# Supplementary material for: Comparative Transcriptomic and ceRNA Network Analyses of Non-Coding and Coding RNAs in Heads of Apis mellifera Workers from Queenright and Queenless Colonies
Source: Int J Mol Sci. 2026 Apr 11;27(8):3426. doi: 10.3390/ijms27083426 (PMC13115996; doi:10.3390/ijms27083426)
Supplement: Supplementary file 1 [file ijms-27-03426-s001.zip]

Archive with 7 entries (7 files):
- Table S1-LncRNA and mRNA features.xlsx
- Table S2-cis-regulated target genes and enrichment analyses.xlsx
- Table S3-trans-regulated target genes and enrichment analyses.xlsx
- Table S4-GO enrichment analysis of DEmRNAs.xlsx
- Table S5-KEGG enrichment analysis of DEmRNAs.xlsx
- Table S6-CeRNA networks of DElncRNAs, DEmRNAs and DEmiRNAs.xlsx
- Table S7-Gene primers for qPCR detection.xlsx
