# Supplementary material for: Comparative Transcriptomic and ceRNA Network Analyses of Non-Coding and Coding RNAs in Heads of Apis mellifera Workers from Queenright and Queenless Colonies
Source: Int J Mol Sci. 2026 Apr 11;27(8):3426. doi: 10.3390/ijms27083426 (PMC13115996; doi:10.3390/ijms27083426)
Supplement: Supplementary file 1 [file ijms-27-03426-s001.zip › Table S1-LncRNA and mRNA features.xlsx]

## Sheet: lncRNA
lncRNA_ID	Exon_number	Length	ORF
XR_001706388.2	2	111	29
XR_003306138.1	2	128	42
XR_003304149.1	2	141	33
XR_003306137.1	2	144	37
XR_001705668.1	2	145	44
XR_001704299.2	2	148	44
XR_001704709.2	2	150	32
XR_003305003.1	2	168	46
XR_003306199.1	2	174	39
XR_001704390.2	2	186	45
XR_001706205.2	2	190	46
XR_003306215.1	2	196	65
XR_412192.3	2	197	62
XR_003306523.1	2	203	52
XR_001702759.2	2	207	51
XR_001705696.2	2	213	32
XR_411772.3	2	213	61
XR_003304697.1	2	221	34
XR_003306553.1	2	221	58
XR_003304406.1	2	224	74
TCONS_00037507	2	225	42
XR_003304686.1	2	228	41
XR_410062.3	2	235	60
TCONS_00029551	2	236	39
XR_003306010.1	2	236	40
XR_409287.3	2	238	49
XR_003305855.1	2	242	59
XR_411833.3	2	245	81
XR_001705900.2	2	246	81
TCONS_00003726	2	247	52
XR_003304504.1	2	250	79
XR_003304423.1	2	252	64
XR_003305090.1	2	253	43
XR_003304169.1	2	254	54
TCONS_00022965	2	255	55
XR_001704245.2	2	255	44
XR_410180.3	2	255	52
XR_409477.3	2	257	85
XR_001702314.2	2	260	72
XR_001704408.2	2	261	58
XR_001705675.2	2	264	52
XR_003305999.1	2	265	50
XR_001704983.2	2	267	48
TCONS_00039055	2	270	75
XR_003304416.1	2	272	65
XR_411991.3	2	272	61
XR_003305219.1	2	275	88
XR_003306558.1	2	280	46
XR_003304962.1	2	281	65
XR_409692.3	2	281	35
XR_003304496.1	2	283	60
TCONS_00000158	2	284	66
TCONS_00013772	2	288	48
XR_001704442.2	2	291	61
XR_001703862.2	2	292	45
XR_003305157.1	2	292	50
XR_003304428.1	2	294	65
XR_003306079.1	2	295	64
TCONS_00042559	2	296	83
TCONS_00044453	2	296	55
XR_001703546.2	2	298	69
XR_410012.3	2	298	98
TCONS_00037572	2	301	52
TCONS_00037573	2	301	52
XR_003304424.1	2	302	68
XR_001704785.2	2	304	52
XR_408236.3	2	306	79
XR_003304381.1	2	309	69
TCONS_00036660	2	311	57
XR_003304519.1	2	314	57
XR_003304835.1	2	314	44
TCONS_00015789	2	315	99
TCONS_00017424	2	315	59
XR_001702983.1	2	315	44
TCONS_00032899	2	317	80
XR_409425.2	2	317	78
XR_411267.3	2	322	78
XR_410085.3	2	323	33
XR_001704053.2	2	325	56
XR_001702112.2	2	326	78
XR_003305365.1	2	326	48
XR_001702340.1	2	327	53
XR_003304704.1	2	329	49
XR_412302.3	2	334	45
TCONS_00040797	2	338	70
XR_001705342.1	2	340	47
XR_001705898.2	2	340	66
XR_003305841.1	2	340	101
XR_409090.3	2	340	43
TCONS_00024230	2	342	92
XR_001706140.2	2	343	41
TCONS_00005234	2	344	57
TCONS_00040796	2	348	74
XR_003306228.1	2	348	80
XR_001702114.2	2	350	48
XR_001702597.2	2	351	43
XR_001705995.2	2	351	69
XR_411426.3	2	353	84
XR_001705203.2	2	354	60
XR_001705541.2	2	354	81
TCONS_00014867	2	355	82
XR_410304.2	2	355	51
TCONS_00006609	2	356	104
XR_001704712.2	2	361	87
TCONS_00021610	2	363	120
TCONS_00002105	2	369	74
XR_003304803.1	2	371	83
TCONS_00018259	2	374	79
TCONS_00022061	2	374	124
XR_411517.3	2	374	98
XR_412368.3	2	375	58
XR_001705305.2	2	379	77
TCONS_00000905	2	383	44
TCONS_00009840	2	383	52
TCONS_00033835	2	383	81
XR_001703159.1	2	386	38
XR_003306163.1	2	386	128
TCONS_00041504	2	390	70
TCONS_00010241	2	392	107
TCONS_00029947	2	394	49
TCONS_00035479	2	395	98
TCONS_00009811	2	396	47
TCONS_00019438	2	396	50
XR_003305566.1	2	396	55
TCONS_00017430	2	400	77
TCONS_00043913	2	400	101
TCONS_00023882	2	401	95
XR_003306157.1	2	403	61
XR_001703292.2	2	406	74
TCONS_00017431	2	408	80
XR_003305260.1	2	411	72
XR_001702582.2	2	413	133
TCONS_00006027	2	415	64
XR_003304732.1	2	416	83
XR_003304804.1	2	416	74
TCONS_00010262	2	417	76
XR_001706437.2	2	417	71
XR_001703855.2	2	418	39
XR_003305500.1	2	420	44
XR_001705935.1	2	422	78
TCONS_00044185	2	423	141
XR_001702769.2	2	428	69
XR_001702703.2	2	429	73
TCONS_00018961	2	431	60
TCONS_00014746	2	433	143
XR_003305643.1	2	434	66
TCONS_00044174	2	435	77
XR_003305552.1	2	435	99
XR_003305085.1	2	437	52
XR_003304789.1	2	438	64
XR_001703535.2	2	441	69
XR_003304453.1	2	442	90
XR_001706436.2	2	443	69
XR_001706004.2	2	445	64
XR_003305162.1	2	447	89
TCONS_00031001	2	450	65
XR_001702192.2	2	451	75
XR_410728.3	2	451	46
TCONS_00025942	2	452	53
XR_409884.3	2	455	73
TCONS_00020773	2	456	72
XR_003305049.1	2	459	108
XR_410274.3	2	459	103
TCONS_00034611	2	460	45
XR_001704819.2	2	461	75
XR_412202.3	2	461	50
XR_003305704.1	2	463	69
XR_003305926.1	2	463	98
XR_003305218.1	2	464	70
TCONS_00042946	2	466	47
TCONS_00034465	2	469	76
XR_001702611.2	2	469	120
XR_003305292.1	2	471	87
XR_003305224.1	2	475	139
TCONS_00033742	2	477	81
XR_001703838.2	2	479	58
XR_003305779.1	2	480	47
XR_003304174.1	2	481	57
XR_003305179.1	2	481	56
XR_003305588.1	2	482	96
XR_003305283.1	2	485	53
TCONS_00037919	2	486	79
XR_001704778.1	2	486	105
XR_001705234.2	2	486	66
TCONS_00034974	2	487	122
XR_003305470.1	2	489	87
XR_003305615.1	2	489	50
XR_001705468.2	2	490	100
XR_003305161.1	2	490	81
XR_410331.3	2	491	57
TCONS_00015639	2	500	59
XR_003304648.1	2	500	91
XR_001705467.2	2	503	104
TCONS_00007089	2	504	109
XR_003306164.1	2	506	53
XR_119778.4	2	506	66
TCONS_00044135	2	507	72
XR_003306510.1	2	507	47
XR_003305586.1	2	510	141
TCONS_00004101	2	511	69
XR_003305618.1	2	513	72
XR_003306447.1	2	513	72
TCONS_00011889	2	514	85
TCONS_00028951	2	515	48
XR_003304525.1	2	516	116
XR_001705202.1	2	520	86
XR_001705724.2	2	522	76
XR_003305550.1	2	522	60
XR_001704665.2	2	525	52
TCONS_00026097	2	527	71
TCONS_00032068	2	527	47
XR_410987.3	2	530	70
XR_001704055.2	2	531	65
TCONS_00032067	2	532	47
XR_003305346.1	2	532	88
XR_003306554.1	2	532	47
XR_001704517.2	2	533	95
XR_003305949.1	2	536	57
XR_003306037.1	2	537	154
TCONS_00019597	2	539	62
XR_003304760.1	2	539	74
XR_003304875.1	2	540	155
XR_001706254.2	2	542	58
XR_001703032.1	2	545	96
TCONS_00029617	2	546	93
XR_410083.2	2	546	56
TCONS_00018107	2	547	103
TCONS_00017200	2	549	70
TCONS_00038585	2	549	79
XR_001704000.2	2	549	61
XR_120505.4	2	549	68
XR_003306214.1	2	550	57
XR_001705196.2	2	552	75
XR_003304880.1	2	553	88
TCONS_00015877	2	556	145
XR_001705012.2	2	556	129
XR_003306183.1	2	556	77
XR_003306336.1	2	556	115
TCONS_00011954	2	557	70
XR_001702396.2	2	558	49
XR_411084.3	2	558	82
TCONS_00011337	2	560	88
TCONS_00035924	2	562	54
XR_001703171.2	2	563	60
XR_003305576.1	2	563	87
TCONS_00006300	2	565	134
XR_001704805.2	2	567	86
TCONS_00037922	2	568	134
XR_003305403.1	2	568	78
XR_003304969.1	2	569	85
XR_003304996.1	2	569	67
XR_003305893.1	2	570	95
XR_003304354.1	2	571	88
XR_001705236.2	2	572	175
XR_003305778.1	2	575	84
TCONS_00034723	2	577	54
XR_001703104.2	2	577	65
XR_003304204.1	2	578	127
XR_003305865.1	2	578	115
XR_003304261.1	2	579	161
TCONS_00003091	2	584	176
XR_409149.2	2	586	111
TCONS_00021611	2	588	128
XR_001705676.2	2	589	75
TCONS_00021835	2	590	83
XR_003304218.1	2	590	83
XR_409687.3	2	590	98
XR_407512.3	2	593	77
XR_411190.3	2	594	62
TCONS_00022429	2	595	72
XR_409021.3	2	597	51
TCONS_00000120	2	598	134
TCONS_00001185	2	599	70
XR_001704952.1	2	608	48
XR_001705403.2	2	609	113
TCONS_00042839	2	613	54
XR_001706136.2	2	614	82
XR_003305424.1	2	614	83
TCONS_00019038	2	615	62
XR_003305372.1	2	615	85
TCONS_00019039	2	616	62
TCONS_00019593	2	616	62
XR_003304759.1	2	617	74
XR_003305616.1	2	618	115
TCONS_00028274	2	620	64
XR_001703196.2	2	620	66
XR_001705367.2	2	621	80
TCONS_00026133	2	622	54
TCONS_00028306	2	622	74
XR_001702794.2	2	622	131
TCONS_00025530	2	623	99
TCONS_00006405	2	625	107
TCONS_00038097	2	625	76
TCONS_00027117	2	626	109
TCONS_00028553	2	626	80
XR_001705753.2	2	627	128
XR_003304388.1	2	627	92
XR_001703952.2	2	629	104
TCONS_00005735	2	633	67
TCONS_00023460	2	634	114
TCONS_00024242	2	634	134
XR_003304997.1	2	635	46
TCONS_00039698	2	636	58
XR_001705807.2	2	636	123
XR_409610.3	2	636	127
XR_001703465.2	2	637	73
XR_003304538.1	2	638	90
TCONS_00016065	2	640	59
TCONS_00041459	2	640	86
XR_001704812.2	2	640	54
TCONS_00003400	2	642	73
XR_003305799.1	2	645	92
TCONS_00000068	2	646	58
TCONS_00015640	2	646	73
TCONS_00020676	2	646	91
XR_001702108.1	2	646	80
XR_001703776.2	2	646	46
XR_001702578.2	2	648	74
TCONS_00029418	2	649	100
TCONS_00018964	2	650	59
TCONS_00028394	2	654	85
TCONS_00000364	2	655	119
XR_001704921.2	2	656	81
XR_411565.3	2	656	114
XR_003306294.1	2	658	67
TCONS_00002039	2	659	118
TCONS_00037415	2	660	52
TCONS_00004321	2	662	102
TCONS_00037093	2	662	67
TCONS_00006429	2	663	76
TCONS_00039328	2	663	61
XR_003304796.1	2	663	64
TCONS_00029633	2	664	85
XR_412473.3	2	664	82
XR_003304837.1	2	666	103
TCONS_00042216	2	667	219
TCONS_00003324	2	669	167
TCONS_00006018	2	669	55
TCONS_00043914	2	670	58
TCONS_00042838	2	671	77
TCONS_00005210	2	672	141
XR_001703491.2	2	672	82
XR_001705281.2	2	672	95
XR_003304189.1	2	672	50
XR_001706230.2	2	674	68
TCONS_00032840	2	675	95
XR_003304849.1	2	676	120
TCONS_00006430	2	677	76
XR_001705568.2	2	680	103
TCONS_00019206	2	683	72
XR_411779.3	2	684	129
XR_003304682.1	2	686	82
TCONS_00000233	2	687	73
TCONS_00001680	2	687	134
TCONS_00002192	2	687	112
XR_411463.2	2	688	95
TCONS_00021968	2	689	92
TCONS_00000174	2	691	81
TCONS_00019725	2	691	101
XR_003305801.1	2	691	97
TCONS_00044200	2	694	91
XR_001705033.2	2	695	93
XR_003305220.1	2	696	90
XR_003305262.1	2	698	68
TCONS_00015705	2	702	90
XR_120486.4	2	703	85
TCONS_00002919	2	705	123
XR_001706449.2	2	705	72
TCONS_00015641	2	706	63
XR_001704735.2	2	706	94
TCONS_00015642	2	708	76
XR_001702201.2	2	709	108
XR_407430.3	2	711	100
TCONS_00018962	2	713	77
XR_001704924.2	2	716	59
XR_003304521.1	2	717	63
XR_003306477.1	2	719	70
XR_411263.3	2	719	81
TCONS_00044194	2	721	175
TCONS_00013210	2	722	127
XR_003305788.1	2	723	77
XR_412383.3	2	724	86
XR_003305610.1	2	725	101
TCONS_00013870	2	726	154
TCONS_00006761	2	728	205
TCONS_00023945	2	728	116
XR_003306394.1	2	730	95
TCONS_00002294	2	732	57
XR_003304350.1	2	733	134
XR_003305349.1	2	734	136
XR_001702900.2	2	739	102
XR_003304883.1	2	741	78
XR_003304530.1	2	744	65
TCONS_00030791	2	745	64
XR_001702633.2	2	746	118
TCONS_00008328	2	749	88
TCONS_00009841	2	754	52
XR_001703764.2	2	759	122
TCONS_00000230	2	761	104
TCONS_00015790	2	761	136
XR_001702262.2	2	761	156
XR_119705.4	2	761	77
XR_001703653.2	2	763	75
TCONS_00028784	2	766	109
TCONS_00042808	2	766	128
XR_003306000.1	2	767	111
TCONS_00003739	2	768	89
TCONS_00019595	2	768	62
TCONS_00017771	2	769	59
XR_409037.3	2	769	119
XR_001705013.2	2	770	110
XR_003305700.1	2	770	134
XR_003306475.1	2	774	111
TCONS_00040379	2	778	78
TCONS_00006428	2	787	58
TCONS_00025366	2	787	140
TCONS_00010156	2	790	117
XR_411071.3	2	794	85
TCONS_00030999	2	798	119
XR_003304387.1	2	800	83
XR_410764.3	2	803	75
XR_003305597.1	2	805	64
TCONS_00011906	2	808	180
TCONS_00018336	2	809	95
XR_407493.3	2	810	72
XR_003306332.1	2	811	112
XR_001705629.2	2	812	114
XR_409655.3	2	812	66
TCONS_00031984	2	814	74
XR_407797.3	2	816	106
TCONS_00015786	2	819	204
XR_001703881.2	2	819	84
XR_001703801.2	2	826	82
TCONS_00022113	2	827	89
TCONS_00044459	2	828	91
XR_001703242.2	2	828	78
TCONS_00001529	2	835	85
XR_001702700.2	2	836	90
XR_001702090.2	2	837	106
XR_001704044.2	2	840	81
TCONS_00027278	2	841	89
XR_003305425.1	2	841	256
TCONS_00044456	2	844	91
TCONS_00044457	2	844	91
XR_003304280.1	2	844	69
XR_003304352.1	2	846	80
XR_411503.3	2	847	69
XR_003304938.1	2	848	99
XR_003306144.1	2	848	97
XR_003306222.1	2	849	100
XR_003306172.1	2	850	55
XR_001704394.2	2	852	161
XR_003304989.1	2	852	90
XR_001705651.2	2	853	83
TCONS_00040039	2	855	127
XR_003305546.1	2	855	93
XR_001705537.2	2	857	66
XR_001705723.2	2	857	58
TCONS_00024344	2	858	94
TCONS_00002367	2	859	104
XR_001705465.2	2	859	104
XR_003306545.1	2	860	92
XR_410161.2	2	861	98
XR_003305792.1	2	865	76
TCONS_00024518	2	866	67
TCONS_00015793	2	867	79
XR_001703732.2	2	867	87
TCONS_00001913	2	868	71
TCONS_00037872	2	870	105
TCONS_00004340	2	872	84
XR_408828.2	2	872	122
XR_001704346.2	2	874	101
TCONS_00024030	2	877	151
TCONS_00044365	2	877	163
XR_003306173.1	2	879	55
TCONS_00034503	2	880	145
TCONS_00044367	2	881	165
XR_001704586.2	2	886	147
TCONS_00044366	2	887	189
TCONS_00044369	2	889	175
XR_001703331.2	2	891	103
XR_003305028.1	2	891	80
TCONS_00044368	2	894	192
XR_003305992.1	2	894	82
TCONS_00044370	2	896	171
TCONS_00019013	2	897	53
TCONS_00005569	2	899	102
TCONS_00029249	2	899	96
XR_003304594.1	2	901	52
XR_003305729.1	2	904	123
XR_408211.3	2	904	72
TCONS_00015791	2	906	85
TCONS_00015792	2	906	80
TCONS_00011902	2	908	173
XR_003305354.1	2	910	77
XR_003306512.1	2	911	65
TCONS_00037225	2	912	194
XR_001703334.2	2	912	81
TCONS_00025648	2	913	142
TCONS_00044189	2	915	194
TCONS_00002734	2	917	78
TCONS_00001186	2	918	80
TCONS_00039547	2	918	89
TCONS_00042807	2	920	93
XR_003305353.1	2	921	143
TCONS_00007467	2	922	65
XR_001705216.2	2	923	73
XR_408233.2	2	928	135
TCONS_00022083	2	929	153
TCONS_00030744	2	933	115
XR_003305677.1	2	934	125
XR_408366.3	2	935	119
XR_120158.4	2	937	90
XR_003305790.1	2	946	99
XR_411538.3	2	946	56
XR_001702777.2	2	947	185
TCONS_00044454	2	948	91
XR_001703497.2	2	948	85
XR_409162.3	2	948	93
TCONS_00018958	2	951	74
TCONS_00026402	2	951	146
TCONS_00017714	2	953	89
XR_410490.3	2	957	65
XR_001703578.2	2	958	89
XR_001704401.2	2	960	59
XR_001702410.2	2	963	92
XR_001706533.2	2	964	104
TCONS_00026529	2	968	93
XR_003304209.1	2	970	110
XR_411979.3	2	972	73
TCONS_00022094	2	973	75
XR_003305133.1	2	976	159
XR_003304632.1	2	979	71
XR_003305934.1	2	983	97
XR_001703931.2	2	988	184
TCONS_00004339	2	991	84
TCONS_00008893	2	991	85
XR_003305689.1	2	991	124
XR_001705788.2	2	992	72
XR_408619.3	2	992	73
XR_003304940.1	2	996	87
XR_001706350.2	2	997	60
TCONS_00011905	2	998	124
XR_411275.3	2	999	105
XR_003304214.1	2	1000	126
TCONS_00001023	2	1005	105
TCONS_00002240	2	1005	194
TCONS_00005235	2	1007	106
XR_003306333.1	2	1007	83
XR_003306476.1	2	1010	128
TCONS_00028150	2	1011	105
XR_003305213.1	2	1011	150
XR_001704893.2	2	1013	85
XR_409617.3	2	1014	120
TCONS_00027277	2	1018	89
TCONS_00034718	2	1018	94
XR_001703970.2	2	1018	92
TCONS_00000372	2	1019	131
TCONS_00018965	2	1019	64
XR_410352.3	2	1019	92
TCONS_00026096	2	1020	65
TCONS_00018966	2	1021	59
XR_003306532.1	2	1027	97
XR_003305368.1	2	1029	106
TCONS_00006795	2	1031	61
TCONS_00017772	2	1033	64
XR_120289.4	2	1033	95
XR_003305572.1	2	1035	100
TCONS_00035568	2	1036	74
XR_003304443.1	2	1038	100
XR_003305369.1	2	1038	117
TCONS_00024171	2	1039	112
XR_003305402.1	2	1041	101
TCONS_00002299	2	1043	106
XR_120637.4	2	1043	185
XR_001706347.2	2	1045	97
XR_001704972.2	2	1046	79
TCONS_00017773	2	1049	59
TCONS_00022989	2	1051	69
TCONS_00029688	2	1053	117
TCONS_00023728	2	1058	91
XR_003304268.1	2	1060	82
XR_409647.3	2	1061	78
TCONS_00000071	2	1062	99
TCONS_00013778	2	1065	114
TCONS_00043545	2	1065	128
TCONS_00019036	2	1066	62
TCONS_00041460	2	1069	167
XR_003305666.1	2	1069	114
XR_003305360.1	2	1071	79
TCONS_00044188	2	1073	223
TCONS_00040493	2	1074	136
TCONS_00002245	2	1077	131
TCONS_00016334	2	1079	65
XR_407570.3	2	1080	122
XR_410109.3	2	1082	89
TCONS_00006762	2	1088	268
XR_001702109.1	2	1088	79
XR_001706027.2	2	1089	121
TCONS_00012702	2	1090	97
XR_001703523.2	2	1090	85
TCONS_00029481	2	1093	59
XR_003304742.1	2	1097	99
XR_411691.3	2	1099	102
XR_001702207.2	2	1102	99
XR_001706488.2	2	1105	100
TCONS_00012538	2	1106	113
XR_001704603.2	2	1110	104
XR_001705435.2	2	1119	141
TCONS_00002295	2	1121	57
TCONS_00019594	2	1123	62
TCONS_00020775	2	1123	153
XR_410888.3	2	1126	158
TCONS_00030929	2	1132	68
XR_003304739.1	2	1132	111
TCONS_00029699	2	1133	95
XR_409813.3	2	1136	151
XR_001703238.2	2	1137	165
XR_001704061.2	2	1137	115
XR_003305116.1	2	1143	142
XR_001702978.2	2	1146	96
TCONS_00004761	2	1147	80
TCONS_00018891	2	1149	101
XR_003305203.1	2	1149	113
XR_003305487.1	2	1149	150
XR_003305942.1	2	1153	136
XR_001703417.2	2	1155	75
XR_001705371.2	2	1155	171
TCONS_00003761	2	1157	62
TCONS_00000966	2	1159	87
TCONS_00041287	2	1159	135
XR_003304911.1	2	1160	117
XR_001704377.2	2	1165	74
XR_001705370.2	2	1169	107
TCONS_00044458	2	1171	91
XR_001702332.2	2	1177	91
XR_003304245.1	2	1179	83
TCONS_00003187	2	1181	95
TCONS_00017762	2	1182	84
XR_003304859.1	2	1187	122
XR_003304723.1	2	1195	128
XR_003305962.1	2	1197	81
XR_411872.3	2	1197	109
XR_001702758.2	2	1199	86
XR_120161.4	2	1200	103
TCONS_00003186	2	1201	239
TCONS_00022483	2	1201	68
TCONS_00040339	2	1201	129
XR_409927.3	2	1201	82
TCONS_00013209	2	1202	105
XR_001702714.2	2	1206	145
XR_411312.3	2	1207	83
XR_003304577.1	2	1211	91
XR_003306555.1	2	1213	112
XR_003304451.1	2	1218	93
XR_003305947.1	2	1220	64
TCONS_00007086	2	1227	142
XR_407694.3	2	1227	94
TCONS_00021234	2	1229	77
XR_003304983.1	2	1231	92
XR_003306098.1	2	1234	80
TCONS_00022970	2	1235	105
TCONS_00023606	2	1241	122
XR_003306217.1	2	1241	81
TCONS_00007648	2	1246	241
TCONS_00004014	2	1247	150
XR_001706543.2	2	1248	108
XR_003304490.1	2	1249	116
TCONS_00015492	2	1262	136
XR_410805.3	2	1262	95
TCONS_00022484	2	1266	76
XR_001702974.2	2	1266	74
TCONS_00017763	2	1270	84
XR_003305943.1	2	1273	109
XR_003304582.1	2	1275	115
XR_001704701.2	2	1276	78
TCONS_00021542	2	1286	125
TCONS_00044358	2	1288	123
XR_001703860.2	2	1288	94
XR_001703409.2	2	1290	104
XR_001703076.2	2	1293	176
XR_001704522.2	2	1293	136
XR_120424.4	2	1294	95
XR_003305730.1	2	1301	207
XR_003305207.1	2	1303	107
TCONS_00034721	2	1305	78
XR_003306045.1	2	1309	116
XR_001704402.2	2	1310	78
XR_003305313.1	2	1310	92
TCONS_00038244	2	1311	71
XR_120666.4	2	1313	99
XR_003306328.1	2	1315	123
XR_003305064.1	2	1316	133
XR_003304852.1	2	1321	101
XR_003305247.1	2	1324	60
XR_003305167.1	2	1327	80
XR_001705960.2	2	1329	80
XR_003304973.1	2	1331	109
TCONS_00001281	2	1332	239
TCONS_00015572	2	1332	66
TCONS_00011446	2	1337	258
XR_003305876.1	2	1337	67
TCONS_00030557	2	1338	74
XR_003305039.1	2	1342	188
XR_003305877.1	2	1342	67
TCONS_00022907	2	1345	59
XR_003305347.1	2	1348	103
TCONS_00012540	2	1352	160
XR_001702929.2	2	1354	133
TCONS_00018340	2	1355	128
TCONS_00022906	2	1357	59
TCONS_00022908	2	1359	59
XR_003306280.1	2	1361	80
TCONS_00015957	2	1367	86
TCONS_00020884	2	1367	128
XR_003305870.1	2	1368	106
TCONS_00032143	2	1373	94
TCONS_00038114	2	1376	123
XR_003304448.1	2	1378	111
XR_003305925.1	2	1378	84
XR_003305573.1	2	1379	108
TCONS_00020430	2	1382	100
XR_003304596.1	2	1382	123
TCONS_00015367	2	1385	66
XR_003304798.1	2	1385	106
XR_001705188.2	2	1389	153
XR_001705189.2	2	1392	154
TCONS_00022481	2	1396	74
TCONS_00032930	2	1396	95
XR_003306527.1	2	1397	125
TCONS_00013200	2	1398	117
XR_003306155.1	2	1398	85
TCONS_00022158	2	1400	103
XR_003304568.1	2	1401	142
TCONS_00034245	2	1404	95
XR_412580.3	2	1405	184
TCONS_00004344	2	1407	112
TCONS_00021254	2	1408	77
TCONS_00034247	2	1410	71
TCONS_00022159	2	1412	103
XR_003304531.1	2	1412	68
XR_003305776.1	2	1413	83
TCONS_00008152	2	1417	146
TCONS_00018240	2	1417	101
XR_001704043.2	2	1419	167
TCONS_00033675	2	1420	163
XR_003305405.1	2	1420	178
TCONS_00025220	2	1423	385
TCONS_00022480	2	1425	76
TCONS_00007526	2	1426	138
XR_001705040.1	2	1430	91
XR_411741.3	2	1431	127
TCONS_00035569	2	1433	188
XR_119827.4	2	1435	91
XR_001702559.2	2	1440	85
TCONS_00014736	2	1441	143
XR_003305668.1	2	1443	158
XR_003305772.1	2	1445	139
TCONS_00022156	2	1450	103
TCONS_00043647	2	1456	116
XR_003305667.1	2	1456	158
TCONS_00006488	2	1462	128
XR_001703935.2	2	1465	164
XR_001703025.2	2	1468	95
XR_003305117.1	2	1468	114
TCONS_00002986	2	1471	74
TCONS_00041505	2	1471	104
TCONS_00000697	2	1474	143
XR_001706550.2	2	1475	79
XR_411464.3	2	1480	79
XR_003304606.1	2	1488	134
XR_003305177.1	2	1489	119
TCONS_00018179	2	1496	121
XR_003306050.1	2	1496	83
XR_001702612.2	2	1499	117
TCONS_00037028	2	1501	99
TCONS_00025643	2	1504	123
TCONS_00006019	2	1508	61
XR_003304457.1	2	1509	95
TCONS_00030041	2	1511	179
XR_003304874.1	2	1513	92
XR_409297.3	2	1513	160
TCONS_00020772	2	1514	77
TCONS_00009463	2	1519	113
XR_409867.3	2	1521	85
TCONS_00015787	2	1523	246
TCONS_00029719	2	1524	53
TCONS_00035682	2	1526	90
XR_003306139.1	2	1528	101
TCONS_00010009	2	1530	150
TCONS_00027822	2	1530	385
XR_409567.3	2	1533	160
TCONS_00018907	2	1535	174
XR_409177.3	2	1535	110
TCONS_00021797	2	1536	83
XR_001702502.2	2	1536	91
TCONS_00009500	2	1537	86
TCONS_00012459	2	1541	137
XR_003305089.1	2	1543	122
XR_411549.3	2	1543	112
TCONS_00011956	2	1544	86
XR_408032.3	2	1547	110
TCONS_00040870	2	1548	151
XR_001702921.2	2	1548	158
XR_003304589.1	2	1548	53
XR_003305459.1	2	1549	113
XR_003304945.1	2	1551	149
XR_003304877.1	2	1553	77
XR_003305968.1	2	1562	155
TCONS_00020898	2	1576	91
TCONS_00004343	2	1581	95
TCONS_00025646	2	1581	135
XR_001703565.2	2	1584	158
XR_001705901.2	2	1587	88
TCONS_00017094	2	1592	104
XR_003306194.1	2	1592	186
XR_410907.3	2	1594	137
TCONS_00029698	2	1599	67
TCONS_00042544	2	1599	240
TCONS_00010876	2	1604	113
TCONS_00011957	2	1609	86
TCONS_00003181	2	1612	181
TCONS_00009628	2	1613	172
XR_001705531.2	2	1613	109
TCONS_00029191	2	1616	112
XR_408154.3	2	1617	75
XR_408335.3	2	1617	100
TCONS_00029949	2	1630	165
XR_003304831.1	2	1634	103
XR_003305458.1	2	1635	125
XR_003305584.1	2	1635	95
XR_001702159.2	2	1636	98
XR_003306314.1	2	1636	229
TCONS_00042806	2	1638	85
TCONS_00028554	2	1640	83
XR_001704304.2	2	1644	168
XR_407492.3	2	1646	96
XR_001702228.2	2	1649	111
XR_003304385.1	2	1651	77
TCONS_00004760	2	1653	151
TCONS_00016030	2	1657	392
XR_001702840.2	2	1657	63
XR_001705992.2	2	1659	108
TCONS_00004432	2	1660	124
TCONS_00004346	2	1661	190
TCONS_00015876	2	1662	89
XR_001705672.2	2	1669	116
XR_001706218.2	2	1672	84
XR_003305214.1	2	1676	157
TCONS_00013020	2	1677	116
XR_001703837.2	2	1678	103
XR_003306167.1	2	1680	88
TCONS_00022162	2	1683	116
XR_003305096.1	2	1685	107
XR_001702716.2	2	1687	185
XR_003306191.1	2	1693	106
TCONS_00027189	2	1703	206
TCONS_00009995	2	1709	122
TCONS_00038113	2	1714	144
TCONS_00013796	2	1719	111
XR_003304121.1	2	1719	127
TCONS_00037716	2	1721	127
XR_003306024.1	2	1724	205
XR_003304858.1	2	1729	152
XR_408017.3	2	1729	116
TCONS_00020078	2	1730	106
TCONS_00010258	2	1731	163
TCONS_00017144	2	1732	125
TCONS_00033403	2	1732	83
TCONS_00017356	2	1733	85
XR_001703639.2	2	1739	158
TCONS_00002985	2	1741	74
TCONS_00028159	2	1743	76
XR_003306277.1	2	1744	146
XR_409705.3	2	1745	113
TCONS_00009490	2	1748	142
XR_003304370.1	2	1749	111
XR_001704523.2	2	1756	131
XR_003304750.1	2	1756	263
XR_001705165.2	2	1763	126
XR_003305798.1	2	1773	137
XR_409641.3	2	1773	147
XR_001703345.2	2	1775	102
XR_001703164.2	2	1776	127
XR_003304786.1	2	1789	92
XR_003305350.1	2	1793	166
XR_408210.3	2	1801	110
TCONS_00028509	2	1805	82
XR_412398.3	2	1806	113
XR_410471.3	2	1809	167
XR_411320.3	2	1816	332
TCONS_00031491	2	1819	109
XR_003306131.1	2	1820	175
TCONS_00004342	2	1825	89
TCONS_00040266	2	1826	129
TCONS_00027331	2	1830	98
TCONS_00022157	2	1835	103
XR_409587.3	2	1840	177
TCONS_00036422	2	1842	107
TCONS_00041419	2	1842	111
XR_003304792.1	2	1844	159
TCONS_00031210	2	1845	148
TCONS_00029690	2	1851	105
TCONS_00005481	2	1856	212
XR_001704858.2	2	1860	97
XR_001702322.2	2	1868	72
TCONS_00020897	2	1871	91
XR_410243.3	2	1871	249
TCONS_00022161	2	1873	116
TCONS_00005940	2	1874	66
TCONS_00022160	2	1875	116
XR_001702689.2	2	1876	142
XR_001704786.2	2	1877	108
TCONS_00028148	2	1879	158
XR_003304915.1	2	1881	134
TCONS_00028149	2	1882	135
XR_001705994.2	2	1884	115
TCONS_00041498	2	1896	80
XR_003304283.1	2	1898	81
TCONS_00035169	2	1900	159
TCONS_00037920	2	1905	141
XR_410201.3	2	1905	114
XR_003306158.1	2	1910	78
XR_003306168.1	2	1914	94
TCONS_00031871	2	1915	161
TCONS_00027421	2	1918	69
TCONS_00017839	2	1923	98
XR_001705085.2	2	1926	139
TCONS_00031489	2	1931	125
XR_001704407.2	2	1933	146
XR_003305816.1	2	1933	96
TCONS_00032692	2	1940	108
TCONS_00024013	2	1945	91
XR_001702880.2	2	1954	118
TCONS_00026713	2	1958	261
XR_409566.3	2	1971	170
XR_409172.3	2	1974	150
XR_001704393.2	2	1976	154
TCONS_00013203	2	1979	82
TCONS_00028728	2	1979	108
TCONS_00002239	2	1983	243
XR_003305333.1	2	1985	135
TCONS_00034722	2	2003	106
TCONS_00035567	2	2005	77
TCONS_00017968	2	2006	163
XR_003305793.1	2	2010	185
XR_001704525.2	2	2012	136
TCONS_00016202	2	2022	239
XR_003306218.1	2	2025	89
XR_001702771.2	2	2032	143
TCONS_00013208	2	2035	134
TCONS_00021902	2	2041	149
XR_411184.3	2	2041	142
XR_409787.3	2	2042	83
TCONS_00007484	2	2050	138
XR_003304208.1	2	2056	175
TCONS_00034906	2	2059	142
XR_410105.3	2	2060	176
XR_003305672.1	2	2061	186
XR_003304380.1	2	2062	134
XR_003304942.1	2	2062	97
XR_003306276.1	2	2065	134
XR_120122.4	2	2076	76
XR_001706383.2	2	2082	186
XR_001705115.2	2	2084	97
TCONS_00034747	2	2086	81
XR_001704247.2	2	2103	128
XR_001706492.2	2	2105	105
TCONS_00031237	2	2106	170
XR_001702910.2	2	2111	123
XR_003304587.1	2	2116	158
TCONS_00037915	2	2119	116
XR_003305592.1	2	2126	94
XR_003305225.1	2	2127	126
XR_003305900.1	2	2142	120
TCONS_00029951	2	2145	103
XR_003305227.1	2	2151	138
TCONS_00010012	2	2157	150
TCONS_00021524	2	2163	112
TCONS_00010877	2	2167	116
TCONS_00017143	2	2182	215
XR_003305183.1	2	2192	146
TCONS_00037107	2	2204	244
TCONS_00020840	2	2207	101
XR_003304807.1	2	2212	145
TCONS_00015145	2	2219	137
TCONS_00037798	2	2223	144
TCONS_00038431	2	2230	99
XR_408870.3	2	2236	146
XR_001702764.2	2	2240	76
TCONS_00016552	2	2241	89
TCONS_00027885	2	2242	136
XR_003306478.1	2	2254	153
XR_411776.3	2	2260	168
XR_003304168.1	2	2267	143
XR_003304629.1	2	2267	106
TCONS_00000121	2	2268	101
XR_001703097.2	2	2269	107
XR_409939.3	2	2269	182
XR_410202.3	2	2269	121
XR_003305519.1	2	2271	100
TCONS_00021969	2	2275	94
XR_003305879.1	2	2278	156
XR_411264.3	2	2278	185
XR_003304851.1	2	2284	112
XR_003305807.1	2	2284	137
TCONS_00020839	2	2285	101
XR_003304972.1	2	2285	115
TCONS_00013189	2	2293	110
TCONS_00022088	2	2299	103
XR_003304365.1	2	2300	180
XR_003305000.1	2	2308	184
TCONS_00014501	2	2309	112
XR_410131.3	2	2309	112
TCONS_00004493	2	2311	124
TCONS_00017393	2	2314	90
TCONS_00017394	2	2314	90
TCONS_00015958	2	2316	90
TCONS_00021526	2	2318	80
TCONS_00038430	2	2321	99
XR_003305901.1	2	2321	144
TCONS_00024559	2	2324	77
XR_412150.3	2	2324	113
TCONS_00024560	2	2326	77
XR_001706438.2	2	2328	123
XR_001706255.2	2	2329	95
TCONS_00027275	2	2331	89
TCONS_00000122	2	2335	109
TCONS_00024561	2	2335	77
TCONS_00015959	2	2336	90
TCONS_00024562	2	2341	77
XR_003306095.1	2	2343	344
XR_003304456.1	2	2346	122
TCONS_00000719	2	2347	108
TCONS_00007070	2	2351	104
XR_411707.3	2	2355	120
XR_001705064.2	2	2359	167
TCONS_00009875	2	2364	129
TCONS_00025987	2	2368	82
TCONS_00027274	2	2371	89
XR_410928.3	2	2372	89
TCONS_00025990	2	2374	82
XR_001704287.2	2	2377	87
TCONS_00000717	2	2378	108
TCONS_00000718	2	2378	108
TCONS_00025989	2	2378	82
XR_003306335.1	2	2380	104
TCONS_00025988	2	2381	82
XR_001702774.2	2	2386	158
XR_003305296.1	2	2386	87
TCONS_00025986	2	2393	82
XR_003304631.1	2	2396	106
XR_003304595.1	2	2399	120
XR_003305293.1	2	2400	158
XR_003304740.1	2	2403	137
XR_407758.3	2	2411	170
XR_003305844.1	2	2417	99
XR_003305512.1	2	2424	88
XR_001706316.2	2	2426	126
TCONS_00013181	2	2427	108
XR_409353.3	2	2427	121
XR_411063.3	2	2428	145
TCONS_00024558	2	2431	83
TCONS_00003374	2	2432	89
TCONS_00028654	2	2432	118
TCONS_00025993	2	2434	82
TCONS_00020659	2	2436	123
XR_003305358.1	2	2436	105
TCONS_00025992	2	2438	82
TCONS_00025994	2	2440	82
TCONS_00025991	2	2456	82
TCONS_00025647	2	2473	154
XR_001704890.2	2	2478	75
XR_003305021.1	2	2487	100
XR_003304905.1	2	2491	275
XR_411807.3	2	2497	140
XR_001704558.2	2	2504	105
TCONS_00009502	2	2511	114
TCONS_00003182	2	2522	273
XR_001704901.2	2	2524	103
XR_003304927.1	2	2528	121
TCONS_00000673	2	2534	95
TCONS_00017140	2	2550	224
XR_001703736.2	2	2552	136
TCONS_00028364	2	2579	148
TCONS_00009466	2	2582	139
XR_408757.3	2	2585	151
XR_003304794.1	2	2590	90
XR_003304638.1	2	2634	123
XR_003305052.1	2	2635	114
TCONS_00014178	2	2652	72
TCONS_00017615	2	2665	95
XR_001703702.2	2	2668	137
TCONS_00021334	2	2669	187
TCONS_00042496	2	2669	135
TCONS_00040077	2	2678	122
TCONS_00021496	2	2680	110
XR_409142.3	2	2681	117
XR_001703089.2	2	2685	86
XR_003304254.1	2	2691	263
XR_003305175.1	2	2695	207
TCONS_00009798	2	2713	245
TCONS_00020780	2	2717	77
XR_001704049.2	2	2732	149
XR_001702450.2	2	2753	158
TCONS_00041669	2	2760	210
TCONS_00040033	2	2761	175
TCONS_00002244	2	2762	148
XR_003306325.1	2	2774	142
TCONS_00027451	2	2776	142
XR_003305205.1	2	2798	125
TCONS_00001216	2	2804	83
TCONS_00005897	2	2819	160
TCONS_00022085	2	2826	153
XR_001704741.2	2	2831	113
XR_003305629.1	2	2844	143
XR_003306001.1	2	2852	163
TCONS_00017145	2	2856	188
XR_411210.3	2	2883	153
TCONS_00002505	2	2885	101
XR_003304903.1	2	2902	148
TCONS_00040299	2	2903	112
TCONS_00031205	2	2912	161
XR_411838.3	2	2921	263
XR_003306315.1	2	2928	122
TCONS_00029972	2	2929	135
XR_001702748.2	2	2939	139
TCONS_00038112	2	2957	140
XR_003305277.1	2	2957	143
TCONS_00042305	2	2975	321
XR_001704014.2	2	2993	119
XR_001704706.2	2	3011	113
XR_407459.3	2	3012	107
TCONS_00012579	2	3016	140
TCONS_00020584	2	3018	253
XR_001703665.2	2	3029	134
XR_001703999.2	2	3029	128
XR_003304455.1	2	3036	180
XR_001704528.2	2	3041	305
XR_001702082.2	2	3044	167
XR_003304179.1	2	3072	131
XR_003304526.1	2	3072	160
XR_001705566.2	2	3073	95
XR_411902.3	2	3077	197
XR_411901.3	2	3086	197
TCONS_00003314	2	3092	64
TCONS_00003313	2	3094	66
TCONS_00000368	2	3096	129
TCONS_00003312	2	3105	64
TCONS_00037918	2	3120	154
TCONS_00043656	2	3147	115
XR_003305987.1	2	3147	193
XR_003305067.1	2	3149	155
TCONS_00027085	2	3154	82
TCONS_00010242	2	3166	147
XR_411293.3	2	3173	131
XR_003305178.1	2	3175	282
XR_003306564.1	2	3175	125
XR_409208.3	2	3176	145
XR_003304454.1	2	3183	180
XR_001706548.2	2	3205	177
XR_003306170.1	2	3260	131
XR_003304747.1	2	3274	119
XR_003305334.1	2	3282	109
TCONS_00023905	2	3283	97
XR_001703286.2	2	3288	147
XR_003306198.1	2	3299	85
XR_003305868.1	2	3303	158
TCONS_00038578	2	3312	131
TCONS_00000940	2	3324	163
XR_003304990.1	2	3325	124
XR_003306125.1	2	3326	110
XR_001703972.2	2	3327	147
XR_410821.3	2	3338	204
XR_003306116.1	2	3349	105
TCONS_00031225	2	3358	114
XR_003305923.1	2	3358	157
XR_003304692.1	2	3362	158
XR_001704026.2	2	3372	97
TCONS_00000163	2	3374	134
XR_120169.4	2	3386	116
XR_001704023.2	2	3392	139
XR_001702415.2	2	3393	160
XR_001705654.2	2	3415	200
TCONS_00020893	2	3417	100
XR_003306078.1	2	3423	124
XR_003304737.1	2	3425	119
TCONS_00039411	2	3456	82
TCONS_00024049	2	3488	144
TCONS_00044075	2	3522	90
XR_003305005.1	2	3528	143
XR_003304253.1	2	3545	102
TCONS_00012093	2	3549	144
TCONS_00016575	2	3560	112
XR_408967.3	2	3564	352
XR_001706245.2	2	3576	80
XR_003304498.1	2	3601	165
XR_003304928.1	2	3609	125
TCONS_00005766	2	3612	125
TCONS_00024374	2	3616	170
XR_411007.3	2	3621	157
XR_003304605.1	2	3630	158
XR_407457.3	2	3630	138
XR_001703971.2	2	3654	124
TCONS_00024004	2	3662	164
XR_003306119.1	2	3672	212
TCONS_00009517	2	3674	148
TCONS_00037617	2	3682	182
XR_003306557.1	2	3709	138
XR_001702510.2	2	3730	168
TCONS_00017139	2	3754	278
XR_003304965.1	2	3757	118
XR_001704578.2	2	3832	171
XR_003305278.1	2	3881	199
TCONS_00032944	2	3902	99
XR_003306120.1	2	3904	180
TCONS_00017039	2	3924	112
XR_003305967.1	2	3925	214
TCONS_00041692	2	3948	88
TCONS_00031535	2	3998	100
TCONS_00020854	2	4005	110
TCONS_00029303	2	4012	179
TCONS_00000370	2	4024	168
XR_003305539.1	2	4024	281
XR_411291.3	2	4080	150
TCONS_00003183	2	4085	152
XR_003305280.1	2	4095	140
TCONS_00037166	2	4113	81
XR_001706450.2	2	4118	205
XR_003304602.1	2	4123	121
XR_003304907.1	2	4167	121
XR_001703102.2	2	4181	152
XR_003305320.1	2	4181	167
XR_003305282.1	2	4204	226
XR_407590.3	2	4212	220
TCONS_00020546	2	4238	143
TCONS_00041823	2	4247	176
XR_001706534.2	2	4248	319
XR_003304347.1	2	4254	293
TCONS_00003180	2	4262	115
XR_001706305.2	2	4265	126
XR_001704813.2	2	4271	220
XR_003304929.1	2	4274	162
TCONS_00022551	2	4276	280
XR_001703586.2	2	4299	103
XR_003304522.1	2	4313	202
TCONS_00043222	2	4321	124
TCONS_00011783	2	4371	147
TCONS_00012439	2	4398	125
XR_001705716.2	2	4401	317
XR_001703865.2	2	4414	187
XR_003304489.1	2	4418	157
XR_001705645.2	2	4419	256
XR_412201.3	2	4434	153
TCONS_00012436	2	4436	125
TCONS_00012437	2	4438	125
TCONS_00012438	2	4440	125
TCONS_00012435	2	4442	125
XR_001706525.2	2	4449	128
XR_003305319.1	2	4457	167
XR_003304572.1	2	4501	174
XR_120311.4	2	4505	169
TCONS_00009053	2	4523	160
XR_001705741.2	2	4541	137
XR_408776.3	2	4547	151
XR_001704033.2	2	4571	210
XR_001702245.2	2	4572	117
XR_003306009.1	2	4581	156
XR_003306169.1	2	4581	153
TCONS_00032323	2	4600	183
XR_001705459.2	2	4644	138
XR_409749.3	2	4831	317
XR_001703297.2	2	4836	201
XR_001703293.2	2	4848	115
TCONS_00029703	2	4873	144
TCONS_00005913	2	4890	112
XR_003305635.1	2	4898	103
XR_003306054.1	2	4966	135
TCONS_00038576	2	4990	123
TCONS_00038575	2	4994	91
TCONS_00038577	2	4996	125
XR_001704034.2	2	4998	210
XR_003304216.1	2	5081	185
TCONS_00009499	2	5096	157
TCONS_00022535	2	5103	99
XR_003305725.1	2	5103	153
TCONS_00022536	2	5120	99
TCONS_00022533	2	5144	99
XR_003304527.1	2	5163	118
TCONS_00038574	2	5169	133
XR_003306162.1	2	5220	196
XR_003304974.1	2	5226	132
XR_003304215.1	2	5230	173
XR_003304669.1	2	5231	176
XR_409733.3	2	5232	205
TCONS_00013191	2	5233	110
XR_001705759.2	2	5240	278
TCONS_00013192	2	5243	110
TCONS_00013190	2	5264	110
TCONS_00013188	2	5281	110
TCONS_00041164	2	5297	141
XR_003304813.1	2	5430	133
TCONS_00043653	2	5489	147
XR_003306540.1	2	5496	272
TCONS_00036892	2	5508	149
XR_001703561.2	2	5527	254
TCONS_00043221	2	5530	148
XR_003306118.1	2	5555	171
TCONS_00016584	2	5573	112
XR_120007.4	2	5640	122
XR_410293.3	2	5746	303
XR_001702869.2	2	5809	182
XR_411079.3	2	5814	158
XR_003304554.1	2	5825	228
XR_001704029.2	2	5903	217
XR_003306182.1	2	5977	163
TCONS_00041529	2	5987	125
XR_003304640.1	2	6018	194
XR_003305279.1	2	6158	166
TCONS_00032943	2	6175	126
TCONS_00028552	2	6188	122
TCONS_00014593	2	6203	195
XR_409135.3	2	6211	199
TCONS_00013029	2	6226	158
TCONS_00023604	2	6257	164
TCONS_00014592	2	6397	195
XR_003306229.1	2	6419	177
TCONS_00038573	2	6466	120
XR_411270.3	2	6484	195
XR_003304217.1	2	6500	273
XR_003305787.1	2	6522	151
TCONS_00024857	2	6531	256
XR_003305088.1	2	6579	205
XR_003306178.1	2	6624	206
XR_001703437.2	2	6682	139
XR_003306539.1	2	6731	179
XR_003304583.1	2	6766	162
XR_408470.3	2	6774	139
TCONS_00037039	2	6838	175
NR_003566.1	2	6867	209
TCONS_00017000	2	6953	189
XR_003304176.1	2	7043	145
NR_003565.1	2	7074	173
XR_001705923.2	2	7220	146
TCONS_00011449	2	7353	240
XR_003304645.1	2	7413	227
XR_003304115.1	2	7419	124
TCONS_00013834	2	7460	208
TCONS_00014745	2	7478	162
XR_003305671.1	2	7719	179
TCONS_00000374	2	7784	154
TCONS_00000838	2	7819	115
XR_003304229.1	2	7977	166
TCONS_00006625	2	8048	397
XR_003304193.1	2	8219	117
TCONS_00009804	2	8309	164
XR_003304349.1	2	8750	254
XR_001705359.2	2	8781	173
XR_003304346.1	2	9028	137
XR_407615.3	2	9137	282
XR_003305670.1	2	9336	220
XR_001705338.2	2	9966	191
TCONS_00006656	2	10249	215
XR_003305620.1	2	10525	229
TCONS_00006599	2	11070	167
TCONS_00021790	2	11133	139
TCONS_00006614	2	11328	167
XR_003304597.1	2	11330	191
TCONS_00000906	2	11381	171
XR_003305626.1	2	13053	184
TCONS_00035445	2	14351	293
XR_003304555.1	2	14666	230
TCONS_00012409	2	15861	239
TCONS_00019423	2	18069	165
XR_003305433.1	2	20837	249
XR_003304167.1	2	21483	175
XR_001704535.2	2	22762	340
XR_003304644.1	2	23523	299
XR_003305002.1	3	170	47
XR_003304752.1	3	249	43
XR_003304685.1	3	250	49
XR_003305364.1	3	255	50
XR_003305580.1	3	258	52
XR_003305874.1	3	269	46
XR_411641.3	3	275	47
XR_001704544.1	3	291	41
XR_412350.3	3	297	49
TCONS_00029526	3	302	88
XR_003305665.1	3	314	64
XR_003305465.1	3	317	67
XR_003305878.1	3	318	64
XR_409365.3	3	322	57
XR_003304367.1	3	327	51
XR_003305598.1	3	331	75
XR_003304164.1	3	333	46
XR_003304202.1	3	337	63
XR_001703895.2	3	339	65
TCONS_00044452	3	342	55
XR_001703505.2	3	345	44
XR_003304736.1	3	346	111
XR_003305996.1	3	349	102
XR_003305165.1	3	350	57
XR_003304355.1	3	351	60
XR_003305777.1	3	362	120
XR_003304508.1	3	363	72
XR_003305638.1	3	363	80
XR_003305686.1	3	363	67
XR_411181.3	3	364	62
XR_003306211.1	3	368	63
XR_003305685.1	3	369	67
XR_001702111.2	3	375	48
XR_001706514.2	3	377	51
TCONS_00002297	3	378	57
TCONS_00003463	3	378	66
XR_003305684.1	3	382	67
XR_001702602.2	3	384	71
XR_001702291.2	3	385	60
XR_001703319.2	3	387	82
TCONS_00026167	3	389	129
TCONS_00026164	3	392	130
XR_003304570.1	3	392	47
XR_003304703.1	3	393	119
XR_407433.3	3	395	48
XR_001705670.2	3	398	90
TCONS_00030072	3	401	42
XR_001704543.2	3	401	44
XR_409688.3	3	407	37
XR_001703724.2	3	409	95
XR_408518.3	3	410	71
XR_001704912.2	3	411	54
TCONS_00042858	3	417	85
XR_003304151.1	3	417	75
TCONS_00042857	3	424	115
XR_003305491.1	3	426	73
XR_003304205.1	3	430	77
XR_003305281.1	3	430	67
XR_003305520.1	3	430	90
TCONS_00044451	3	435	55
XR_407726.3	3	438	111
XR_001703958.2	3	440	93
XR_003304793.1	3	445	75
XR_003305786.1	3	450	76
TCONS_00016694	3	451	116
XR_003306359.1	3	451	94
XR_001705294.2	3	452	67
XR_003305785.1	3	454	94
XR_001703477.2	3	457	52
XR_003304743.1	3	458	53
XR_411287.2	3	458	100
XR_003304281.1	3	459	109
TCONS_00005688	3	461	45
XR_003304978.1	3	463	102
TCONS_00032769	3	467	82
XR_409363.3	3	469	64
XR_001702285.2	3	470	87
XR_411593.3	3	471	53
XR_001705345.2	3	478	89
XR_411286.3	3	480	100
XR_003306213.1	3	487	70
XR_001705587.2	3	491	55
XR_003306563.1	3	493	109
XR_003304802.1	3	494	68
XR_003306461.1	3	495	65
TCONS_00005544	3	496	107
XR_001702301.2	3	496	53
XR_003306289.1	3	497	90
TCONS_00042657	3	500	69
XR_119792.4	3	500	68
TCONS_00042658	3	501	85
XR_003304210.1	3	502	62
TCONS_00029773	3	503	63
XR_001704122.2	3	503	51
XR_001706096.2	3	503	67
XR_003304884.1	3	504	96
XR_003304150.1	3	512	62
XR_001705047.2	3	513	68
XR_003304407.1	3	514	73
XR_003305935.1	3	517	52
XR_003305063.1	3	519	86
XR_003304203.1	3	521	81
XR_003305172.1	3	521	146
TCONS_00026226	3	532	62
XR_003306565.1	3	537	65
XR_003306511.1	3	540	54
TCONS_00005939	3	542	80
XR_003306288.1	3	542	129
TCONS_00008872	3	546	117
XR_003305938.1	3	546	78
XR_001706194.2	3	547	68
XR_003305867.1	3	548	75
XR_003304356.1	3	551	133
XR_003305966.1	3	552	72
TCONS_00026163	3	553	183
XR_001703469.2	3	554	103
TCONS_00042057	3	559	163
XR_003306543.1	3	561	76
XR_003305158.1	3	562	69
XR_003305221.1	3	563	95
TCONS_00008327	3	564	88
TCONS_00029613	3	565	82
XR_001706223.2	3	569	67
XR_003305965.1	3	569	72
XR_001705442.2	3	571	84
XR_407843.3	3	571	54
TCONS_00009265	3	575	137
XR_003304932.1	3	577	64
XR_409074.3	3	577	58
TCONS_00024519	3	580	67
XR_003304715.1	3	581	75
XR_412287.3	3	582	193
XR_001703318.2	3	585	53
TCONS_00041384	3	589	124
XR_001706193.2	3	589	68
XR_001704441.2	3	592	112
XR_003305997.1	3	592	48
TCONS_00028498	3	593	68
XR_003304250.1	3	595	93
TCONS_00029614	3	597	82
XR_003305574.1	3	598	58
XR_003305784.1	3	598	144
XR_409188.3	3	598	68
XR_003305048.1	3	601	65
XR_003304371.1	3	606	54
TCONS_00029634	3	609	76
XR_001703602.2	3	609	87
XR_003304147.1	3	613	72
XR_001702505.2	3	615	95
TCONS_00001538	3	617	106
XR_003305314.1	3	617	66
XR_408351.3	3	617	84
XR_001703869.2	3	618	59
XR_003306446.1	3	618	97
TCONS_00042343	3	621	94
XR_003304148.1	3	621	84
XR_001705377.2	3	622	78
XR_003304840.1	3	622	79
XR_003304279.1	3	624	102
XR_001703836.1	3	627	86
XR_001706250.2	3	628	89
XR_001703466.2	3	629	91
XR_409056.3	3	631	119
TCONS_00028743	3	633	62
TCONS_00042840	3	633	80
XR_003305507.1	3	635	118
XR_408448.3	3	637	80
XR_001705204.2	3	638	59
XR_001705555.2	3	640	48
XR_003305633.1	3	640	79
TCONS_00010908	3	644	83
XR_003305634.1	3	645	77
XR_407841.3	3	646	55
TCONS_00015696	3	647	215
XR_001704168.2	3	647	145
XR_003305006.1	3	647	76
XR_003305060.1	3	647	66
TCONS_00028098	3	650	197
XR_001704088.2	3	650	146
XR_409676.3	3	650	65
XR_001705034.2	3	651	93
XR_003306166.1	3	652	74
XR_003305540.1	3	653	174
XR_003306051.1	3	654	90
XR_003305929.1	3	656	80
XR_003304931.1	3	659	64
TCONS_00043470	3	661	106
XR_003304643.1	3	661	46
XR_003306230.1	3	664	47
TCONS_00011431	3	665	52
XR_003304930.1	3	665	64
TCONS_00025789	3	669	100
XR_003304249.1	3	671	76
XR_003306161.1	3	671	86
XR_003304567.1	3	672	141
XR_001703667.2	3	674	101
XR_001703532.2	3	677	187
XR_001705970.2	3	677	59
XR_003305521.1	3	679	89
TCONS_00022309	3	680	56
XR_003306448.1	3	682	53
TCONS_00011652	3	686	96
TCONS_00040131	3	687	130
TCONS_00005937	3	688	80
XR_003305494.1	3	691	59
TCONS_00005938	3	692	80
TCONS_00030001	3	693	62
XR_001702257.2	3	693	117
XR_001702500.2	3	694	99
XR_120620.4	3	694	88
XR_001703792.2	3	698	77
XR_003304684.1	3	699	75
XR_003306055.1	3	699	104
XR_410674.3	3	700	77
XR_003306445.1	3	702	97
XR_003305428.1	3	703	115
XR_001703343.2	3	705	82
XR_003304838.1	3	705	103
XR_003304839.1	3	705	103
TCONS_00026075	3	707	131
XR_003305370.1	3	709	86
TCONS_00015695	3	712	237
TCONS_00029619	3	712	86
XR_003305427.1	3	713	115
XR_001702958.2	3	715	60
XR_001703566.2	3	717	87
XR_001702234.2	3	719	105
XR_001702381.2	3	721	81
XR_001704922.2	3	722	81
TCONS_00005233	3	723	57
XR_003305565.1	3	727	158
XR_001703080.2	3	733	67
TCONS_00019596	3	738	62
XR_003305599.1	3	739	54
XR_120124.4	3	742	62
XR_409652.3	3	742	79
TCONS_00040342	3	750	103
XR_001706278.2	3	750	74
XR_003306053.1	3	750	80
XR_409823.3	3	750	113
TCONS_00002292	3	751	57
TCONS_00002296	3	751	57
TCONS_00024122	3	752	122
XR_001705244.2	3	758	90
XR_003305044.1	3	761	76
TCONS_00030958	3	762	102
XR_119759.4	3	762	55
XR_003305482.1	3	763	80
XR_001702295.2	3	764	81
XR_003305043.1	3	764	76
XR_003306212.1	3	764	70
TCONS_00014602	3	765	99
XR_409475.3	3	768	120
XR_412358.3	3	777	78
XR_003305212.1	3	778	129
XR_003305485.1	3	778	108
XR_003306290.1	3	778	127
XR_003305514.1	3	780	113
XR_003305188.1	3	782	72
XR_003304991.1	3	783	93
XR_001706280.2	3	784	198
XR_003304165.1	3	788	97
XR_407554.3	3	796	109
XR_003304768.1	3	798	94
XR_001705896.2	3	799	79
XR_412002.3	3	799	106
XR_120200.4	3	804	78
XR_001706384.2	3	805	181
XR_003306312.1	3	805	47
XR_001702688.1	3	813	112
XR_003304162.1	3	814	71
XR_410517.3	3	816	63
XR_001702542.2	3	817	197
XR_410641.3	3	817	92
XR_003304449.1	3	820	96
XR_003306232.1	3	822	106
TCONS_00017770	3	823	56
XR_003304264.1	3	823	100
TCONS_00021091	3	824	99
XR_003305969.1	3	830	86
TCONS_00023027	3	834	129
XR_003304888.1	3	835	61
XR_001702267.2	3	843	109
XR_003306060.1	3	846	158
TCONS_00007523	3	848	138
XR_003304895.1	3	848	80
XR_003305936.1	3	848	58
XR_001705428.2	3	852	121
XR_410519.3	3	852	79
TCONS_00017528	3	853	82
XR_003304278.1	3	856	63
TCONS_00040597	3	859	157
XR_003305898.1	3	859	105
XR_003306082.1	3	859	168
XR_003306233.1	3	863	115
XR_410216.3	3	863	89
XR_003306530.1	3	865	92
XR_003304404.1	3	868	97
XR_003305805.1	3	871	146
XR_003304152.1	3	872	121
TCONS_00005070	3	873	142
XR_001703577.2	3	873	83
XR_003304797.1	3	874	101
XR_003304539.1	3	876	84
XR_003305774.1	3	876	98
TCONS_00009396	3	877	112
XR_001705783.2	3	877	69
XR_003305720.1	3	878	87
XR_407545.3	3	878	135
XR_409381.3	3	879	98
XR_003304540.1	3	882	85
XR_407544.3	3	883	135
XR_001706092.2	3	885	70
XR_003304694.1	3	885	85
XR_003306310.1	3	885	97
TCONS_00014871	3	887	91
XR_003305065.1	3	887	132
TCONS_00019428	3	888	80
XR_001702458.2	3	892	77
XR_003305348.1	3	892	121
XR_003305001.1	3	893	102
XR_003306154.1	3	899	130
XR_407902.3	3	899	93
XR_120295.3	3	900	111
XR_001702113.2	3	904	121
XR_003305166.1	3	904	80
TCONS_00005139	3	905	190
XR_001705454.2	3	911	71
TCONS_00019042	3	913	83
XR_003306036.1	3	915	102
XR_408323.2	3	915	119
XR_001702879.2	3	918	204
XR_003304809.1	3	922	83
XR_408734.3	3	923	66
XR_408361.3	3	927	87
XR_411289.3	3	927	147
XR_003304904.1	3	930	60
XR_001704681.2	3	933	69
XR_003306279.1	3	936	134
XR_001703490.2	3	937	81
TCONS_00030946	3	938	115
XR_003306278.1	3	938	127
XR_001703489.2	3	940	81
XR_003306535.1	3	942	98
XR_001702266.2	3	943	98
XR_003304808.1	3	945	83
TCONS_00016581	3	948	94
XR_001705731.2	3	948	109
TCONS_00028505	3	952	54
XR_003305339.1	3	953	169
XR_003305432.1	3	953	56
XR_003306002.1	3	954	113
XR_407947.3	3	955	106
XR_003305763.1	3	956	94
XR_003304961.1	3	963	90
XR_003305545.1	3	963	108
XR_001704683.2	3	966	69
XR_409934.3	3	968	109
XR_409626.3	3	970	109
XR_003305731.1	3	975	76
XR_003305802.1	3	975	118
TCONS_00035126	3	978	148
XR_003305462.1	3	980	131
XR_003305605.1	3	980	112
XR_003304870.1	3	981	94
XR_003305556.1	3	990	82
XR_001703960.2	3	991	142
XR_120118.4	3	994	101
XR_001704434.2	3	995	131
TCONS_00029618	3	997	97
XR_410965.3	3	1000	80
TCONS_00038305	3	1001	92
TCONS_00040240	3	1002	97
XR_003305815.1	3	1002	94
XR_003305860.1	3	1002	85
XR_003305351.1	3	1003	117
TCONS_00040341	3	1008	103
XR_001704064.2	3	1009	84
TCONS_00004345	3	1011	110
XR_409319.3	3	1012	173
XR_001704742.2	3	1014	84
XR_001705730.2	3	1026	105
XR_001703320.2	3	1030	90
XR_003305606.1	3	1034	127
XR_003305979.1	3	1039	91
XR_120526.4	3	1046	169
XR_003304695.1	3	1048	67
XR_409767.3	3	1048	142
XR_001702899.2	3	1049	82
XR_003306059.1	3	1050	74
TCONS_00022966	3	1051	68
TCONS_00011600	3	1056	82
XR_411720.3	3	1056	123
XR_001702378.2	3	1060	118
XR_001702898.2	3	1060	82
XR_003306141.1	3	1066	140
XR_003304384.1	3	1072	62
XR_003305927.1	3	1076	151
XR_003306513.1	3	1077	125
XR_001703545.2	3	1078	160
XR_001705187.2	3	1079	162
XR_003305463.1	3	1081	90
XR_003305847.1	3	1082	106
XR_003305727.1	3	1084	123
TCONS_00009091	3	1085	79
XR_409490.3	3	1085	61
XR_001705906.2	3	1086	100
XR_408122.3	3	1087	92
TCONS_00005232	3	1094	57
TCONS_00022119	3	1095	153
XR_003306219.1	3	1099	97
XR_003304401.1	3	1102	62
XR_003304860.1	3	1103	127
XR_003306367.1	3	1104	107
XR_120465.4	3	1106	72
XR_003305921.1	3	1109	93
XR_003305624.1	3	1113	94
XR_003305625.1	3	1113	104
XR_003306117.1	3	1114	99
XR_003305614.1	3	1118	92
XR_001702525.2	3	1127	72
XR_001703069.2	3	1134	154
XR_409515.3	3	1138	106
TCONS_00044357	3	1139	79
XR_407440.3	3	1140	146
TCONS_00028807	3	1141	142
XR_001704197.2	3	1141	142
XR_001706443.2	3	1142	71
XR_411914.3	3	1149	118
XR_003305817.1	3	1154	110
XR_411193.3	3	1155	150
XR_003306066.1	3	1156	148
XR_003305978.1	3	1165	91
XR_003305375.1	3	1166	91
TCONS_00035847	3	1173	102
XR_003305846.1	3	1176	152
TCONS_00013236	3	1181	118
XR_001703607.2	3	1181	90
TCONS_00029611	3	1190	90
TCONS_00029612	3	1190	90
XR_001704977.2	3	1190	158
XR_003304177.1	3	1190	99
TCONS_00029610	3	1191	90
XR_003304574.1	3	1195	84
XR_001704976.2	3	1196	158
XR_003305040.1	3	1196	164
XR_001705575.2	3	1197	111
TCONS_00038131	3	1200	96
XR_003304814.1	3	1200	140
XR_410091.3	3	1202	113
XR_001703407.2	3	1205	107
XR_001704850.2	3	1205	97
XR_003305728.1	3	1205	102
XR_003305026.1	3	1207	118
XR_003305421.1	3	1209	97
XR_001705044.2	3	1221	151
XR_001706277.2	3	1225	56
XR_003306096.1	3	1228	111
XR_409317.3	3	1229	83
TCONS_00040340	3	1232	152
XR_003306460.1	3	1235	124
TCONS_00034248	3	1237	68
XR_003304518.1	3	1237	113
XR_003304847.1	3	1240	130
XR_408673.3	3	1240	111
XR_408265.3	3	1243	107
XR_412329.3	3	1243	113
XR_003304846.1	3	1244	130
XR_003306019.1	3	1247	124
XR_410761.2	3	1247	106
XR_003304116.1	3	1252	87
XR_003304887.1	3	1253	77
TCONS_00019429	3	1255	84
XR_003305222.1	3	1255	93
XR_003304886.1	3	1256	95
XR_001705719.2	3	1257	98
XR_001706191.2	3	1258	163
XR_003304850.1	3	1262	123
TCONS_00044191	3	1263	210
XR_003305845.1	3	1264	117
TCONS_00019012	3	1268	53
XR_003306471.1	3	1268	97
XR_001704548.2	3	1270	109
XR_001704849.2	3	1273	97
XR_001703498.2	3	1275	122
XR_001705586.2	3	1275	88
XR_408465.3	3	1275	82
XR_001704848.2	3	1278	97
XR_001703510.2	3	1282	87
XR_408639.3	3	1285	87
TCONS_00019011	3	1293	53
TCONS_00027055	3	1294	77
XR_001704951.2	3	1300	106
XR_003304714.1	3	1304	86
XR_003305803.1	3	1307	106
XR_001702490.2	3	1308	82
XR_001702425.2	3	1317	80
XR_003306334.1	3	1318	104
XR_003304627.1	3	1328	159
XR_411069.3	3	1329	93
XR_003306330.1	3	1332	121
XR_001703725.2	3	1340	96
XR_411242.3	3	1342	146
TCONS_00030886	3	1350	179
XR_003305204.1	3	1350	86
XR_001703063.2	3	1353	154
XR_003305804.1	3	1354	135
TCONS_00029635	3	1355	103
XR_001703344.2	3	1355	122
XR_001705570.2	3	1356	99
XR_412477.3	3	1356	69
XR_409590.3	3	1364	94
TCONS_00028499	3	1366	82
XR_001702324.2	3	1373	72
XR_001703522.2	3	1376	95
XR_003306370.1	3	1376	103
XR_001703464.2	3	1380	127
XR_412539.3	3	1380	84
XR_003306177.1	3	1382	84
XR_003306075.1	3	1384	98
XR_410113.3	3	1384	145
XR_408124.3	3	1387	92
TCONS_00027316	3	1389	200
XR_003305208.1	3	1394	107
XR_001702498.2	3	1395	96
XR_003304402.1	3	1396	107
XR_001702158.2	3	1399	70
XR_003305843.1	3	1400	71
XR_001704253.2	3	1404	103
XR_003306160.1	3	1408	107
XR_003304270.1	3	1409	99
XR_003305434.1	3	1414	113
XR_003305983.1	3	1423	124
XR_003305800.1	3	1427	107
XR_003305259.1	3	1430	82
XR_001705703.2	3	1432	106
XR_001704447.2	3	1434	133
XR_001705681.2	3	1435	102
XR_001702589.2	3	1440	89
XR_408266.3	3	1441	107
XR_001705777.2	3	1444	193
XR_003304353.1	3	1444	118
XR_001703774.2	3	1445	101
XR_001702282.2	3	1446	237
XR_003305025.1	3	1446	118
XR_412299.3	3	1449	99
XR_003305607.1	3	1450	119
TCONS_00001539	3	1451	132
XR_408250.3	3	1457	90
XR_003306491.1	3	1464	112
TCONS_00038963	3	1465	123
XR_003305352.1	3	1467	119
XR_409741.3	3	1468	101
XR_410027.3	3	1469	114
XR_001704627.2	3	1471	181
TCONS_00002290	3	1473	57
XR_001703954.2	3	1474	112
XR_120594.4	3	1478	132
XR_001702102.1	3	1487	83
XR_003305202.1	3	1492	102
TCONS_00023881	3	1493	95
XR_412100.3	3	1500	153
TCONS_00031398	3	1501	104
XR_001702399.2	3	1504	106
XR_003304826.1	3	1505	103
XR_003304912.1	3	1508	61
XR_001704969.2	3	1512	98
XR_409612.3	3	1515	86
XR_003304190.1	3	1521	94
XR_408453.3	3	1528	184
XR_001702160.2	3	1532	125
XR_003306309.1	3	1532	82
TCONS_00004758	3	1533	163
XR_001702690.2	3	1539	142
XR_003305558.1	3	1539	156
TCONS_00003760	3	1541	62
XR_001705394.2	3	1541	123
XR_001704438.2	3	1546	185
XR_003305579.1	3	1549	119
XR_003304382.1	3	1551	224
XR_003305308.1	3	1552	80
XR_003305555.1	3	1552	105
TCONS_00026530	3	1562	99
XR_003304368.1	3	1566	80
XR_001704424.2	3	1570	116
XR_003306374.1	3	1576	80
TCONS_00002242	3	1578	162
XR_001705450.2	3	1580	129
XR_003306143.1	3	1585	141
XR_003306515.1	3	1586	87
XR_408337.3	3	1591	85
XR_001705677.2	3	1592	102
XR_003306142.1	3	1599	141
XR_003305649.1	3	1602	119
XR_003304383.1	3	1606	166
XR_411074.3	3	1607	143
XR_412500.3	3	1613	87
XR_003304191.1	3	1616	94
XR_003304255.1	3	1621	234
TCONS_00019427	3	1623	84
XR_003304910.1	3	1632	95
XR_001705708.2	3	1635	117
XR_408525.3	3	1635	134
XR_003304935.1	3	1643	122
XR_003306121.1	3	1651	87
XR_003306113.1	3	1654	87
XR_001704753.2	3	1671	95
XR_411141.2	3	1674	132
XR_003304853.1	3	1677	113
XR_003304399.1	3	1678	102
XR_003305613.1	3	1679	97
XR_001702184.2	3	1681	145
XR_410021.3	3	1682	99
TCONS_00032786	3	1686	123
XR_001704775.2	3	1700	145
XR_003305998.1	3	1700	100
XR_003304553.1	3	1706	122
XR_001705584.2	3	1711	110
XR_001705908.2	3	1715	123
XR_003306397.1	3	1723	128
XR_003304967.1	3	1727	78
[truncated: 1,969 more rows]

## Sheet: mRNA
mRNA_Gene_ID	Exon_number	Length	ORF
100188940	1	105	34
100577692	2	147	NA
807699	1	159	52
727327	3	165	54
107964516	2	185	NA
113219161	2	225	NA
100359410	2	228	75
107965597	1	233	63
113219319	1	251	59
113219360	2	255	84
113218767	3	258	85
807694	1	264	87
725147	2	266	55
102654393	2	280	67
100187599	1	282	93
113218792	1	294	76
100359410	3	301	78
406135	3	304	46
107963967	2	306	78
113218652	1	306	101
107965470	1	309	102
100576288	3	311	NA
725383	5	313	75
751767	2	315	104
113219048	2	315	104
100191002	3	320	25
725883	1	321	70
100188940	2	321	34
113219239	2	330	109
113219326	3	330	109
113218609	1	336	111
725880	2	337	88
107965775	2	338	83
113218763	1	338	82
113219010	2	338	83
102653956	1	347	78
726661	3	347	85
406093	3	349	78
725382	2	351	116
408658	3	354	117
807691	1	354	117
102653873	2	355	NA
406144	3	361	53
113219029	2	361	104
100578418	2	362	54
113219302	1	362	113
113219361	3	362	110
408956	2	363	120
113219204	2	366	121
102653856	2	368	68
406134	4	369	50
100359410	3	369	75
726721	3	369	66
113218735	3	369	122
113219112	1	370	110
726259	3	375	94
724639	3	376	58
725103	2	378	125
725202	3	378	85
406130	2	381	70
100576542	2	381	73
102654920	2	381	74
113219109	1	381	101
726802	3	384	98
413565	2	387	128
107965021	2	387	128
100577054	4	387	99
727025	3	388	57
727061	2	389	106
100359410	3	390	75
102654763	2	390	54
102656442	2	391	85
724638	3	393	64
551479	4	393	83
100577727	3	394	89
726277	2	395	72
100577725	2	395	78
113218879	1	398	122
677674	5	399	132
107966074	1	399	132
409869	5	401	64
725059	3	402	74
727309	3	402	98
113219083	1	402	133
726057	2	404	73
100359410	3	405	75
100579038	2	405	118
102656216	3	405	97
113219079	4	405	134
726779	3	406	64
677675	5	407	132
552827	4	408	76
724954	3	411	127
726721	4	412	68
113219105	2	412	97
100359410	3	414	75
552809	3	415	85
726297	3	417	71
102654800	2	417	138
113218935	2	417	110
113219005	3	417	138
107965288	3	418	76
552741	4	418	76
100576473	4	419	109
551861	3	419	84
100578551	2	423	89
725850	2	423	100
113218638	3	423	140
551870	3	424	115
107965788	2	428	85
725138	3	429	72
102653988	3	429	110
113219371	4	429	142
727049	3	430	94
677676	6	432	143
102655617	3	432	106
726277	2	432	72
102654906	5	432	143
102655073	1	434	103
100578418	3	434	96
113219161	2	434	104
725705	3	435	90
725147	3	435	56
724369	3	435	119
113218518	3	437	74
411659	5	438	145
413045	3	438	145
726120	4	438	95
100576444	3	439	82
412547	4	440	130
412547	4	441	130
102656725	2	441	108
107965127	3	441	104
724768	3	442	95
100578223	3	443	107
113218762	2	443	109
113218787	1	443	101
107964012	1	444	117
107965672	2	444	132
107965801	2	444	136
113218618	1	444	80
725114	3	446	90
726662	5	448	102
725432	3	449	92
725880	2	451	88
677678	5	453	150
726146	3	453	96
725835	2	456	131
107965564	3	456	95
552410	4	456	89
677671	5	459	152
100577977	2	459	NA
726777	3	460	51
100577915	2	460	98
113219218	1	460	111
726295	2	461	85
100049551	4	462	153
725256	2	462	106
725947	3	462	79
725240	3	462	93
724489	3	463	73
726118	3	463	78
113218790	1	463	108
724499	3	464	123
100576115	3	464	128
406145	2	466	77
406099	3	467	134
107964502	2	467	98
724757	1	468	103
100576530	3	468	103
726653	3	469	120
107964134	2	470	66
100577915	3	472	105
724489	3	473	68
113218895	1	473	132
551318	3	473	109
100579038	3	475	100
503862	3	476	107
107964436	4	476	141
102654007	1	477	111
725918	3	477	120
411515	4	477	104
726746	2	478	103
107965045	2	478	110
107965807	2	478	57
725973	3	479	99
727309	3	479	107
107965891	2	479	82
113218541	1	479	143
100578223	3	480	120
102654268	2	482	137
102655670	4	482	90
102655670	4	482	88
677668	5	483	160
724529	2	484	83
102655452	2	484	95
113219264	1	485	61
727309	3	486	98
100576453	3	486	135
726789	3	487	114
100578684	2	487	77
100577748	2	487	143
102653888	3	487	116
724966	3	488	51
725308	1	488	124
102654496	3	489	113
724954	4	490	135
113218956	2	490	140
727483	3	491	58
100578223	3	491	124
107964901	3	492	107
107965564	4	492	NA
724531	1	493	65
100578534	3	493	77
102653718	3	493	132
102653572	2	493	164
726802	3	494	109
726923	2	494	129
726295	2	495	85
113219343	2	495	164
102654681	2	495	102
724694	2	496	131
413875	3	496	123
113219137	2	496	149
725144	3	496	142
100578191	4	497	114
726378	3	497	84
551381	3	497	94
727568	2	499	111
113218781	3	499	137
100578881	2	500	63
102656821	2	500	110
726196	4	501	87
102653888	3	501	139
411380	4	501	114
726644	2	502	77
726498	2	502	86
113219137	2	502	151
107964329	2	503	122
807697	1	504	167
107964975	2	504	135
113219240	4	504	140
551304	4	505	89
113219413	3	505	132
726222	2	506	99
724904	3	507	88
727161	3	508	77
100577797	3	508	86
409290	4	508	149
100576741	3	508	97
751767	3	508	93
678674	3	509	92
102653636	3	509	131
726662	6	510	122
113218751	3	510	105
724629	1	511	65
102654025	3	512	146
100576473	3	513	140
100037419	3	514	117
724264	3	514	98
107964590	3	514	108
411677	3	514	103
552616	3	514	130
725170	3	515	83
100577527	3	515	145
725973	3	515	112
406132	1	515	103
727378	5	515	148
751098	3	516	171
100577489	3	516	163
726176	3	516	97
724320	3	516	110
725880	2	517	88
102656425	2	517	137
726711	3	518	132
410068	6	518	117
100577054	4	518	99
113219301	4	518	108
406145	1	519	77
410663	4	519	143
724869	1	520	123
100578191	4	520	114
113218849	3	520	170
727524	3	520	155
552529	5	520	138
724896	4	521	134
727128	4	521	118
100576505	3	521	100
552323	4	521	108
552403	3	521	131
100576270	4	522	114
107963974	3	523	150
107963972	3	524	147
409599	4	525	146
724241	2	526	103
113219092	2	526	151
727483	4	527	56
724633	1	527	123
724807	3	527	113
102655636	4	528	116
107965922	2	528	175
727164	2	530	98
113218834	2	530	80
726546	3	530	109
113218833	4	531	136
102654368	2	531	143
113219367	4	531	132
552597	3	532	109
551870	4	532	115
102655130	5	532	128
107964507	3	533	142
102653824	1	533	140
102655470	3	533	161
100576088	4	533	138
727145	2	534	152
100577128	5	534	164
113218672	2	535	79
726131	4	536	103
113218623	3	537	87
102656685	2	537	119
552415	8	539	146
725774	2	539	105
724827	3	540	121
726740	2	540	152
725103	3	540	98
724221	2	540	70
724681	2	541	142
412547	3	541	130
725230	1	542	103
113218772	2	542	88
100576195	3	543	116
100577381	3	544	119
100576163	4	544	107
102653960	4	544	159
725450	1	545	124
726542	1	545	136
102656685	2	545	119
113219052	2	545	106
100576542	3	546	76
726662	6	546	122
100576387	3	546	154
100578886	2	546	137
727429	1	546	181
726721	4	547	68
725835	3	547	131
406109	6	548	146
100576945	2	549	133
551397	4	549	158
677673	5	550	135
726550	4	550	122
677664	5	551	135
100579018	3	551	137
726662	5	551	122
113218630	2	551	57
726013	3	553	121
100578560	3	553	142
413378	4	553	137
102656485	2	553	154
107964133	3	554	168
413875	3	554	123
100578713	2	555	162
100578023	3	555	73
725882	2	555	97
102653955	5	555	172
726779	5	555	96
113218892	2	556	90
551125	4	557	130
100578886	3	557	135
100578157	3	558	185
406102	6	559	144
413378	4	559	139
724494	4	559	151
409798	3	560	135
100577112	3	560	110
113218572	3	560	142
552553	3	560	119
724494	4	561	149
113218546	3	561	134
725168	4	562	151
725357	3	562	122
726316	2	563	87
107965005	3	563	115
113218993	1	563	111
551625	3	563	90
406103	5	564	142
726016	2	564	130
102653966	3	564	187
102656116	3	564	127
406120	4	565	111
552266	5	565	141
726085	3	565	154
102655388	3	565	82
102655440	3	566	99
726480	2	567	124
102656758	2	567	103
724233	3	567	131
102655970	2	567	142
724669	4	567	129
102654986	2	567	170
725633	3	568	108
726803	2	568	121
724920	3	569	135
100578023	3	569	73
725144	3	569	143
102653955	5	569	172
726747	3	571	81
727157	2	571	142
100577727	3	571	89
552134	4	572	147
100576195	3	572	116
725807	4	572	122
727210	4	572	142
725568	2	573	109
100577143	2	573	144
107965571	2	573	170
113218716	3	573	133
411618	4	573	147
724954	4	574	177
100578534	2	574	73
409599	4	574	146
724669	4	574	169
113219301	4	574	108
102656037	1	574	181
725291	3	575	138
726689	2	575	126
100576748	4	575	143
410004	4	576	126
100049551	4	576	160
100576195	3	576	127
113218712	5	576	178
100578093	2	576	191
724802	2	577	109
102655126	5	577	NA
552639	4	578	96
100576918	5	579	175
113219052	2	580	NA
726781	5	581	158
406076	3	582	156
102655461	2	582	106
727300	5	582	171
727473	2	582	146
726995	4	582	183
102656554	4	582	193
409290	4	583	149
413397	2	584	104
100188904	2	584	171
725352	3	584	109
102655078	3	584	106
107964792	3	584	102
724708	3	585	144
726439	5	585	148
113219268	4	585	134
725357	3	586	122
100576515	3	586	109
552610	3	586	122
102655890	3	587	128
107965773	2	587	133
677665	5	588	135
100578540	3	588	131
725609	3	589	84
725352	4	589	112
724141	3	590	116
100577073	3	590	84
100187709	1	591	196
724352	3	591	143
725746	3	591	105
725267	2	591	86
113218829	3	591	140
551867	3	591	151
725315	3	592	117
725884	4	592	114
552494	4	592	91
724529	2	593	102
113219359	4	593	143
726160	2	594	159
725253	3	594	114
724745	5	594	197
725266	4	594	149
107965773	2	594	130
102656197	4	594	174
102656197	4	594	174
113219403	2	594	197
725688	4	595	118
551077	3	596	163
102655493	3	596	193
551644	3	596	147
552232	6	597	169
725142	4	597	95
552774	4	597	138
409930	4	597	121
551757	4	597	110
552597	4	597	95
100577641	4	598	162
677665	5	598	135
726526	2	599	149
409002	4	599	174
102653862	3	600	152
107963974	4	600	136
725688	4	601	119
100577107	2	601	110
727161	3	601	76
102655811	3	601	99
726552	4	601	77
406099	4	601	134
551607	4	601	117
100576621	3	602	165
406099	4	602	134
102655858	3	602	109
408799	4	602	132
725240	2	603	93
726468	1	603	124
725850	2	603	100
406094	3	604	130
406101	5	604	136
100578061	3	604	149
102656143	1	604	175
102655470	2	604	161
107964732	3	604	73
102656197	4	604	174
413014	3	604	118
552272	3	604	143
552774	4	604	138
724467	3	605	157
725762	3	605	190
100576195	3	605	127
726691	3	606	119
725102	3	606	112
725943	3	606	128
724365	3	606	103
726721	4	606	68
113218604	3	606	172
113219007	3	606	201
726653	3	606	NA
409224	2	607	195
726521	1	607	137
102654763	3	607	127
725807	4	607	142
552632	4	607	139
411618	4	608	160
113218586	2	608	123
100577057	4	608	183
724896	4	609	134
102655130	2	609	158
494503	3	609	150
410563	4	609	143
113219351	2	609	202
408713	5	610	144
409294	4	610	140
107965763	3	611	88
102654108	2	612	140
725607	1	612	92
552106	5	612	132
102653955	6	612	172
102656349	3	612	105
725572	2	613	96
725168	4	613	151
551839	4	614	166
410494	3	614	130
551541	3	614	118
102655617	3	615	155
113218543	5	615	141
414039	3	615	120
100576270	5	616	137
107965231	2	616	180
100578473	3	616	149
408689	3	617	132
102655466	3	617	158
727349	6	617	146
726369	2	617	139
724365	3	618	114
725039	4	619	115
100578811	3	619	148
107965854	3	619	174
107965827	4	619	200
100578002	1	619	141
408515	4	620	148
102653771	2	620	122
727300	5	621	158
412266	4	621	134
411618	4	621	147
412072	4	621	194
100216489	6	622	156
406099	4	622	134
725315	3	622	89
726447	1	623	123
100578734	2	623	171
727157	3	624	129
102655540	1	624	84
102653764	4	624	110
409552	3	624	159
102656291	2	625	167
100578265	3	625	197
552599	8	625	170
113218736	4	625	141
725352	4	626	113
726377	3	626	88
413884	4	626	156
102655924	3	626	NA
725538	3	627	181
102655031	2	627	146
107964774	3	627	149
113218713	4	627	188
552161	3	627	115
551149	4	628	153
724142	5	629	154
102656479	3	629	120
107965674	2	629	122
551354	4	629	158
552318	6	630	147
100577003	3	630	176
107964774	2	630	149
410610	5	630	149
552318	6	630	147
552599	8	630	173
724580	4	631	128
102655756	3	631	94
102655924	3	631	119
100578901	1	631	84
100576886	4	631	162
724259	4	631	149
100576467	4	632	152
677678	5	632	150
100577003	3	633	177
726803	2	633	138
724654	4	633	123
408633	3	633	124
725558	3	633	106
726923	2	633	129
102656349	5	633	89
724786	2	634	135
727026	2	634	67
727294	3	634	130
113218640	3	634	143
552322	3	634	135
725272	1	635	136
726042	3	635	114
552471	3	635	78
100577748	3	635	155
725877	4	635	126
113219280	3	635	114
724744	3	636	133
100576457	2	636	170
411622	2	636	152
726056	2	637	159
725881	3	637	122
107964600	1	637	187
414036	3	637	189
551723	4	637	166
552835	3	637	133
551149	3	638	155
113218818	2	638	124
726061	2	640	91
100577020	3	640	NA
724678	1	641	124
724988	3	641	58
725426	3	641	136
725980	4	642	88
724868	5	642	155
552501	5	642	151
100578218	2	642	149
552726	4	642	181
677678	5	643	133
100578935	4	643	202
113218950	2	643	82
100576174	3	644	155
725797	2	644	104
726861	2	644	100
725725	2	645	96
113219301	4	645	104
102656637	3	646	183
113218590	4	646	156
113219009	3	646	179
107965072	4	647	167
724114	5	647	146
113219015	2	647	130
725227	2	648	161
100577577	2	648	96
726270	3	648	154
551411	5	648	141
100576515	3	649	131
107964730	2	649	84
413293	3	649	186
409450	3	649	NA
724769	3	650	119
408407	2	651	64
410305	5	651	164
552835	4	651	133
102656287	1	651	141
678510	3	652	122
724630	4	652	116
102656719	3	652	163
409132	4	652	163
100577699	4	653	195
100577727	3	654	89
107964260	2	654	143
107965751	4	655	161
551585	2	655	175
107965313	5	655	NA
726653	3	656	116
727436	3	656	143
409816	4	656	150
551107	4	656	190
725357	3	657	122
107965313	2	657	198
552359	4	657	141
551149	4	658	147
102654496	4	658	132
107965265	4	658	102
100576886	4	658	127
409187	4	658	159
409552	3	658	159
724872	2	659	137
100578540	2	659	134
725501	4	659	143
409951	3	659	151
406065	3	660	91
410563	4	660	177
113219234	2	660	199
677671	6	661	152
724386	3	662	148
100577341	2	662	107
100576964	2	662	191
410636	4	662	135
410837	2	662	149
551820	5	663	205
551469	2	663	153
100578698	3	663	171
727349	7	663	162
551106	4	663	171
406142	2	664	129
113218988	2	664	144
406126	4	665	208
726995	4	665	183
726361	3	665	203
102654541	2	665	79
113218864	4	665	131
727349	6	665	141
725747	2	666	158
726782	3	666	159
100578725	4	666	91
725370	3	666	119
102655213	4	666	102
100577683	4	666	187
725736	5	666	221
107965577	1	666	134
100577044	3	666	198
552514	4	667	172
113219411	1	667	138
726619	2	668	176
550875	4	668	138
100578734	2	668	171
408415	4	668	128
410636	4	668	131
726546	4	668	NA
100579019	1	669	134
100576195	2	669	127
102655090	1	669	134
726757	4	669	120
107965687	2	669	107
727332	3	669	144
113218582	3	669	90
551313	5	669	170
551839	4	669	185
725536	3	670	118
725144	3	670	133
410663	4	670	155
408608	3	670	181
727199	3	671	139
727332	4	671	NA
503505	4	672	223
552268	4	672	161
551957	4	673	182
677678	5	674	159
725049	3	675	128
113218863	4	675	224
113219418	3	675	106
551833	3	675	151
107964901	3	676	149
551831	5	676	169
409586	2	676	145
552526	5	677	189
551042	3	677	122
100578566	4	677	NA
807700	1	678	225
551469	3	678	140
113219163	3	678	225
406140	8	679	172
726427	4	679	210
725536	3	679	112
410305	4	679	164
100577915	3	679	98
113219011	4	679	225
107965313	5	679	NA
406143	3	680	95
726757	4	680	120
726171	5	680	199
100577610	5	680	199
724125	5	680	185
551654	3	680	124
408799	5	680	NA
807696	1	681	226
724326	1	681	164
100577003	3	681	189
100576172	2	681	87
724936	4	681	226
727234	3	681	122
113219336	2	681	121
726487	1	682	126
102656006	4	682	152
113219359	4	682	148
552803	5	682	143
100577507	3	682	NA
727061	2	683	106
726279	3	683	149
725630	3	683	118
102654936	5	683	163
102656384	1	683	193
725426	3	683	136
726369	2	683	139
551935	5	684	135
724659	4	684	149
102654804	3	684	129
727012	3	684	78
100576748	4	684	143
412426	4	684	126
113218902	3	684	109
724717	2	685	109
552237	2	685	143
552531	3	685	104
726001	3	686	145
100578943	3	686	80
726872	5	686	205
552743	5	686	141
100577748	3	687	105
724365	3	687	103
725882	3	687	97
100578464	2	687	135
725074	3	688	74
100576967	4	688	153
406141	4	689	167
100578418	3	689	96
552268	5	690	167
677671	6	690	152
107964805	4	690	229
100577197	5	690	163
113219359	4	690	143
725086	2	691	127
113218551	3	691	139
113218540	6	691	188
107966049	3	692	141
113218716	2	692	140
102655357	4	692	NA
725018	4	693	202
550715	4	693	165
724446	3	693	126
726852	2	693	230
727055	3	694	170
726781	4	694	193
725877	4	694	NA
113218943	2	695	111
552424	4	695	160
724263	2	696	161
725444	4	696	231
724494	4	697	195
551413	4	697	224
552304	4	698	204
102655217	2	698	92
412328	3	698	124
725414	2	699	136
102655811	3	699	117
551922	4	699	152
726669	3	700	120
100579024	4	700	159
100578184	3	700	134
113219015	2	700	130
410591	2	700	186
411524	2	701	181
113218789	3	701	130
724794	3	702	124
410557	3	702	174
100577690	4	702	145
406100	5	703	143
551719	5	703	135
412759	4	703	182
102656652	5	703	141
102655156	1	703	163
725054	4	704	128
408465	6	704	123
552779	4	704	160
100578628	4	704	193
412349	3	704	175
724600	3	705	155
725144	3	705	160
552555	3	705	200
107965368	4	705	NA
100576289	4	706	185
102656061	5	706	114
551652	4	706	112
100577899	1	706	219
727014	6	706	202
102653954	3	706	NA
552391	2	707	193
726437	3	707	163
726174	3	707	118
726369	2	707	139
413121	4	707	213
100577798	4	707	77
113218943	3	707	111
107965817	4	707	202
727131	3	708	209
725060	3	708	192
100578732	4	708	197
551338	3	708	190
107965235	4	708	177
725045	4	709	216
408633	4	709	155
726147	4	709	179
100576172	2	709	80
107965788	2	709	85
411045	4	710	206
725573	3	710	134
726428	3	710	185
551671	4	710	185
100576098	2	711	101
113218825	2	711	101
726220	2	712	200
102653857	1	712	119
409589	4	712	219
102655466	3	712	189
727014	6	713	202
102656579	2	713	179
726283	5	713	186
107964417	2	713	115
551996	2	713	115
107964590	4	713	NA
102653954	4	713	NA
726629	4	714	119
100577222	2	714	105
100577823	3	714	182
552304	5	714	204
726253	2	715	170
411607	3	715	143
726781	6	715	159
100577827	3	715	134
102655057	3	715	122
724872	3	715	191
113219359	4	715	148
107965941	2	715	91
100576505	3	716	110
102654970	3	717	238
724624	3	717	137
102655942	4	717	162
410177	5	717	194
725234	1	717	238
410890	4	717	187
551373	4	717	189
552050	4	717	124
677677	5	718	135
414036	3	718	189
551373	4	718	192
552564	5	718	214
408465	5	719	189
724494	4	719	137
409202	4	719	193
724527	5	719	219
113219417	1	719	126
726031	2	720	214
102656491	3	720	95
100576898	5	720	220
113218900	2	720	146
100577644	3	720	213
411493	3	720	204
413398	4	720	210
726428	3	721	155
727142	2	721	206
102655942	4	721	160
726850	3	721	135
100577269	3	721	117
408755	6	721	178
725882	2	721	97
413612	3	722	180
551974	4	723	142
552682	4	724	161
107965072	3	724	184
107965534	4	725	150
727349	5	726	134
724128	3	727	157
102655111	3	727	128
726061	2	728	91
102654345	4	728	216
113218636	2	728	109
724680	4	728	131
725459	3	728	171
410128	4	729	214
551149	5	729	143
100576840	2	729	109
102655942	4	730	167
726061	2	730	91
102655357	3	730	133
100577507	2	731	82
408633	4	731	157
724114	6	731	174
552501	4	731	183
412853	3	731	NA
724880	3	732	197
552213	4	732	119
552559	4	732	123
725380	3	733	76
413928	4	733	178
550981	5	733	178
724327	5	734	213
494503	3	734	143
725659	4	735	185
408269	3	735	73
409663	4	735	153
552807	4	735	132
102655673	1	736	132
727546	2	736	97
102656027	2	736	112
102654159	1	736	209
551959	4	736	131
725055	4	737	176
107964437	3	737	169
107965534	4	737	171
727419	4	738	227
100577702	3	738	196
726147	4	738	179
725459	2	738	206
113218825	2	738	58
412318	3	738	208
409832	3	738	177
552476	5	739	123
724653	6	740	191
102655449	2	740	92
551794	4	740	155
726221	4	741	113
100578232	4	741	128
100578782	2	741	58
726449	2	741	200
100577269	4	741	117
102655783	4	741	154
102656442	3	741	NA
552366	4	742	191
724808	5	742	183
551400	3	742	161
550981	6	743	181
726781	6	743	162
100577823	3	743	231
113218967	1	743	86
410676	3	743	177
724113	4	744	127
100576093	5	744	247
725310	3	744	119
551158	5	744	164
552383	4	744	247
726781	6	745	163
494501	5	745	157
102653693	3	746	156
408465	6	746	125
100579021	4	747	158
107965102	2	747	121
102655107	3	748	211
494501	5	749	148
113218567	4	749	171
494503	3	749	150
726632	2	750	134
107966040	5	750	203
552097	3	750	147
100578113	3	751	208
408708	5	751	188
552807	4	751	129
725370	4	751	117
414036	3	751	202
408477	3	751	185
552053	5	751	207
411924	4	752	169
100578218	2	752	149
725961	2	753	143
102655585	2	753	194
100126690	3	754	195
726605	2	754	223
551652	4	754	112
100577651	4	754	202
107966085	4	754	235
411936	2	754	157
413997	3	754	171
552067	3	754	196
406154	3	755	126
724144	3	755	103
724343	3	755	125
727392	4	755	171
551882	4	755	222
726147	4	755	185
727392	4	755	170
724527	5	755	231
413877	3	755	166
100577344	4	756	207
100579055	5	756	176
102653839	1	756	251
113219414	7	756	246
724158	3	757	207
725144	4	757	160
102656136	4	757	137
724653	6	757	195
552461	5	757	131
102655357	5	757	NA
100578119	5	758	201
102654169	3	758	151
113219070	3	758	128
410964	4	758	192
100578311	3	759	199
102655203	1	759	180
411482	3	759	247
725424	4	759	208
113219152	2	759	124
409500	4	759	143
725401	3	760	103
552124	7	760	238
412015	3	760	142
100578119	4	761	241
102655282	4	761	190
102654090	3	761	154
412127	3	761	169
726962	3	763	145
100577923	3	763	141
551901	4	763	213
411191	5	763	203
552105	4	763	170
725309	3	764	73
102653952	2	764	182
411595	7	764	209
102654905	3	764	146
727378	6	764	172
410376	3	764	198
726691	3	765	172
724186	4	765	200
724327	5	765	226
551418	6	765	204
725620	2	766	108
100576891	4	766	225
552260	4	766	134
100578468	2	766	106
113219124	5	766	141
413601	5	766	178
410815	8	767	212
406154	3	767	126
725429	5	767	194
100578782	3	767	58
724628	2	767	146
551373	4	767	194
551660	4	767	187
411924	4	768	169
724951	4	768	194
406065	4	769	89
107964891	3	769	204
113218845	4	769	188
408583	6	769	188
724625	2	770	67
412396	4	770	168
408971	4	770	222
551373	4	770	187
552372	5	770	207
100578119	5	771	218
724653	6	771	199
100578119	4	771	201
724583	3	771	86
552152	3	771	163
100576487	4	772	169
100576401	1	772	235
412205	4	772	246
725089	2	773	249
552627	2	773	216
677671	6	773	152
408755	5	773	209
102654169	3	773	148
727349	7	773	162
412769	4	774	155
727349	6	774	150
551742	3	774	155
102656890	4	774	126
724653	6	775	195
102653938	4	775	195
725818	4	775	141
100577977	3	775	NA
724719	2	776	145
724121	3	776	137
724527	5	776	227
552072	5	776	198
100576736	2	778	121
100578921	2	778	107
100576803	4	778	197
102656652	6	779	145
100579008	5	779	196
102656101	2	779	143
551905	5	779	219
807690	1	780	259
409079	6	780	210
726282	3	781	118
724306	6	781	232
727378	6	781	172
725904	2	782	174
726437	4	782	159
726923	2	783	129
107965706	3	783	89
100577197	5	783	194
552682	4	783	161
726164	5	784	194
550875	4	784	147
552539	5	785	182
551820	5	785	206
551217	4	785	186
411642	2	785	201
726605	2	785	223
102656183	2	787	157
409723	5	787	171
412864	4	787	186
725877	5	787	183
113218567	4	787	174
408785	5	787	NA
726369	2	788	139
725273	4	788	187
724142	5	788	112
102656186	5	788	180
107965225	4	788	225
552539	5	788	183
725426	3	789	161
100577440	3	789	123
102656263	5	789	262
725877	5	789	163
724889	7	789	233
102655134	2	789	124
725641	3	790	91
408711	4	790	167
107965072	3	791	138
102656403	2	791	191
100578628	3	791	233
409681	4	792	218
412674	6	792	223
410068	6	793	145
100576767	2	793	103
102655272	2	793	127
408621	4	793	223
552449	5	793	229
100577661	3	794	229
113218599	4	794	215
102654781	2	794	219
102655030	4	794	203
724451	3	795	158
410177	5	795	199
102655287	5	795	153
724750	4	796	216
550975	7	796	174
724829	4	797	82
552727	5	797	218
113219119	1	797	78
725025	3	798	155
100578311	2	798	212
100577992	3	798	251
409589	4	798	219
551148	5	798	192
113218570	3	798	155
100578641	2	798	197
726590	3	798	265
412381	4	798	175
550973	4	798	174
552047	5	798	155
724533	3	799	142
414036	3	799	214
409397	4	799	180
411403	4	800	171
552042	5	800	225
413486	5	800	136
107964876	2	800	80
100578184	2	800	153
408516	3	801	213
551173	5	801	213
102655838	4	802	124
726781	5	802	197
552719	4	802	112
727349	6	803	146
107965756	6	803	68
409481	5	803	182
413486	5	803	138
409398	4	804	152
100576090	4	804	165
550684	6	804	267
724436	4	804	173
107964405	2	804	146
102655188	3	804	267
100579057	5	804	226
100579008	4	804	196
551539	4	804	165
551131	4	805	156
727505	4	805	190
409355	2	805	223
724199	2	805	201
724527	5	805	227
726323	3	806	164
724125	5	806	227
726781	5	806	197
551755	4	806	137
107963974	3	806	172
726443	5	806	205
725977	2	807	160
726205	2	807	190
100578119	4	807	218
100578666	3	807	67
413714	6	807	265
552780	4	807	150
725915	4	808	106
552213	4	808	119
408909	3	808	221
552649	3	808	217
552791	3	808	159
724121	2	809	124
408972	4	809	184
102656452	3	810	149
551217	5	810	160
113218771	2	810	182
102654783	2	810	200
551957	4	810	187
725416	1	811	170
726453	5	811	190
100576930	4	811	190
552509	4	811	238
102656792	6	811	231
726145	5	811	96
113218595	2	811	120
408493	2	811	195
552579	3	811	205
412642	5	812	217
100577071	3	812	166
107965838	3	813	270
726894	3	813	107
725871	3	813	138
724121	3	813	155
100579022	4	813	214
102654681	3	813	115
408642	4	813	270
409861	3	813	171
100578347	2	814	220
100577579	2	814	190
100576916	3	814	166
102655399	1	814	129
107963965	2	814	154
100578200	5	814	227
552148	4	815	190
409877	6	815	234
102655126	3	815	181
100576803	4	815	NA
494523	5	816	168
413799	2	816	160
725580	2	816	150
408516	3	816	182
726980	4	816	145
725158	3	817	217
550955	4	817	205
552555	4	817	200
102654426	4	817	188
406126	5	817	208
552153	3	817	227
410177	5	817	190
408308	3	817	147
551893	3	817	190
726129	3	818	156
725818	3	818	138
726411	3	819	161
727074	5	819	179
727126	3	819	153
552103	5	819	223
100576961	3	819	93
409978	3	819	207
411045	5	820	208
102654122	3	820	114
725876	2	820	187
113218932	2	820	146
107964964	4	820	232
408370	3	820	186
552295	4	820	182
100578341	3	821	118
727612	6	821	202
113218813	2	821	103
113218912	2	821	200
727349	7	821	166
726125	2	821	265
409197	2	821	167
100578399	5	822	206
552602	3	822	205
726132	5	822	181
107965854	3	822	186
100577197	5	822	207
726205	2	823	190
725364	3	823	151
102656397	5	823	240
413137	6	823	204
552393	4	824	224
727599	3	824	186
413799	2	824	160
412445	4	824	146
107964891	3	824	179
100576543	3	824	188
550981	6	824	201
726326	5	824	229
102653967	3	824	154
409129	5	824	214
726613	3	825	150
100576532	4	825	229
408773	3	825	214
551171	5	825	186
727023	3	825	223
412864	4	825	179
552102	5	825	240
724790	2	826	167
102654481	4	826	227
107963975	2	826	222
100578734	2	826	171
726569	5	826	220
102655523	4	826	112
411546	4	826	204
725184	3	827	117
725025	3	827	155
100577003	3	827	163
726132	5	827	181
113218570	3	827	155
410678	6	828	208
727612	6	829	202
551605	5	829	183
100578666	3	829	72
113218958	4	829	177
725086	3	830	89
726696	5	830	161
100577003	3	830	163
102655690	5	830	245
551148	5	830	209
552583	3	830	220
724164	3	831	177
102654911	5	831	183
726546	3	831	109
724413	3	831	160
100578641	2	831	197
100578277	2	832	175
551912	3	832	89
406065	4	834	87
724686	2	834	199
725530	5	834	235
726132	5	834	181
410305	4	834	164
725943	3	835	128
550981	7	835	204
727156	5	835	252
551605	5	835	184
551742	3	835	190
552306	4	835	152
551580	5	835	NA
410033	4	836	130
102656337	3	836	201
724303	5	836	157
408516	3	836	182
551695	3	836	101
552148	3	836	214
552720	5	836	226
725733	3	837	117
551338	4	837	190
100577222	3	837	161
725196	3	838	119
102653930	2	838	108
726515	7	838	237
724131	4	838	162
102655357	4	838	NA
725889	4	839	257
726451	4	839	189
409877	5	839	242
409342	5	839	205
100577798	4	839	128
411524	2	839	221
725734	3	840	239
552772	5	840	216
726074	2	840	175
113219316	2	840	101
726429	2	841	188
726840	4	841	112
408708	5	841	181
102655904	4	841	128
107966085	3	841	264
494523	5	842	168
113218983	4	842	180
100577020	3	842	NA
725054	4	843	129
100576735	5	843	230
413868	5	843	217
102654729	3	844	107
410068	6	844	149
100576505	4	844	110
113218759	2	844	205
725743	3	845	78
552047	5	845	128
406109	6	845	146
102656349	2	845	122
408320	7	846	247
724486	4	847	168
726033	3	847	224
409558	7	847	228
552419	6	847	193
102656132	4	847	149
727349	7	847	162
724965	6	847	224
411085	2	847	184
408819	4	848	229
409057	4	848	235
102655765	4	848	211
102655126	3	848	268
726232	4	849	205
725733	3	849	117
552047	5	849	128
412578	3	849	175
100578243	5	849	246
726062	3	849	224
551131	4	849	171
724494	4	850	183
102654282	5	850	179
724735	2	850	129
726811	4	850	266
725238	1	851	224
726781	5	851	197
100576410	5	851	258
551974	3	851	142
100302106	2	852	61
100577000	4	852	171
100576961	3	852	93
102655882	4	852	275
552781	3	852	157
724756	2	853	127
409954	4	853	194
100577222	3	853	166
113218757	5	853	246
408672	4	853	177
409473	3	853	174
727472	4	854	189
727247	6	854	221
550715	4	854	165
102656354	3	854	119
409910	4	855	213
113218639	4	855	284
409681	4	855	239
408516	3	855	209
552555	4	855	200
552628	3	855	174
409356	3	856	217
727243	2	856	216
412759	4	856	192
409728	3	857	216
408691	4	857	106
725962	6	857	158
724494	3	857	137
408532	4	857	169
107964828	4	858	203
413794	5	858	234
551559	4	858	191
726902	3	859	87
113219283	2	859	171
412806	4	859	140
725615	6	860	214
409802	3	860	234
725201	4	861	216
413378	4	861	138
411320	5	861	199
411857	4	861	221
552802	3	861	123
408601	4	862	194
552301	4	862	255
102654069	2	862	183
412160	5	862	210
551586	4	862	127
408503	5	863	211
100576422	6	863	231
725818	4	863	141
100577268	3	863	175
551330	4	863	242
552779	4	863	171
726232	4	864	206
100578581	4	864	249
409558	7	864	228
413612	3	864	181
725300	2	865	103
102653702	3	865	127
727119	5	865	121
725273	4	865	208
552437	4	865	216
414027	5	865	145
113218576	1	865	156
113219407	1	865	113
552076	5	865	116
412864	5	866	200
552441	4	866	168
552690	2	866	194
551533	6	867	253
102653702	4	867	123
102655904	4	867	151
100578428	3	867	259
552437	4	867	212
552514	5	867	190
409637	4	868	241
727119	6	868	NA
726009	6	869	182
725969	5	869	171
725653	5	869	211
552124	7	869	238
107964003	2	869	78
100577331	2	870	245
551217	4	870	213
726920	4	870	109
551912	3	870	108
725952	5	870	261
550975	7	870	171
409236	4	870	207
412642	4	870	217
408984	5	871	115
409716	4	871	275
726850	3	871	135
100577651	5	871	241
406108	5	871	232
107964339	5	871	173
113218760	6	871	242
100576687	4	871	138
724583	3	871	82
412759	4	871	217
725011	7	872	265
102655764	2	872	146
409404	4	872	254
552014	5	872	225
552828	5	873	258
726323	3	874	163
408503	5	874	215
410399	2	874	228
411408	4	874	217
100577020	3	874	NA
102655240	1	875	171
724953	4	875	243
550975	6	875	167
408585	5	875	190
102654408	1	876	291
551831	4	876	175
102655679	1	876	216
102654169	4	876	188
107963974	4	876	158
100576612	5	876	118
100577610	5	876	191
724527	5	877	227
724735	2	877	129
100577875	6	877	188
102656595	2	877	183
107965473	2	877	233
551316	5	877	255
724488	1	878	196
724735	2	878	129
412853	2	878	NA
726369	2	879	139
100578624	6	879	236
100578215	3	879	116
725417	5	879	136
411695	4	879	236
552849	5	879	161
100578020	4	880	217
107964069	2	880	72
100577798	5	880	114
726397	2	881	251
409451	4	881	105
726569	5	881	220
552480	4	881	215
113219217	3	881	154
409160	4	881	237
725210	2	882	144
727019	3	882	188
102653843	7	882	293
724303	6	882	174
411778	4	882	166
725566	4	883	201
726072	4	883	164
102654567	3	883	198
409272	4	883	236
412705	4	883	219
100577805	6	883	277
107966087	5	883	259
724191	4	884	123
726094	2	884	233
100579047	3	884	217
412424	5	884	282
100577488	4	884	187
725175	3	884	170
727393	3	884	65
100578507	4	884	204
409926	4	884	182
727204	2	885	123
550955	5	885	229
552009	6	885	242
412674	5	885	205
551998	4	886	125
411520	5	886	267
725310	3	887	119
727647	3	887	218
100577553	3	887	236
551831	4	887	175
107964653	3	887	252
113219230	5	887	229
409913	8	887	188
725097	5	888	221
408785	6	888	233
100577976	1	888	117
113218791	3	888	233
113219358	2	888	167
412705	4	888	230
100577192	5	889	228
408672	4	889	190
409549	5	889	174
100577285	4	889	164
725818	4	889	141
100577596	3	890	212
551960	4	890	216
408708	5	890	209
726175	2	890	69
725700	4	890	182
408711	3	890	167
102656587	6	890	201
113218567	4	890	177
552180	3	890	226
552727	5	890	206
409869	7	890	NA
724903	2	891	296
102654246	4	891	149
551126	4	891	161
100577506	6	891	281
409831	5	891	232
100578245	4	892	138
100576957	3	892	214
551954	4	892	226
724583	4	893	82
411595	6	893	205
409910	4	893	206
726283	6	893	186
551426	5	893	199
100576361	6	893	NA
100576165	2	894	161
100578892	2	894	265
100578380	7	894	268
409645	6	894	149
100576730	3	895	96
724372	4	895	228
412578	4	895	175
100576484	5	895	236
724680	3	895	128
100577269	3	895	NA
724306	6	896	279
100577506	6	896	281
412864	5	896	163
725038	3	897	154
100578188	2	897	232
100576759	7	897	198
552727	5	897	204
551358	4	897	241
724451	3	897	158
102654783	2	897	207
408751	5	897	182
409064	5	897	219
412554	4	897	215
552159	3	897	192
494503	3	898	143
412484	4	898	194
551149	6	898	143
409057	4	898	260
100576612	5	898	118
409201	7	898	219
552009	6	898	245
100576718	2	899	227
107965480	2	899	248
100576759	7	900	199
113218599	4	900	194
100577309	9	900	299
724532	5	901	147
726981	3	901	249
413845	4	901	145
552838	3	901	266
411509	4	901	275
107966055	3	901	213
725877	5	902	255
726028	2	902	261
409272	4	902	236
552232	6	902	179
411320	5	902	229
551149	6	903	143
100578311	3	903	199
102653596	3	903	163
113219225	3	903	173
724965	7	903	243
724817	2	904	246
411659	5	904	154
107965322	4	904	239
724953	4	905	253
726492	3	905	132
413296	5	905	267
107965398	2	905	119
102656552	4	905	133
411595	7	905	209
552042	5	905	231
725647	5	906	251
726062	3	906	224
102654495	6	906	235
552517	4	906	219
725491	4	907	73
102654405	2	907	221
409910	4	907	206
724131	4	907	187
551742	3	907	190
552635	3	907	206
725372	2	908	270
100578566	4	908	254
408672	4	908	196
409490	6	908	217
409741	4	909	202
113218785	7	909	302
551957	4	909	182
410370	4	910	164
551717	6	910	195
724992	2	910	227
100576662	4	910	126
551992	5	910	256
100578773	3	910	161
408583	6	910	188
409406	4	910	130
552779	4	911	97
411411	5	911	261
726731	2	912	217
552308	5	912	246
410416	3	912	227
409405	4	912	150
552308	5	912	223
724327	5	913	248
100576543	3	913	232
725344	1	913	123
102656792	7	913	265
409277	5	913	249
409277	5	913	249
551157	6	913	214
726617	5	914	175
552232	6	914	152
113219408	4	914	202
409272	4	914	236
102656489	5	914	NA
724777	4	915	143
725583	4	915	266
100576784	4	915	208
726092	4	915	231
100576836	4	915	239
100576836	4	915	238
102656321	6	915	165
409796	6	915	236
727087	4	915	NA
726515	7	916	263
412266	4	916	134
726864	6	916	213
102654192	4	916	174
726649	4	916	256
409272	4	916	236
551679	6	916	221
100576737	3	917	211
412674	5	917	223
807692	1	918	305
100578522	5	918	253
100577229	4	918	232
102654955	4	918	238
113219256	2	918	235
409057	5	920	235
725587	5	920	232
724256	4	920	276
552840	4	920	237
107964350	3	920	214
725478	4	921	198
100576153	7	921	238
724951	4	922	194
102656552	4	922	133
410857	4	922	191
107965838	4	922	270
100576801	5	923	223
102655238	1	923	294
552362	6	923	198
726326	5	923	254
408751	5	924	182
724306	6	924	282
102654029	6	924	262
411403	3	924	198
724996	1	925	160
100576531	4	925	306
410894	5	925	263
725050	6	926	228
726283	7	926	186
727432	5	926	155
725506	2	927	96
727156	6	927	252
412294	2	927	256
408733	6	928	219
413842	5	928	241
724372	4	929	228
102656914	1	929	227
100192200	1	930	309
551557	6	930	233
552362	6	930	198
726532	4	930	309
102654495	6	930	235
412954	5	930	274
408909	3	930	223
409600	4	930	194
552232	6	931	191
410469	4	931	244
725011	7	932	253
100578618	3	932	128
410188	5	932	257
410218	3	932	192
102654289	3	933	296
412710	3	933	178
725418	2	934	246
410815	8	934	198
725712	4	934	161
100577805	7	934	272
100302106	2	935	61
552629	7	935	265
725653	4	935	231
727262	2	936	250
726617	5	936	175
408755	6	936	195
113218786	5	936	311
551206	6	936	169
552033	4	937	206
100578334	3	937	172
551029	4	937	255
102656160	2	937	100
406109	7	937	211
410079	7	937	241
551488	4	937	234
551696	3	937	215
406147	4	938	246
726864	6	938	213
724735	2	938	129
100577573	3	938	148
409520	5	938	279
552749	7	938	187
412009	4	938	NA
100577506	6	939	281
102656215	3	939	190
725796	5	939	229
408833	3	939	224
408384	4	939	NA
409479	4	940	274
410283	4	940	201
727471	2	941	234
552493	4	941	246
409490	6	941	240
725744	5	941	264
102655948	1	941	273
411408	5	941	217
550684	7	941	267
100576559	4	942	210
100577875	6	942	218
100576226	4	942	263
552038	2	942	262
410040	3	943	248
725587	5	943	232
107964703	2	943	145
726775	6	943	260
727156	6	943	234
413196	2	943	255
552261	4	943	195
552551	5	943	107
726361	3	944	221
494506	3	944	238
412484	4	944	170
552749	7	944	189
552308	5	944	223
411206	5	944	282
724721	6	945	252
408691	5	945	113
725954	2	946	240
107964351	6	946	261
113219268	4	946	117
726255	2	947	287
550854	4	947	168
552140	6	947	228
406109	6	948	211
724817	3	948	246
725856	4	948	207
410525	4	948	147
100576492	4	949	220
408785	6	949	259
726811	5	949	265
551656	3	949	191
102654121	2	950	249
412348	5	950	242
725144	4	950	133
102654758	2	951	110
552444	6	951	238
724280	3	952	149
[truncated: 22,421 more rows]
