# Supplementary material for: Comparative Transcriptomic and ceRNA Network Analyses of Non-Coding and Coding RNAs in Heads of Apis mellifera Workers from Queenright and Queenless Colonies
Source: Int J Mol Sci. 2026 Apr 11;27(8):3426. doi: 10.3390/ijms27083426 (PMC13115996; doi:10.3390/ijms27083426)
Supplement: Supplementary file 1 [file ijms-27-03426-s001.zip › Table S2-cis-regulated target genes and enrichment analyses.xlsx]

## Sheet: co-location target genes
gene_id	gene_name	lncRNA_ID	lncRNA_Gene_Name	Chromosome	Start	End	Strand
409752	LOC409752	TCONS_00038573	XLOC_013242	NC_037651.1	6518708	6525197	+
409752	LOC409752	TCONS_00038574	XLOC_013242	NC_037651.1	6518836	6524024	+
409752	LOC409752	TCONS_00038575	XLOC_013242	NC_037651.1	6518843	6523882	+
409752	LOC409752	TCONS_00038577	XLOC_013242	NC_037651.1	6518843	6523882	+
409752	LOC409752	TCONS_00038576	XLOC_013242	NC_037651.1	6518843	6523882	+
102655259	LOC102655259	XR_003304243.1	LOC102654870	NC_037640.1	11971101	11974052	+
102655259	LOC102655259	XR_411202.3	LOC102654417	NC_037640.1	11925770	11928181	-
726018	LOC726018	TCONS_00032068	LOC408315	NC_037648.1	14083460	14084011	+
726416	LOC726416	TCONS_00041823	XLOC_014387	NC_037652.1	3638244	3642513	-
724819	LOC724819	TCONS_00024857	LOC100577028	NC_037645.1	4170556	4177112	-
408271	LOC408271	XR_001704512.2	LOC100578866	NC_037647.1	11613844	11617936	+
408271	LOC408271	XR_001704513.2	LOC100578866	NC_037647.1	11613844	11617936	+
408271	LOC408271	XR_001704511.2	LOC100578866	NC_037647.1	11613844	11617936	+
409633	LOC409633	TCONS_00024857	LOC100577028	NC_037645.1	4170556	4177112	-
724299	LOC724299	XR_411275.3	LOC102656130	NC_037639.1	15185690	15186784	+
100576300	LOC100576300	TCONS_00022907	XLOC_007920	NC_037645.1	1887422	1888814	+
100576300	LOC100576300	TCONS_00022906	XLOC_007920	NC_037645.1	1887422	1888814	+
552128	LOC552128	TCONS_00005139	LOC102656360	NC_037638.1	20633707	20635433	-
552128	LOC552128	XR_003306543.1	LOC113219410	NC_037638.1	20627643	20628868	-
408416	LOC408416	TCONS_00037507	XLOC_012883	NC_037650.1	4474020	4478794	-
551442	LOC551442	TCONS_00008872	LOC551442	NC_037640.1	641960	645217	+
724129	LOC724129	XR_003304355.1	LOC113218644	NC_037640.1	6210484	6211083	-
724129	LOC724129	XR_003304356.1	LOC113218645	NC_037640.1	6217983	6218752	-
411507	LOC411507	XR_408518.3	LOC102656901	NC_037642.1	2972845	2973897	-
726268	LOC726268	XR_001704373.2	LOC102656724	NC_037647.1	10672424	10674934	+
408764	Cac	TCONS_00009051	XLOC_003075	NC_037640.1	2530624	2537534	+
408764	Cac	TCONS_00009052	XLOC_003075	NC_037640.1	2530624	2537534	+
551008	LOC551008	XR_001702285.2	LOC107964104	NC_037639.1	11355697	11357162	+
552228	LOC552228	TCONS_00027275	LOC724177	NC_037646.1	2722811	2725181	-
552228	LOC552228	TCONS_00027277	LOC724177	NC_037646.1	2722855	2723912	-
552228	LOC552228	TCONS_00027278	LOC724177	NC_037646.1	2722933	2723825	-
408925	LOC408925	XR_001703712.2	LOC100577307	NC_037644.1	10585607	10602186	+
408925	LOC408925	XR_001703713.2	LOC100577307	NC_037644.1	10585607	10602186	+
409517	LOC409517	TCONS_00003314	XLOC_001183	NC_037638.1	5105201	5108334	-
551758	LOC551758	TCONS_00015640	XLOC_005282	NC_037642.1	10797236	10797933	+
551758	LOC551758	TCONS_00015641	XLOC_005282	NC_037642.1	10797241	10797972	+
552232	LOC552232	XR_003305664.1	LOC100578317	NC_037648.1	13309958	13319365	-
552232	LOC552232	XR_003305661.1	LOC100578317	NC_037648.1	13309958	13319358	-
726673	LOC726673	XR_408461.3	LOC102655426	NC_037645.1	3749750	3752773	+
410162	LOC410162	XR_003305038.1	LOC102655868	NC_037644.1	12194226	12198294	-
410162	LOC410162	XR_003305035.1	LOC102655868	NC_037644.1	12194226	12198294	-
410162	LOC410162	XR_003305033.1	LOC102655868	NC_037644.1	12194226	12198294	-
410162	LOC410162	XR_003305030.1	LOC102655868	NC_037644.1	12194226	12198294	-
726867	LOC726867	TCONS_00038573	XLOC_013242	NC_037651.1	6518708	6525197	+
726867	LOC726867	TCONS_00038574	XLOC_013242	NC_037651.1	6518836	6524024	+
726867	LOC726867	TCONS_00038575	XLOC_013242	NC_037651.1	6518843	6523882	+
726867	LOC726867	TCONS_00038577	XLOC_013242	NC_037651.1	6518843	6523882	+
726867	LOC726867	TCONS_00038576	XLOC_013242	NC_037651.1	6518843	6523882	+
411552	LOC411552	XR_003305744.1	LOC102653678	NC_037648.1	14528503	14540438	-
411552	LOC411552	XR_003305740.1	LOC102653678	NC_037648.1	14528503	14540438	-
411552	LOC411552	XR_003305755.1	LOC102653678	NC_037648.1	14528503	14540438	-
724437	LOC724437	TCONS_00024559	XLOC_008464	NC_037645.1	2230705	2233082	-
724437	LOC724437	TCONS_00024562	XLOC_008464	NC_037645.1	2230705	2233093	-
724437	LOC724437	TCONS_00024561	XLOC_008464	NC_037645.1	2230705	2233090	-
412863	LOC412863	TCONS_00028499	LOC412863	NC_037647.1	4780972	4784930	+
412863	LOC412863	TCONS_00028505	LOC412863	NC_037647.1	4781008	4784182	+
412863	LOC412863	TCONS_00028510	LOC412863	NC_037647.1	4781639	4784930	+
413810	LOC413810	XR_407834.3	LOC102654823	NC_037640.1	3273716	3277445	-
107966053	LOC107966053	TCONS_00005139	LOC102656360	NC_037638.1	20633707	20635433	-
107966053	LOC107966053	XR_003306543.1	LOC113219410	NC_037638.1	20627643	20628868	-
552026	LOC552026	TCONS_00022483	XLOC_007785	NC_037644.1	12351785	12353043	-
100642169	Or51	XR_003304195.1	LOC113218603	NC_037639.1	10021401	10025385	-
408945	LOC408945	XR_003305068.1	LOC100577571	NC_037644.1	3015156	3016846	+
102654867	LOC102654867	XR_003305821.1	LOC107965314	NC_037649.1	9143354	9155988	+
409826	LOC409826	TCONS_00037507	XLOC_012883	NC_037650.1	4474020	4478794	-
551891	LOC551891	XR_411275.3	LOC102656130	NC_037639.1	15185690	15186784	+
409166	LOC409166	TCONS_00024559	XLOC_008464	NC_037645.1	2230705	2233082	-
409166	LOC409166	TCONS_00024562	XLOC_008464	NC_037645.1	2230705	2233093	-
409166	LOC409166	TCONS_00024561	XLOC_008464	NC_037645.1	2230705	2233090	-
551216	LOC551216	XR_003304355.1	LOC113218644	NC_037640.1	6210484	6211083	-
551216	LOC551216	XR_003304356.1	LOC113218645	NC_037640.1	6217983	6218752	-
100578691	LOC100578691	XR_001702285.2	LOC107964104	NC_037639.1	11355697	11357162	+
411403	LOC411403	XR_407834.3	LOC102654823	NC_037640.1	3273716	3277445	-
725020	LOC725020	XR_408386.3	LOC102656530	NC_037645.1	2427833	2432064	-
411468	LOC411468	TCONS_00013772	XLOC_004605	NC_037641.1	5714814	5715265	-
113218556	LOC113218556	TCONS_00005139	LOC102656360	NC_037638.1	20633707	20635433	-
113218556	LOC113218556	XR_003306543.1	LOC113219410	NC_037638.1	20627643	20628868	-
102655139	LOC102655139	TCONS_00015145	LOC411083	NC_037642.1	6948615	7003935	+
102655139	LOC102655139	TCONS_00016584	XLOC_005641	NC_037642.1	6785688	6791687	-
725070	LOC725070	XR_411275.3	LOC102656130	NC_037639.1	15185690	15186784	+
107965072	LOC107965072	TCONS_00029604	XLOC_010180	NC_037647.1	2773463	2789889	-
107965072	LOC107965072	TCONS_00029609	XLOC_010180	NC_037647.1	2776061	2789889	-
107965072	LOC107965072	TCONS_00029610	XLOC_010180	NC_037647.1	2776869	2789889	-
725245	LOC725245	XR_410753.3	LOC100578596	NC_037648.1	15023819	15029925	+
410091	LOC410091	XR_001702501.2	LOC107964196	NC_037640.1	4614574	4627351	-
551737	LOC551737	XR_001705188.2	LOC107965336	NC_037649.1	6818605	6820124	+
100577327	LOC100577327	XR_001702482.2	LOC100577303	NC_037640.1	3840104	3847322	+
100577492	LOC100577492	TCONS_00012435	LOC102655228	NC_037641.1	7690107	7694568	+
100577492	LOC100577492	TCONS_00012436	LOC102655228	NC_037641.1	7690107	7694568	+
100577492	LOC100577492	TCONS_00012438	LOC102655228	NC_037641.1	7690107	7694568	+
100577492	LOC100577492	TCONS_00012437	LOC102655228	NC_037641.1	7690107	7694568	+
100577492	LOC100577492	TCONS_00012439	LOC102655228	NC_037641.1	7690131	7694564	+
413884	LOC413884	TCONS_00013772	XLOC_004605	NC_037641.1	5714814	5715265	-
412851	LOC412851	XR_001702501.2	LOC107964196	NC_037640.1	4614574	4627351	-
552636	LOC552636	XR_003306536.1	LOC102653866	NC_037638.1	5255877	5306615	-
552636	LOC552636	XR_001706473.2	LOC102654581	NC_037638.1	5211503	5215605	-
102656824	LOC102656824	TCONS_00006761	XLOC_002373	NC_037639.1	13573243	13574080	+
409394	LOC409394	XR_001702684.2	LOC102655779	NC_037641.1	5477257	5481654	+
724555	LOC724555	XR_411275.3	LOC102656130	NC_037639.1	15185690	15186784	+
409244	LOC409244	TCONS_00023604	AChE-2	NC_037645.1	7438734	7445175	+
412041	LOC412041	TCONS_00022907	XLOC_007920	NC_037645.1	1887422	1888814	+
412041	LOC412041	TCONS_00022906	XLOC_007920	NC_037645.1	1887422	1888814	+
408349	LOC408349	XR_410555.3	LOC102654628	NC_037648.1	11896031	11908222	-
100576956	LOC100576956	XR_001705188.2	LOC107965336	NC_037649.1	6818605	6820124	+
726220	LOC726220	XR_003304732.1	LOC113218798	NC_037638.1	14363551	14364107	-
100577507	LOC100577507	XR_001703718.2	LOC100578053	NC_037644.1	3340758	3343635	-
413912	LOC413912	XR_003305132.1	LOC102655699	NC_037645.1	7628916	7633741	-
413912	LOC413912	XR_003305128.1	LOC102655699	NC_037645.1	7628916	7634340	-
413912	LOC413912	XR_003305118.1	LOC113218927	NC_037645.1	7637705	7642247	-
413755	LOC413755	XR_003306174.1	LOC100576173	NC_037652.1	3459356	3463666	+
408770	LOC408770	TCONS_00014593	LOC408770	NC_037641.1	13126313	13132908	-
411083	LOC411083	TCONS_00015145	LOC411083	NC_037642.1	6948615	7003935	+
411083	LOC411083	TCONS_00016584	XLOC_005641	NC_037642.1	6785688	6791687	-
409921	LOC409921	XR_003305510.1	LOC107965076	NC_037647.1	12213421	12245185	+
725420	LOC725420	TCONS_00038573	XLOC_013242	NC_037651.1	6518708	6525197	+
725420	LOC725420	TCONS_00038574	XLOC_013242	NC_037651.1	6518836	6524024	+
725420	LOC725420	TCONS_00038575	XLOC_013242	NC_037651.1	6518843	6523882	+
725420	LOC725420	TCONS_00038577	XLOC_013242	NC_037651.1	6518843	6523882	+
725420	LOC725420	TCONS_00038576	XLOC_013242	NC_037651.1	6518843	6523882	+
725707	LOC725707	XR_003304881.1	LOC107963977	NC_037643.1	15703234	15706095	+
726493	LOC726493	TCONS_00038963	LOC550799	NC_037651.1	9064434	9067275	+
100577788	LOC100577788	XR_001704373.2	LOC102656724	NC_037647.1	10672424	10674934	+
726359	LOC726359	XR_408386.3	LOC102656530	NC_037645.1	2427833	2432064	-
102656244	LOC102656244	TCONS_00037507	XLOC_012883	NC_037650.1	4474020	4478794	-
107964903	LOC107964903	TCONS_00022907	XLOC_007920	NC_037645.1	1887422	1888814	+
107964903	LOC107964903	TCONS_00022906	XLOC_007920	NC_037645.1	1887422	1888814	+
552283	LOC552283	XR_003304544.1	LOC113218557	NC_037641.1	1779220	1780832	-
411894	LOC411894	XR_003305156.1	LOC102656765	NC_037645.1	12251365	12262656	-
411894	LOC411894	XR_001704039.2	LOC102656765	NC_037645.1	12251374	12262656	-
551665	LOC551665	TCONS_00005139	LOC102656360	NC_037638.1	20633707	20635433	-
551665	LOC551665	XR_003306543.1	LOC113219410	NC_037638.1	20627643	20628868	-
100577068	LOC100577068	XR_410389.3	LOC107966098	NC_037639.1	9994700	10003753	-
100577068	LOC100577068	XR_003304195.1	LOC113218603	NC_037639.1	10021401	10025385	-
102655188	LOC102655188	XR_410907.3	LOC102654629	NC_037646.1	10694803	10696492	+
100576146	LOC100576146	TCONS_00021524	XLOC_007411	NC_037644.1	49431	51617	-
551144	LOC551144	TCONS_00032943	LOC412108	NC_037648.1	2380803	2386997	-
725942	LOC725942	TCONS_00013772	XLOC_004605	NC_037641.1	5714814	5715265	-
102656248	LOC102656248	XR_003305235.1	LOC102654625	NC_037645.1	8485889	8498860	-
102656248	LOC102656248	XR_003305232.1	LOC102654625	NC_037645.1	8485889	8498859	-
102656248	LOC102656248	XR_003305229.1	LOC102654625	NC_037645.1	8485889	8498857	-
410261	LOC410261	XR_003305693.1	LOC113219113	NC_037648.1	14201124	14204777	-
724330	LOC724330	TCONS_00001447	LOC724495	NC_037638.1	12205732	12221392	+
409838	LOC409838	XR_410753.3	LOC100578596	NC_037648.1	15023819	15029925	+
724235	LOC724235	TCONS_00001447	LOC724495	NC_037638.1	12205732	12221392	+
409969	LOC409969	XR_408386.3	LOC102656530	NC_037645.1	2427833	2432064	-
410170	LOC410170	XR_003305401.1	LOC102654089	NC_037647.1	9910662	9919608	+
552420	LOC552420	XR_003304676.1	LOC100578835	NC_037642.1	13218880	13225054	-
410980	LOC410980	TCONS_00014593	LOC408770	NC_037641.1	13126313	13132908	-
102656198	LOC102656198	XR_001704208.2	LOC107964959	NC_037646.1	6329284	6345778	+
551934	LOC551934	TCONS_00015640	XLOC_005282	NC_037642.1	10797236	10797933	+
551934	LOC551934	TCONS_00015641	XLOC_005282	NC_037642.1	10797241	10797972	+
551770	LOC551770	TCONS_00041823	XLOC_014387	NC_037652.1	3638244	3642513	-
412670	LOC412670	TCONS_00013189	XLOC_004440	NC_037641.1	211654	216974	-
412670	LOC412670	TCONS_00013190	XLOC_004440	NC_037641.1	211656	216968	-
412670	LOC412670	TCONS_00013191	XLOC_004440	NC_037641.1	211666	216974	-
551061	LOC551061	XR_410753.3	LOC100578596	NC_037648.1	15023819	15029925	+
726980	LOC726980	XR_003304576.1	LOC102655821	NC_037641.1	3576156	3638441	+
107965070	LOC107965070	XR_001704686.2	LOC102655465	NC_037647.1	10972250	10975753	+
413260	LOC413260	XR_410753.3	LOC100578596	NC_037648.1	15023819	15029925	+
408699	LOC408699	XR_003304193.1	LOC113218601	NC_037639.1	9954462	9962804	-
408699	LOC408699	XR_410389.3	LOC107966098	NC_037639.1	9994700	10003753	-
408699	LOC408699	XR_003304195.1	LOC113218603	NC_037639.1	10021401	10025385	-
406091	Mrjp2	TCONS_00032943	LOC412108	NC_037648.1	2380803	2386997	-
412524	LOC412524	XR_001702501.2	LOC107964196	NC_037640.1	4614574	4627351	-
113218609	LOC113218609	TCONS_00006761	XLOC_002373	NC_037639.1	13573243	13574080	+
102655434	LOC102655434	XR_003304193.1	LOC113218601	NC_037639.1	9954462	9962804	-
102655434	LOC102655434	XR_410389.3	LOC107966098	NC_037639.1	9994700	10003753	-
102655434	LOC102655434	XR_003304195.1	LOC113218603	NC_037639.1	10021401	10025385	-
412313	LOC412313	XR_003306029.1	LOC107965519	NC_037651.1	4925773	4931623	-
409250	LOC409250	TCONS_00024559	XLOC_008464	NC_037645.1	2230705	2233082	-
409250	LOC409250	TCONS_00024562	XLOC_008464	NC_037645.1	2230705	2233093	-
409250	LOC409250	TCONS_00024561	XLOC_008464	NC_037645.1	2230705	2233090	-
100578476	LOC100578476	TCONS_00015789	LOC411116	NC_037642.1	11532016	11619798	+
100578476	LOC100578476	XR_003304701.1	LOC100576277	NC_037642.1	11471580	11476396	-
552087	LOC552087	TCONS_00022483	XLOC_007785	NC_037644.1	12351785	12353043	-
100578184	LOC100578184	XR_001705583.2	LOC100578016	NC_037638.1	11240735	11244666	+
411849	LOC411849	TCONS_00041823	XLOC_014387	NC_037652.1	3638244	3642513	-
552568	LOC552568	TCONS_00022483	XLOC_007785	NC_037644.1	12351785	12353043	-
552568	LOC552568	TCONS_00022535	XLOC_007803	NC_037644.1	12533323	12538473	-
552568	LOC552568	TCONS_00022536	XLOC_007803	NC_037644.1	12533326	12538485	-
409678	LOC409678	XR_408518.3	LOC102656901	NC_037642.1	2972845	2973897	-
410973	LOC410973	XR_003304357.1	LOC102654134	NC_037640.1	2848643	2857935	-
551694	LOC551694	XR_003305235.1	LOC102654625	NC_037645.1	8485889	8498860	-
551694	LOC551694	XR_003305232.1	LOC102654625	NC_037645.1	8485889	8498859	-
551694	LOC551694	XR_003305229.1	LOC102654625	NC_037645.1	8485889	8498857	-
408302	LOC408302	XR_003305526.1	LOC113219060	NC_037647.1	6529703	6734837	-
725904	LOC725904	TCONS_00013772	XLOC_004605	NC_037641.1	5714814	5715265	-
107964792	LOC107964792	TCONS_00024559	XLOC_008464	NC_037645.1	2230705	2233082	-
107964792	LOC107964792	TCONS_00024562	XLOC_008464	NC_037645.1	2230705	2233093	-
107964792	LOC107964792	TCONS_00024561	XLOC_008464	NC_037645.1	2230705	2233090	-
408401	LOC408401	XR_407597.3	LOC102654895	NC_037650.1	2756876	2759023	-
552493	LOC552493	XR_407834.3	LOC102654823	NC_037640.1	3273716	3277445	-
413362	LOC413362	TCONS_00022483	XLOC_007785	NC_037644.1	12351785	12353043	-
413362	LOC413362	TCONS_00022535	XLOC_007803	NC_037644.1	12533323	12538473	-
413362	LOC413362	TCONS_00022536	XLOC_007803	NC_037644.1	12533326	12538485	-
113219003	LOC113219003	TCONS_00025988	XLOC_008920	NC_037646.1	1222117	1224533	+
113219003	LOC113219003	TCONS_00025992	XLOC_008920	NC_037646.1	1222120	1224605	+
100577585	LOC100577585	TCONS_00000717	XLOC_000295	NC_037638.1	6066381	6068778	+
100577585	LOC100577585	TCONS_00000718	XLOC_000295	NC_037638.1	6066381	6068778	+
100577585	LOC100577585	TCONS_00000719	XLOC_000295	NC_037638.1	6066389	6068755	+
551357	otd2	XR_003306502.1	LOC100577074	NC_037638.1	20119433	20122876	+
551176	LOC551176	TCONS_00017393	XLOC_005915	NC_037642.1	13064599	13068750	-
551176	LOC551176	XR_003304676.1	LOC100578835	NC_037642.1	13218880	13225054	-
100577031	Or41	XR_410389.3	LOC107966098	NC_037639.1	9994700	10003753	-
100577031	Or41	XR_003304195.1	LOC113218603	NC_037639.1	10021401	10025385	-
724757	LOC724757	XR_003304986.1	LOC102656539	NC_037644.1	12593997	12600750	+
724757	LOC724757	TCONS_00022535	XLOC_007803	NC_037644.1	12533323	12538473	-
724757	LOC724757	TCONS_00022536	XLOC_007803	NC_037644.1	12533326	12538485	-
551879	LOC551879	XR_001703712.2	LOC100577307	NC_037644.1	10585607	10602186	+
551879	LOC551879	XR_001703713.2	LOC100577307	NC_037644.1	10585607	10602186	+
726647	LOC726647	TCONS_00005139	LOC102656360	NC_037638.1	20633707	20635433	-
726647	LOC726647	XR_003306543.1	LOC113219410	NC_037638.1	20627643	20628868	-
551664	LOC551664	XR_001702684.2	LOC102655779	NC_037641.1	5477257	5481654	+
113218912	LOC113218912	TCONS_00021524	XLOC_007411	NC_037644.1	49431	51617	-
408965	LOC408965	XR_003305132.1	LOC102655699	NC_037645.1	7628916	7633741	-
408965	LOC408965	XR_003305128.1	LOC102655699	NC_037645.1	7628916	7634340	-
408965	LOC408965	XR_003305118.1	LOC113218927	NC_037645.1	7637705	7642247	-
726546	LOC726546	XR_001704686.2	LOC102655465	NC_037647.1	10972250	10975753	+
726677	LOC726677	XR_407597.3	LOC102654895	NC_037650.1	2756876	2759023	-
410470	LOC410470	XR_003305947.1	LOC113219193	NC_037650.1	9125723	9127023	-
413678	LOC413678	XR_003305182.1	LOC102655275	NC_037638.1	11942593	11953074	-
725557	LOC725557	TCONS_00027885	LOC725557	NC_037646.1	9854188	9856449	-
100577979	Or9	XR_003304193.1	LOC113218601	NC_037639.1	9954462	9962804	-
100577979	Or9	XR_410389.3	LOC107966098	NC_037639.1	9994700	10003753	-
100577979	Or9	XR_003304195.1	LOC113218603	NC_037639.1	10021401	10025385	-
100576983	LOC100576983	XR_409590.3	LOC102654519	NC_037651.1	6822260	6824209	-
410671	LOC410671	XR_001704470.2	LOC107965063	NC_037638.1	21737899	21742543	+
411415	LOC411415	XR_001702684.2	LOC102655779	NC_037641.1	5477257	5481654	+
113218653	LOC113218653	TCONS_00008872	LOC551442	NC_037640.1	641960	645217	+
409945	LOC409945	TCONS_00038963	LOC550799	NC_037651.1	9064434	9067275	+
409331	LOC409331	XR_003306029.1	LOC107965519	NC_037651.1	4925773	4931623	-
725685	LOC725685	TCONS_00028499	LOC412863	NC_037647.1	4780972	4784930	+
725685	LOC725685	TCONS_00028505	LOC412863	NC_037647.1	4781008	4784182	+
725685	LOC725685	TCONS_00028510	LOC412863	NC_037647.1	4781639	4784930	+
102655648	LOC102655648	TCONS_00029481	XLOC_010132	NC_037647.1	259111	260775	-
410821	LOC410821	TCONS_00006795	LOC724554	NC_037639.1	13958568	13986268	+
102655367	LOC102655367	XR_003304193.1	LOC113218601	NC_037639.1	9954462	9962804	-
102655367	LOC102655367	XR_410389.3	LOC107966098	NC_037639.1	9994700	10003753	-
102655367	LOC102655367	XR_003304195.1	LOC113218603	NC_037639.1	10021401	10025385	-
100576958	LOC100576958	TCONS_00041419	XLOC_014243	NC_037652.1	9400083	9401946	+
551912	LOC551912	XR_001704470.2	LOC107965063	NC_037638.1	21737899	21742543	+
412619	LOC412619	TCONS_00008872	LOC551442	NC_037640.1	641960	645217	+
410122	LOC410122	XR_001704373.2	LOC102656724	NC_037647.1	10672424	10674934	+
725881	LOC725881	XR_003304881.1	LOC107963977	NC_037643.1	15703234	15706095	+
408319	LOC408319	XR_003305585.1	LOC102654947	NC_037648.1	14738389	14743346	+
408319	LOC408319	XR_410747.3	LOC102654947	NC_037648.1	14738389	14743344	+
411962	LOC411962	XR_410928.3	LOC100576287	NC_037642.1	11934596	11937325	-
102655928	LOC102655928	XR_003306307.1	LOC102655781	NC_037653.1	4736319	4743867	-
100578978	LOC100578978	TCONS_00000717	XLOC_000295	NC_037638.1	6066381	6068778	+
100578978	LOC100578978	TCONS_00000718	XLOC_000295	NC_037638.1	6066381	6068778	+
100578978	LOC100578978	TCONS_00000719	XLOC_000295	NC_037638.1	6066389	6068755	+
409000	LOC409000	TCONS_00027885	LOC725557	NC_037646.1	9854188	9856449	-
113218518	LOC113218518	TCONS_00040876	LOC100577777	NC_037652.1	5580954	5582533	+
727221	LOC727221	XR_410753.3	LOC100578596	NC_037648.1	15023819	15029925	+
726782	LOC726782	XR_003305821.1	LOC107965314	NC_037649.1	9143354	9155988	+
102656657	LOC102656657	XR_408518.3	LOC102656901	NC_037642.1	2972845	2973897	-
724929	LOC724929	XR_003304936.1	LOC102656621	NC_037643.1	15028450	15032063	-
724929	LOC724929	XR_003304942.1	LOC107964594	NC_037643.1	15003907	15013431	+
409277	LOC409277	XR_003305020.1	LOC102653847	NC_037644.1	1291492	1299054	-
410758	LOC410758	TCONS_00000374	LOC410758	NC_037638.1	3061071	3069249	+
551997	LOC551997	TCONS_00005939	LOC724736	NC_037639.1	4005037	4007423	+
100578397	LOC100578397	XR_001702131.2	LOC100578839	NC_037639.1	4708223	4715199	-
409492	LOC409492	TCONS_00008872	LOC551442	NC_037640.1	641960	645217	+
413098	LOC413098	XR_001703718.2	LOC100578053	NC_037644.1	3340758	3343635	-
725551	LOC725551	XR_410928.3	LOC100576287	NC_037642.1	11934596	11937325	-
408758	E74	XR_407834.3	LOC102654823	NC_037640.1	3273716	3277445	-
408758	E74	XR_001702348.2	LOC102654462	NC_037640.1	3378309	3406284	+
724900	LOC724900	TCONS_00010302	XLOC_003483	NC_037640.1	12796369	12800195	+
102656548	LOC102656548	XR_003305068.1	LOC100577571	NC_037644.1	3015156	3016846	+
724542	LOC724542	TCONS_00029604	XLOC_010180	NC_037647.1	2773463	2789889	-
724542	LOC724542	TCONS_00029609	XLOC_010180	NC_037647.1	2776061	2789889	-
724542	LOC724542	TCONS_00029610	XLOC_010180	NC_037647.1	2776869	2789889	-
412281	LOC412281	TCONS_00029481	XLOC_010132	NC_037647.1	259111	260775	-
409649	LOC409649	XR_001704686.2	LOC102655465	NC_037647.1	10972250	10975753	+
724919	LOC724919	TCONS_00006795	LOC724554	NC_037639.1	13958568	13986268	+
552391	A4	XR_411275.3	LOC102656130	NC_037639.1	15185690	15186784	+
727027	LOC727027	XR_003304576.1	LOC102655821	NC_037641.1	3576156	3638441	+
412221	LOC412221	XR_001702684.2	LOC102655779	NC_037641.1	5477257	5481654	+
411433	LOC411433	XR_003305744.1	LOC102653678	NC_037648.1	14528503	14540438	-
411433	LOC411433	XR_003305740.1	LOC102653678	NC_037648.1	14528503	14540438	-
411433	LOC411433	XR_003305755.1	LOC102653678	NC_037648.1	14528503	14540438	-
552741	LOC552741	TCONS_00017393	XLOC_005915	NC_037642.1	13064599	13068750	-
552741	LOC552741	XR_003304676.1	LOC100578835	NC_037642.1	13218880	13225054	-
724432	LOC724432	TCONS_00015145	LOC411083	NC_037642.1	6948615	7003935	+
724348	LOC724348	TCONS_00015145	LOC411083	NC_037642.1	6948615	7003935	+
724348	LOC724348	TCONS_00016584	XLOC_005641	NC_037642.1	6785688	6791687	-
726913	LOC726913	TCONS_00033675	LOC726903	NC_037648.1	12577167	12578628	-
725867	LOC725867	TCONS_00015640	XLOC_005282	NC_037642.1	10797236	10797933	+
725867	LOC725867	TCONS_00015641	XLOC_005282	NC_037642.1	10797241	10797972	+
409410	LOC409410	XR_003305020.1	LOC102653847	NC_037644.1	1291492	1299054	-
724750	LOC724750	TCONS_00024857	LOC100577028	NC_037645.1	4170556	4177112	-
100578100	LOC100578100	XR_407597.3	LOC102654895	NC_037650.1	2756876	2759023	-
726692	LOC726692	TCONS_00038573	XLOC_013242	NC_037651.1	6518708	6525197	+
726692	LOC726692	TCONS_00038574	XLOC_013242	NC_037651.1	6518836	6524024	+
726692	LOC726692	TCONS_00038575	XLOC_013242	NC_037651.1	6518843	6523882	+
726692	LOC726692	TCONS_00038577	XLOC_013242	NC_037651.1	6518843	6523882	+
726692	LOC726692	TCONS_00038576	XLOC_013242	NC_037651.1	6518843	6523882	+
411404	LOC411404	XR_407834.3	LOC102654823	NC_037640.1	3273716	3277445	-
551734	LOC551734	XR_003305744.1	LOC102653678	NC_037648.1	14528503	14540438	-
551734	LOC551734	XR_003305740.1	LOC102653678	NC_037648.1	14528503	14540438	-
551734	LOC551734	XR_003305755.1	LOC102653678	NC_037648.1	14528503	14540438	-
102653856	LOC102653856	XR_410753.3	LOC100578596	NC_037648.1	15023819	15029925	+
678674	LOC678674	TCONS_00043221	LOC100576384	NC_037653.1	5939416	5945031	+
678674	LOC678674	TCONS_00043222	LOC100576384	NC_037653.1	5941711	5946113	+
413718	LOC413718	TCONS_00017393	XLOC_005915	NC_037642.1	13064599	13068750	-
413718	LOC413718	XR_003304676.1	LOC100578835	NC_037642.1	13218880	13225054	-
100577670	LOC100577670	XR_001702219.2	LOC107964072	NC_037639.1	10854838	10861515	-
411814	LOC411814	TCONS_00021524	XLOC_007411	NC_037644.1	49431	51617	-
408315	LOC408315	TCONS_00032068	LOC408315	NC_037648.1	14083460	14084011	+
411519	LOC411519	XR_003304576.1	LOC102655821	NC_037641.1	3576156	3638441	+
550935	LOC550935	XR_410753.3	LOC100578596	NC_037648.1	15023819	15029925	+
551633	LOC551633	TCONS_00005139	LOC102656360	NC_037638.1	20633707	20635433	-
551633	LOC551633	XR_003306543.1	LOC113219410	NC_037638.1	20627643	20628868	-
725057	LOC725057	TCONS_00024857	LOC100577028	NC_037645.1	4170556	4177112	-
413987	LOC413987	XR_001702482.2	LOC100577303	NC_037640.1	3840104	3847322	+
725861	LOC725861	XR_003304193.1	LOC113218601	NC_037639.1	9954462	9962804	-
725861	LOC725861	XR_410389.3	LOC107966098	NC_037639.1	9994700	10003753	-
725861	LOC725861	XR_003304195.1	LOC113218603	NC_037639.1	10021401	10025385	-
113219351	LOC113219351	TCONS_00044189	LOC113219351	NW_020555842.1	22957	25581	-
113219351	LOC113219351	TCONS_00044191	LOC113219351	NW_020555842.1	22977	25579	-
113219351	LOC113219351	TCONS_00044194	LOC113219351	NW_020555842.1	23295	25262	-
113219351	LOC113219351	TCONS_00044185	LOC113219351	NW_020555842.1	23243	54016	+
409196	LOC409196	TCONS_00024559	XLOC_008464	NC_037645.1	2230705	2233082	-
409196	LOC409196	TCONS_00024562	XLOC_008464	NC_037645.1	2230705	2233093	-
409196	LOC409196	TCONS_00024561	XLOC_008464	NC_037645.1	2230705	2233090	-
726000	LOC726000	XR_003305235.1	LOC102654625	NC_037645.1	8485889	8498860	-
726000	LOC726000	XR_003305232.1	LOC102654625	NC_037645.1	8485889	8498859	-
726000	LOC726000	XR_003305229.1	LOC102654625	NC_037645.1	8485889	8498857	-
410385	LOC410385	XR_003305821.1	LOC107965314	NC_037649.1	9143354	9155988	+
100578237	LOC100578237	XR_003306207.1	LOC102653850	NC_037653.1	4501050	4511169	-
102656796	LOC102656796	XR_407704.3	LOC102653945	NC_037648.1	892685	896532	+
102656796	LOC102656796	XR_003305714.1	LOC102656011	NC_037648.1	982915	990629	-
102656796	LOC102656796	XR_003305710.1	LOC102656011	NC_037648.1	982915	996898	-
102656796	LOC102656796	XR_003305709.1	LOC102656011	NC_037648.1	982915	1011861	-
107965564	LOC107965564	TCONS_00040876	LOC100577777	NC_037652.1	5580954	5582533	+
726076	LOC726076	XR_003305235.1	LOC102654625	NC_037645.1	8485889	8498860	-
726076	LOC726076	XR_003305232.1	LOC102654625	NC_037645.1	8485889	8498859	-
726076	LOC726076	XR_003305229.1	LOC102654625	NC_037645.1	8485889	8498857	-
726399	LOC726399	TCONS_00021524	XLOC_007411	NC_037644.1	49431	51617	-
725603	LOC725603	XR_003305526.1	LOC113219060	NC_037647.1	6529703	6734837	-
107963962	LOC107963962	TCONS_00013772	XLOC_004605	NC_037641.1	5714814	5715265	-
100576982	LOC100576982	TCONS_00024857	LOC100577028	NC_037645.1	4170556	4177112	-
412890	LOC412890	XR_003306227.1	LOC113219299	NC_037653.1	5125214	5128246	-
410266	LOC410266	XR_003305744.1	LOC102653678	NC_037648.1	14528503	14540438	-
410266	LOC410266	XR_003305740.1	LOC102653678	NC_037648.1	14528503	14540438	-
410266	LOC410266	XR_003305755.1	LOC102653678	NC_037648.1	14528503	14540438	-
727246	LOC727246	XR_003304676.1	LOC100578835	NC_037642.1	13218880	13225054	-
725607	LOC725607	TCONS_00038573	XLOC_013242	NC_037651.1	6518708	6525197	+
725607	LOC725607	TCONS_00038574	XLOC_013242	NC_037651.1	6518836	6524024	+
725607	LOC725607	TCONS_00038575	XLOC_013242	NC_037651.1	6518843	6523882	+
725607	LOC725607	TCONS_00038577	XLOC_013242	NC_037651.1	6518843	6523882	+
725607	LOC725607	TCONS_00038576	XLOC_013242	NC_037651.1	6518843	6523882	+
410035	LOC410035	XR_003305182.1	LOC102655275	NC_037638.1	11942593	11953074	-
413720	LOC413720	TCONS_00021524	XLOC_007411	NC_037644.1	49431	51617	-
551501	LOC551501	XR_003305585.1	LOC102654947	NC_037648.1	14738389	14743346	+
551501	LOC551501	XR_410747.3	LOC102654947	NC_037648.1	14738389	14743344	+
102653824	LOC102653824	XR_003305693.1	LOC113219113	NC_037648.1	14201124	14204777	-
100576805	LOC100576805	XR_410076.3	LOC100576925	NC_037651.1	8627900	8630556	-
100577889	LOC100577889	TCONS_00024030	LOC552709	NC_037645.1	9865411	9979742	+
551130	LOC551130	XR_408897.3	LOC102656658	NC_037644.1	3650226	3659414	-
552012	LOC552012	XR_411275.3	LOC102656130	NC_037639.1	15185690	15186784	+
100577715	LOC100577715	XR_003304193.1	LOC113218601	NC_037639.1	9954462	9962804	-
100577715	LOC100577715	XR_410389.3	LOC107966098	NC_037639.1	9994700	10003753	-
100577715	LOC100577715	XR_003304195.1	LOC113218603	NC_037639.1	10021401	10025385	-
726067	LOC726067	TCONS_00041508	Mad	NC_037652.1	1327047	1331108	-
100578801	LOC100578801	XR_001702285.2	LOC107964104	NC_037639.1	11355697	11357162	+
726418	LOC726418	TCONS_00043221	LOC100576384	NC_037653.1	5939416	5945031	+
726418	LOC726418	TCONS_00043222	LOC100576384	NC_037653.1	5941711	5946113	+
409088	LOC409088	XR_411275.3	LOC102656130	NC_037639.1	15185690	15186784	+
413001	LOC413001	TCONS_00015640	XLOC_005282	NC_037642.1	10797236	10797933	+
413001	LOC413001	TCONS_00015641	XLOC_005282	NC_037642.1	10797241	10797972	+
413179	LOC413179	XR_003306307.1	LOC102655781	NC_037653.1	4736319	4743867	-
409579	LOC409579	XR_003304732.1	LOC113218798	NC_037638.1	14363551	14364107	-
552569	LOC552569	XR_409590.3	LOC102654519	NC_037651.1	6822260	6824209	-
408718	LOC408718	XR_001702131.2	LOC100578839	NC_037639.1	4708223	4715199	-
551814	LOC551814	TCONS_00028499	LOC412863	NC_037647.1	4780972	4784930	+
551814	LOC551814	TCONS_00028505	LOC412863	NC_037647.1	4781008	4784182	+
551814	LOC551814	TCONS_00028510	LOC412863	NC_037647.1	4781639	4784930	+
724398	LOC724398	XR_003305156.1	LOC102656765	NC_037645.1	12251365	12262656	-
724398	LOC724398	XR_001704039.2	LOC102656765	NC_037645.1	12251374	12262656	-
409070	LOC409070	XR_003305744.1	LOC102653678	NC_037648.1	14528503	14540438	-
409070	LOC409070	XR_003305740.1	LOC102653678	NC_037648.1	14528503	14540438	-
409070	LOC409070	XR_003305755.1	LOC102653678	NC_037648.1	14528503	14540438	-
100578271	LOC100578271	TCONS_00005139	LOC102656360	NC_037638.1	20633707	20635433	-
100578271	LOC100578271	XR_003306543.1	LOC113219410	NC_037638.1	20627643	20628868	-
410343	LOC410343	XR_003305664.1	LOC100578317	NC_037648.1	13309958	13319365	-
410343	LOC410343	XR_003305661.1	LOC100578317	NC_037648.1	13309958	13319358	-
100579008	LOC100579008	XR_003305038.1	LOC102655868	NC_037644.1	12194226	12198294	-
100579008	LOC100579008	XR_003305035.1	LOC102655868	NC_037644.1	12194226	12198294	-
100579008	LOC100579008	XR_003305033.1	LOC102655868	NC_037644.1	12194226	12198294	-
100579008	LOC100579008	XR_003305030.1	LOC102655868	NC_037644.1	12194226	12198294	-
413711	LOC413711	XR_003304701.1	LOC100576277	NC_037642.1	11471580	11476396	-
410013	LOC410013	TCONS_00021610	LOC410013	NC_037644.1	839031	839426	-
100577254	LOC100577254	XR_001705731.2	LOC100577291	NC_037638.1	6783121	6785047	-
725908	LOC725908	XR_003305160.1	LOC102655292	NC_037645.1	1488351	1495868	-
100577573	LOC100577573	XR_001704373.2	LOC102656724	NC_037647.1	10672424	10674934	+
113218640	LOC113218640	XR_003304243.1	LOC102654870	NC_037640.1	11971101	11974052	+
113218640	LOC113218640	XR_411202.3	LOC102654417	NC_037640.1	11925770	11928181	-
412554	LOC412554	TCONS_00040797	LOC410624	NC_037652.1	5005209	5006191	+
100578708	LOC100578708	TCONS_00001447	LOC724495	NC_037638.1	12205732	12221392	+
410630	LOC410630	TCONS_00041823	XLOC_014387	NC_037652.1	3638244	3642513	-
100577472	LOC100577472	TCONS_00020779	XLOC_007171	NC_037644.1	5633018	5636105	+
409883	LOC409883	XR_003304584.1	LOC102656261	NC_037641.1	7872986	7879059	+
724145	LOC724145	TCONS_00005139	LOC102656360	NC_037638.1	20633707	20635433	-
724145	LOC724145	XR_003306543.1	LOC113219410	NC_037638.1	20627643	20628868	-
410960	LOC410960	XR_001702526.2	LOC100576234	NC_037640.1	5352127	5362319	-
410960	LOC410960	XR_001702364.2	LOC102655862	NC_037640.1	5400593	5404324	-
410960	LOC410960	XR_001702365.2	LOC102655862	NC_037640.1	5400593	5407875	-
724341	LOC724341	XR_411275.3	LOC102656130	NC_037639.1	15185690	15186784	+
409723	LOC409723	XR_003305501.1	LOC100576417	NC_037647.1	3422279	3467019	-
724429	LOC724429	XR_003304584.1	LOC102656261	NC_037641.1	7872986	7879059	+
725775	LOC725775	XR_001705731.2	LOC100577291	NC_037638.1	6783121	6785047	-
412036	LOC412036	TCONS_00013189	XLOC_004440	NC_037641.1	211654	216974	-
412036	LOC412036	TCONS_00013190	XLOC_004440	NC_037641.1	211656	216968	-
412036	LOC412036	TCONS_00013191	XLOC_004440	NC_037641.1	211666	216974	-
725793	LOC725793	XR_001702684.2	LOC102655779	NC_037641.1	5477257	5481654	+
100577163	LOC100577163	XR_003306307.1	LOC102655781	NC_037653.1	4736319	4743867	-
411229	LOC411229	TCONS_00021790	XLOC_007492	NC_037644.1	2276743	2289445	-
411269	LOC411269	XR_003305132.1	LOC102655699	NC_037645.1	7628916	7633741	-
411269	LOC411269	XR_003305128.1	LOC102655699	NC_037645.1	7628916	7634340	-
411269	LOC411269	XR_003305118.1	LOC113218927	NC_037645.1	7637705	7642247	-
100578177	LOC100578177	XR_003305068.1	LOC100577571	NC_037644.1	3015156	3016846	+
409372	crh-BP	TCONS_00024559	XLOC_008464	NC_037645.1	2230705	2233082	-
409372	crh-BP	TCONS_00024562	XLOC_008464	NC_037645.1	2230705	2233093	-
409372	crh-BP	TCONS_00024561	XLOC_008464	NC_037645.1	2230705	2233090	-
551494	LOC551494	XR_003306502.1	LOC100577074	NC_037638.1	20119433	20122876	+
100578998	LOC100578998	TCONS_00038963	LOC550799	NC_037651.1	9064434	9067275	+
411539	LOC411539	XR_003304986.1	LOC102656539	NC_037644.1	12593997	12600750	+
411539	LOC411539	TCONS_00022535	XLOC_007803	NC_037644.1	12533323	12538473	-
411539	LOC411539	TCONS_00022536	XLOC_007803	NC_037644.1	12533326	12538485	-
411372	LOC411372	TCONS_00000717	XLOC_000295	NC_037638.1	6066381	6068778	+
411372	LOC411372	TCONS_00000718	XLOC_000295	NC_037638.1	6066381	6068778	+
411372	LOC411372	TCONS_00000719	XLOC_000295	NC_037638.1	6066389	6068755	+
726276	LOC726276	TCONS_00038963	LOC550799	NC_037651.1	9064434	9067275	+
100578698	LOC100578698	XR_001703870.2	LOC107964820	NC_037645.1	3234730	3240426	+
551349	LOC551349	XR_003305020.1	LOC102653847	NC_037644.1	1291492	1299054	-
100579034	LOC100579034	TCONS_00017393	XLOC_005915	NC_037642.1	13064599	13068750	-
551396	LOC551396	XR_407834.3	LOC102654823	NC_037640.1	3273716	3277445	-
551396	LOC551396	XR_001702348.2	LOC102654462	NC_037640.1	3378309	3406284	+
552732	LOC552732	XR_003305160.1	LOC102655292	NC_037645.1	1488351	1495868	-
726570	LOC726570	XR_411275.3	LOC102656130	NC_037639.1	15185690	15186784	+
552288	LOC552288	XR_003306227.1	LOC113219299	NC_037653.1	5125214	5128246	-
100577986	LOC100577986	XR_408897.3	LOC102656658	NC_037644.1	3650226	3659414	-
551613	LOC551613	TCONS_00021610	LOC410013	NC_037644.1	839031	839426	-
725148	LOC725148	XR_410928.3	LOC100576287	NC_037642.1	11934596	11937325	-
724611	LOC724611	XR_003304936.1	LOC102656621	NC_037643.1	15028450	15032063	-
724611	LOC724611	XR_003304942.1	LOC107964594	NC_037643.1	15003907	15013431	+
724769	LOC724769	TCONS_00032943	LOC412108	NC_037648.1	2380803	2386997	-
412074	LOC412074	TCONS_00038573	XLOC_013242	NC_037651.1	6518708	6525197	+
412074	LOC412074	TCONS_00038574	XLOC_013242	NC_037651.1	6518836	6524024	+
412074	LOC412074	TCONS_00038575	XLOC_013242	NC_037651.1	6518843	6523882	+
412074	LOC412074	TCONS_00038577	XLOC_013242	NC_037651.1	6518843	6523882	+
412074	LOC412074	TCONS_00038576	XLOC_013242	NC_037651.1	6518843	6523882	+
100578515	LOC100578515	TCONS_00038963	LOC550799	NC_037651.1	9064434	9067275	+
100577351	LOC100577351	XR_003305235.1	LOC102654625	NC_037645.1	8485889	8498860	-
100577351	LOC100577351	XR_003305232.1	LOC102654625	NC_037645.1	8485889	8498859	-
100577351	LOC100577351	XR_003305229.1	LOC102654625	NC_037645.1	8485889	8498857	-
408887	LOC408887	XR_003304897.1	LOC107964584	NC_037643.1	8912200	8913854	-
406105	LOC406105	XR_003306029.1	LOC107965519	NC_037651.1	4925773	4931623	-
552517	LOC552517	XR_409590.3	LOC102654519	NC_037651.1	6822260	6824209	-
409702	LOC409702	TCONS_00038431	XLOC_013187	NC_037651.1	5334387	5336728	+
726532	LOC726532	XR_003305068.1	LOC100577571	NC_037644.1	3015156	3016846	+
551467	LOC551467	XR_410753.3	LOC100578596	NC_037648.1	15023819	15029925	+
409588	LOC409588	TCONS_00013772	XLOC_004605	NC_037641.1	5714814	5715265	-
724685	LOC724685	XR_003305585.1	LOC102654947	NC_037648.1	14738389	14743346	+
724685	LOC724685	XR_410747.3	LOC102654947	NC_037648.1	14738389	14743344	+
552383	LOC552383	XR_003304701.1	LOC100576277	NC_037642.1	11471580	11476396	-
411410	LOC411410	TCONS_00041419	XLOC_014243	NC_037652.1	9400083	9401946	+
409150	LOC409150	TCONS_00024559	XLOC_008464	NC_037645.1	2230705	2233082	-
409150	LOC409150	TCONS_00024562	XLOC_008464	NC_037645.1	2230705	2233093	-
409150	LOC409150	TCONS_00024561	XLOC_008464	NC_037645.1	2230705	2233090	-
725205	LOC725205	XR_003304193.1	LOC113218601	NC_037639.1	9954462	9962804	-
725205	LOC725205	XR_410389.3	LOC107966098	NC_037639.1	9994700	10003753	-
725205	LOC725205	XR_003304195.1	LOC113218603	NC_037639.1	10021401	10025385	-
725980	LOC725980	XR_003306502.1	LOC100577074	NC_037638.1	20119433	20122876	+
725791	LOC725791	XR_003304357.1	LOC102654134	NC_037640.1	2848643	2857935	-
550708	LOC550708	TCONS_00043221	LOC100576384	NC_037653.1	5939416	5945031	+
550708	LOC550708	TCONS_00043222	LOC100576384	NC_037653.1	5941711	5946113	+
551690	LOC551690	XR_001702148.2	LOC102656852	NC_037639.1	4430146	4433438	+
551875	LOC551875	TCONS_00011783	LOC408725	NC_037640.1	13120956	13129336	-
551875	LOC551875	XR_001702335.2	LOC102656910	NC_037640.1	13171537	13174605	+
551875	LOC551875	XR_003304277.1	LOC102656910	NC_037640.1	13171537	13174596	+
408611	Stip	XR_001705731.2	LOC100577291	NC_037638.1	6783121	6785047	-
551570	LOC551570	TCONS_00021610	LOC410013	NC_037644.1	839031	839426	-
551397	LOC551397	TCONS_00015145	LOC411083	NC_037642.1	6948615	7003935	+
551397	LOC551397	TCONS_00016584	XLOC_005641	NC_037642.1	6785688	6791687	-
409300	LOC409300	XR_409590.3	LOC102654519	NC_037651.1	6822260	6824209	-
409371	LOC409371	TCONS_00024559	XLOC_008464	NC_037645.1	2230705	2233082	-
409371	LOC409371	TCONS_00024562	XLOC_008464	NC_037645.1	2230705	2233093	-
409371	LOC409371	TCONS_00024561	XLOC_008464	NC_037645.1	2230705	2233090	-
100578826	LOC100578826	TCONS_00022907	XLOC_007920	NC_037645.1	1887422	1888814	+
100578826	LOC100578826	TCONS_00022906	XLOC_007920	NC_037645.1	1887422	1888814	+
412878	LOC412878	XR_003305880.1	LOC100576513	NC_037649.1	4273820	4276501	-
410350	LOC410350	XR_003305664.1	LOC100578317	NC_037648.1	13309958	13319365	-
410350	LOC410350	XR_003305661.1	LOC100578317	NC_037648.1	13309958	13319358	-
100578921	LOC100578921	XR_003306207.1	LOC102653850	NC_037653.1	4501050	4511169	-
726669	LOC726669	XR_407597.3	LOC102654895	NC_037650.1	2756876	2759023	-
413916	LOC413916	XR_003305744.1	LOC102653678	NC_037648.1	14528503	14540438	-
413916	LOC413916	XR_003305740.1	LOC102653678	NC_037648.1	14528503	14540438	-
413916	LOC413916	XR_003305755.1	LOC102653678	NC_037648.1	14528503	14540438	-
413503	LOC413503	TCONS_00011783	LOC408725	NC_037640.1	13120956	13129336	-
413503	LOC413503	TCONS_00010302	XLOC_003483	NC_037640.1	12796369	12800195	+
552149	LOC552149	TCONS_00010302	XLOC_003483	NC_037640.1	12796369	12800195	+
726802	LOC726802	XR_003305821.1	LOC107965314	NC_037649.1	9143354	9155988	+
551954	LOC551954	XR_003305156.1	LOC102656765	NC_037645.1	12251365	12262656	-
551954	LOC551954	XR_001704039.2	LOC102656765	NC_037645.1	12251374	12262656	-
552116	LOC552116	TCONS_00038573	XLOC_013242	NC_037651.1	6518708	6525197	+
552116	LOC552116	TCONS_00038574	XLOC_013242	NC_037651.1	6518836	6524024	+
552116	LOC552116	TCONS_00038575	XLOC_013242	NC_037651.1	6518843	6523882	+
552116	LOC552116	TCONS_00038577	XLOC_013242	NC_037651.1	6518843	6523882	+
552116	LOC552116	TCONS_00038576	XLOC_013242	NC_037651.1	6518843	6523882	+
409417	LOC409417	XR_003306536.1	LOC102653866	NC_037638.1	5255877	5306615	-
102654894	LOC102654894	TCONS_00003314	XLOC_001183	NC_037638.1	5105201	5108334	-
107964958	LOC107964958	XR_001704208.2	LOC107964959	NC_037646.1	6329284	6345778	+
100576298	LOC100576298	TCONS_00021524	XLOC_007411	NC_037644.1	49431	51617	-
552316	LOC552316	TCONS_00000717	XLOC_000295	NC_037638.1	6066381	6068778	+
552316	LOC552316	TCONS_00000718	XLOC_000295	NC_037638.1	6066381	6068778	+
552316	LOC552316	TCONS_00000719	XLOC_000295	NC_037638.1	6066389	6068755	+
551561	LOC551561	TCONS_00038963	LOC550799	NC_037651.1	9064434	9067275	+
408751	LOC408751	XR_001702526.2	LOC100576234	NC_037640.1	5352127	5362319	-
102656452	LOC102656452	TCONS_00037922	XLOC_012996	NC_037650.1	9695978	9696830	-
726368	LOC726368	XR_003304732.1	LOC113218798	NC_037638.1	14363551	14364107	-
410349	LOC410349	XR_003305664.1	LOC100578317	NC_037648.1	13309958	13319365	-
410349	LOC410349	XR_003305661.1	LOC100578317	NC_037648.1	13309958	13319358	-
411144	LOC411144	XR_003304936.1	LOC102656621	NC_037643.1	15028450	15032063	-
411144	LOC411144	XR_003304942.1	LOC107964594	NC_037643.1	15003907	15013431	+
552681	LOC552681	TCONS_00029481	XLOC_010132	NC_037647.1	259111	260775	-
411226	LOC411226	XR_408897.3	LOC102656658	NC_037644.1	3650226	3659414	-
552557	LOC552557	TCONS_00032068	LOC408315	NC_037648.1	14083460	14084011	+
727227	LOC727227	TCONS_00022483	XLOC_007785	NC_037644.1	12351785	12353043	-
102654186	LOC102654186	TCONS_00015640	XLOC_005282	NC_037642.1	10797236	10797933	+
102654186	LOC102654186	TCONS_00015641	XLOC_005282	NC_037642.1	10797241	10797972	+
412846	LOC412846	XR_001702501.2	LOC107964196	NC_037640.1	4614574	4627351	-
412846	LOC412846	XR_003304363.1	LOC102655807	NC_037640.1	4770901	4775257	+
725128	LOC725128	TCONS_00015640	XLOC_005282	NC_037642.1	10797236	10797933	+
725128	LOC725128	TCONS_00015641	XLOC_005282	NC_037642.1	10797241	10797972	+
100576615	LOC100576615	TCONS_00038431	XLOC_013187	NC_037651.1	5334387	5336728	+
408761	LOC408761	XR_003304357.1	LOC102654134	NC_037640.1	2848643	2857935	-
100577590	LOC100577590	XR_003304193.1	LOC113218601	NC_037639.1	9954462	9962804	-
100577590	LOC100577590	XR_410389.3	LOC107966098	NC_037639.1	9994700	10003753	-
100577590	LOC100577590	XR_003304195.1	LOC113218603	NC_037639.1	10021401	10025385	-
100577525	LOC100577525	XR_001702501.2	LOC107964196	NC_037640.1	4614574	4627351	-
412232	LOC412232	TCONS_00015789	LOC411116	NC_037642.1	11532016	11619798	+
412232	LOC412232	XR_003304701.1	LOC100576277	NC_037642.1	11471580	11476396	-
552055	LOC552055	XR_003305118.1	LOC113218927	NC_037645.1	7637705	7642247	-
410673	LOC410673	XR_001704470.2	LOC107965063	NC_037638.1	21737899	21742543	+
725481	LOC725481	TCONS_00021790	XLOC_007492	NC_037644.1	2276743	2289445	-
551414	LOC551414	TCONS_00029481	XLOC_010132	NC_037647.1	259111	260775	-
724554	LOC724554	TCONS_00006795	LOC724554	NC_037639.1	13958568	13986268	+
409636	LOC409636	XR_410753.3	LOC100578596	NC_037648.1	15023819	15029925	+
726572	LOC726572	TCONS_00022907	XLOC_007920	NC_037645.1	1887422	1888814	+
726572	LOC726572	TCONS_00022906	XLOC_007920	NC_037645.1	1887422	1888814	+
412129	LOC412129	XR_003304576.1	LOC102655821	NC_037641.1	3576156	3638441	+
409468	LOC409468	XR_003306536.1	LOC102653866	NC_037638.1	5255877	5306615	-
409468	LOC409468	XR_001706473.2	LOC102654581	NC_037638.1	5211503	5215605	-
102656594	LOC102656594	XR_001704373.2	LOC102656724	NC_037647.1	10672424	10674934	+
413371	LOC413371	XR_003304584.1	LOC102656261	NC_037641.1	7872986	7879059	+
411157	LOC411157	XR_001703302.2	LOC102656936	NC_037643.1	11841882	11849474	-
102655388	LOC102655388	XR_001702148.2	LOC102656852	NC_037639.1	4430146	4433438	+
410190	LOC410190	XR_001704686.2	LOC102655465	NC_037647.1	10972250	10975753	+
413397	Def2	XR_003306227.1	LOC113219299	NC_037653.1	5125214	5128246	-
726176	LOC726176	XR_001702684.2	LOC102655779	NC_037641.1	5477257	5481654	+
413261	LOC413261	XR_410753.3	LOC100578596	NC_037648.1	15023819	15029925	+
410624	LOC410624	TCONS_00040797	LOC410624	NC_037652.1	5005209	5006191	+
552183	LOC552183	XR_411275.3	LOC102656130	NC_037639.1	15185690	15186784	+
408848	LOC408848	TCONS_00015640	XLOC_005282	NC_037642.1	10797236	10797933	+
408848	LOC408848	TCONS_00015641	XLOC_005282	NC_037642.1	10797241	10797972	+
102654696	LOC102654696	TCONS_00038431	XLOC_013187	NC_037651.1	5334387	5336728	+
413125	LOC413125	TCONS_00034906	LOC413125	NC_037649.1	4700038	4702126	+
113218541	LOC113218541	TCONS_00037507	XLOC_012883	NC_037650.1	4474020	4478794	-
102656529	LOC102656529	TCONS_00022907	XLOC_007920	NC_037645.1	1887422	1888814	+
102656529	LOC102656529	TCONS_00022906	XLOC_007920	NC_037645.1	1887422	1888814	+
724242	LOC724242	TCONS_00034736	XLOC_011871	NC_037649.1	2039488	2049843	+
100642170	Or52	XR_003304195.1	LOC113218603	NC_037639.1	10021401	10025385	-
413448	LOC413448	XR_407834.3	LOC102654823	NC_037640.1	3273716	3277445	-
409086	LOC409086	XR_411275.3	LOC102656130	NC_037639.1	15185690	15186784	+
724596	LOC724596	TCONS_00041419	XLOC_014243	NC_037652.1	9400083	9401946	+
406104	AChE-2	TCONS_00023604	AChE-2	NC_037645.1	7438734	7445175	+
406104	AChE-2	XR_003305132.1	LOC102655699	NC_037645.1	7628916	7633741	-
406104	AChE-2	XR_003305128.1	LOC102655699	NC_037645.1	7628916	7634340	-
406104	AChE-2	XR_003305118.1	LOC113218927	NC_037645.1	7637705	7642247	-
412453	LOC412453	TCONS_00041508	Mad	NC_037652.1	1327047	1331108	-
410107	LOC410107	TCONS_00022907	XLOC_007920	NC_037645.1	1887422	1888814	+
410107	LOC410107	TCONS_00022906	XLOC_007920	NC_037645.1	1887422	1888814	+
102655420	LOC102655420	XR_001704686.2	LOC102655465	NC_037647.1	10972250	10975753	+
724393	LOC724393	TCONS_00024559	XLOC_008464	NC_037645.1	2230705	2233082	-
724393	LOC724393	TCONS_00024562	XLOC_008464	NC_037645.1	2230705	2233093	-
724393	LOC724393	TCONS_00024561	XLOC_008464	NC_037645.1	2230705	2233090	-
100577138	LOC100577138	XR_001704373.2	LOC102656724	NC_037647.1	10672424	10674934	+
726343	LOC726343	TCONS_00021610	LOC410013	NC_037644.1	839031	839426	-
410067	LOC410067	TCONS_00022535	XLOC_007803	NC_037644.1	12533323	12538473	-
410067	LOC410067	TCONS_00022536	XLOC_007803	NC_037644.1	12533326	12538485	-
724724	LOC724724	XR_003305401.1	LOC102654089	NC_037647.1	9910662	9919608	+
550978	LOC550978	TCONS_00008872	LOC551442	NC_037640.1	641960	645217	+
551966	LOC551966	TCONS_00008872	LOC551442	NC_037640.1	641960	645217	+
552061	LOC552061	TCONS_00022483	XLOC_007785	NC_037644.1	12351785	12353043	-
410654	LOC410654	TCONS_00043221	LOC100576384	NC_037653.1	5939416	5945031	+
410654	LOC410654	TCONS_00043222	LOC100576384	NC_037653.1	5941711	5946113	+
552614	LOC552614	XR_001702684.2	LOC102655779	NC_037641.1	5477257	5481654	+
100576915	LOC100576915	XR_003305401.1	LOC102654089	NC_037647.1	9910662	9919608	+
725945	LOC725945	TCONS_00000717	XLOC_000295	NC_037638.1	6066381	6068778	+
725945	LOC725945	TCONS_00000718	XLOC_000295	NC_037638.1	6066381	6068778	+
725945	LOC725945	TCONS_00000719	XLOC_000295	NC_037638.1	6066389	6068755	+
725435	LOC725435	XR_410928.3	LOC100576287	NC_037642.1	11934596	11937325	-
725599	LOC725599	XR_003304933.1	LOC102655033	NC_037643.1	7002400	7007430	-
503505	LOC503505	XR_003306349.1	LOC100579059	NC_037638.1	6307742	6317085	-
503505	LOC503505	XR_003306345.1	LOC100579059	NC_037638.1	6307742	6317085	-
503505	LOC503505	XR_003306348.1	LOC100579059	NC_037638.1	6307742	6317272	-
551916	LOC551916	XR_001702482.2	LOC100577303	NC_037640.1	3840104	3847322	+
409645	LOC409645	TCONS_00022483	XLOC_007785	NC_037644.1	12351785	12353043	-
409274	LOC409274	XR_003305038.1	LOC102655868	NC_037644.1	12194226	12198294	-
409274	LOC409274	XR_003305035.1	LOC102655868	NC_037644.1	12194226	12198294	-
409274	LOC409274	XR_003305033.1	LOC102655868	NC_037644.1	12194226	12198294	-
409274	LOC409274	XR_003305030.1	LOC102655868	NC_037644.1	12194226	12198294	-
409274	LOC409274	TCONS_00022483	XLOC_007785	NC_037644.1	12351785	12353043	-
409359	LOC409359	XR_410928.3	LOC100576287	NC_037642.1	11934596	11937325	-
100577452	LOC100577452	XR_408386.3	LOC102656530	NC_037645.1	2427833	2432064	-
552047	LOC552047	XR_003304936.1	LOC102656621	NC_037643.1	15028450	15032063	-
552047	LOC552047	XR_003304942.1	LOC107964594	NC_037643.1	15003907	15013431	+
411841	LOC411841	TCONS_00022907	XLOC_007920	NC_037645.1	1887422	1888814	+
411841	LOC411841	TCONS_00022906	XLOC_007920	NC_037645.1	1887422	1888814	+
410154	LOC410154	XR_003305585.1	LOC102654947	NC_037648.1	14738389	14743346	+
410154	LOC410154	XR_410747.3	LOC102654947	NC_037648.1	14738389	14743344	+
413185	LOC413185	XR_003305101.1	LOC100576478	NC_037645.1	3601693	3608801	+
726014	LOC726014	XR_001705583.2	LOC100578016	NC_037638.1	11240735	11244666	+
551890	LOC551890	TCONS_00015640	XLOC_005282	NC_037642.1	10797236	10797933	+
551890	LOC551890	TCONS_00015641	XLOC_005282	NC_037642.1	10797241	10797972	+
726470	LOC726470	XR_001704686.2	LOC102655465	NC_037647.1	10972250	10975753	+
411889	LOC411889	XR_407704.3	LOC102653945	NC_037648.1	892685	896532	+
113219042	LOC113219042	TCONS_00028499	LOC412863	NC_037647.1	4780972	4784930	+
113219042	LOC113219042	TCONS_00028505	LOC412863	NC_037647.1	4781008	4784182	+
113219042	LOC113219042	TCONS_00028510	LOC412863	NC_037647.1	4781639	4784930	+
725401	LOC725401	XR_003304243.1	LOC102654870	NC_037640.1	11971101	11974052	+
725401	LOC725401	XR_411202.3	LOC102654417	NC_037640.1	11925770	11928181	-
408415	LOC408415	TCONS_00037507	XLOC_012883	NC_037650.1	4474020	4478794	-
100576647	LOC100576647	XR_410753.3	LOC100578596	NC_037648.1	15023819	15029925	+
727416	LOC727416	TCONS_00015640	XLOC_005282	NC_037642.1	10797236	10797933	+
727416	LOC727416	TCONS_00015641	XLOC_005282	NC_037642.1	10797241	10797972	+
726506	LOC726506	XR_003305693.1	LOC113219113	NC_037648.1	14201124	14204777	-
100642168	Or26	XR_003304193.1	LOC113218601	NC_037639.1	9954462	9962804	-
100642168	Or26	XR_410389.3	LOC107966098	NC_037639.1	9994700	10003753	-
100642168	Or26	XR_003304195.1	LOC113218603	NC_037639.1	10021401	10025385	-
410255	LOC410255	TCONS_00032068	LOC408315	NC_037648.1	14083460	14084011	+
724680	LOC724680	TCONS_00001447	LOC724495	NC_037638.1	12205732	12221392	+
413190	LOC413190	XR_003304933.1	LOC102655033	NC_037643.1	7002400	7007430	-
551506	LOC551506	XR_003306241.1	LOC113219303	NC_037653.1	4227215	4232462	+
113218789	LOC113218789	XR_408518.3	LOC102656901	NC_037642.1	2972845	2973897	-
725165	LOC725165	XR_003304193.1	LOC113218601	NC_037639.1	9954462	9962804	-
725165	LOC725165	XR_410389.3	LOC107966098	NC_037639.1	9994700	10003753	-
725165	LOC725165	XR_003304195.1	LOC113218603	NC_037639.1	10021401	10025385	-
102655268	LOC102655268	XR_407597.3	LOC102654895	NC_037650.1	2756876	2759023	-
413440	LOC413440	TCONS_00013772	XLOC_004605	NC_037641.1	5714814	5715265	-
726261	WRNexo	XR_003305313.1	LOC102656780	NC_037646.1	1837515	1839312	+
409087	LOC409087	XR_411275.3	LOC102656130	NC_037639.1	15185690	15186784	+
412679	LOC412679	TCONS_00025988	XLOC_008920	NC_037646.1	1222117	1224533	+
412679	LOC412679	TCONS_00025992	XLOC_008920	NC_037646.1	1222120	1224605	+
100577672	LOC100577672	XR_003305401.1	LOC102654089	NC_037647.1	9910662	9919608	+
411771	LOC411771	TCONS_00024559	XLOC_008464	NC_037645.1	2230705	2233082	-
411771	LOC411771	TCONS_00024562	XLOC_008464	NC_037645.1	2230705	2233093	-
411771	LOC411771	TCONS_00024561	XLOC_008464	NC_037645.1	2230705	2233090	-
552431	LOC552431	XR_003305132.1	LOC102655699	NC_037645.1	7628916	7633741	-
552431	LOC552431	XR_003305128.1	LOC102655699	NC_037645.1	7628916	7634340	-
552431	LOC552431	XR_003305118.1	LOC113218927	NC_037645.1	7637705	7642247	-
724378	LOC724378	TCONS_00037507	XLOC_012883	NC_037650.1	4474020	4478794	-
551378	LOC551378	XR_409590.3	LOC102654519	NC_037651.1	6822260	6824209	-
725364	LOC725364	XR_410928.3	LOC100576287	NC_037642.1	11934596	11937325	-
410753	LOC410753	TCONS_00003314	XLOC_001183	NC_037638.1	5105201	5108334	-
107964765	LOC107964765	XR_003305038.1	LOC102655868	NC_037644.1	12194226	12198294	-
107964765	LOC107964765	XR_003305035.1	LOC102655868	NC_037644.1	12194226	12198294	-
107964765	LOC107964765	XR_003305033.1	LOC102655868	NC_037644.1	12194226	12198294	-
107964765	LOC107964765	XR_003305030.1	LOC102655868	NC_037644.1	12194226	12198294	-
107964765	LOC107964765	TCONS_00022483	XLOC_007785	NC_037644.1	12351785	12353043	-
724846	LOC724846	XR_409590.3	LOC102654519	NC_037651.1	6822260	6824209	-
100576118	LOC100576118	TCONS_00006795	LOC724554	NC_037639.1	13958568	13986268	+
552237	LOC552237	TCONS_00041419	XLOC_014243	NC_037652.1	9400083	9401946	+
551217	LOC551217	XR_001702348.2	LOC102654462	NC_037640.1	3378309	3406284	+
408616	LOC408616	TCONS_00003314	XLOC_001183	NC_037638.1	5105201	5108334	-
412944	LOC412944	XR_003305744.1	LOC102653678	NC_037648.1	14528503	14540438	-
412944	LOC412944	XR_003305740.1	LOC102653678	NC_037648.1	14528503	14540438	-
412944	LOC412944	XR_003305755.1	LOC102653678	NC_037648.1	14528503	14540438	-
409324	LOC409324	TCONS_00013189	XLOC_004440	NC_037641.1	211654	216974	-
409324	LOC409324	TCONS_00013190	XLOC_004440	NC_037641.1	211656	216968	-
409324	LOC409324	TCONS_00013191	XLOC_004440	NC_037641.1	211666	216974	-
413858	LOC413858	XR_001702501.2	LOC107964196	NC_037640.1	4614574	4627351	-
724195	LOC724195	TCONS_00005139	LOC102656360	NC_037638.1	20633707	20635433	-
724195	LOC724195	XR_003306543.1	LOC113219410	NC_037638.1	20627643	20628868	-
725088	LOC725088	TCONS_00041419	XLOC_014243	NC_037652.1	9400083	9401946	+
409463	LOC409463	XR_003305160.1	LOC102655292	NC_037645.1	1488351	1495868	-
725552	LOC725552	TCONS_00017393	XLOC_005915	NC_037642.1	13064599	13068750	-
725552	LOC725552	XR_003304676.1	LOC100578835	NC_037642.1	13218880	13225054	-
100578207	LOC100578207	XR_003305068.1	LOC100577571	NC_037644.1	3015156	3016846	+
726379	LOC726379	XR_003305068.1	LOC100577571	NC_037644.1	3015156	3016846	+
100576876	LOC100576876	XR_001704208.2	LOC107964959	NC_037646.1	6329284	6345778	+
102656093	LOC102656093	XR_411275.3	LOC102656130	NC_037639.1	15185690	15186784	+
727312	LOC727312	TCONS_00040269	LOC551446	NC_037651.1	10604039	10605896	-
727312	LOC727312	TCONS_00040267	LOC551446	NC_037651.1	10604039	10605896	-
413383	LOC413383	TCONS_00021790	XLOC_007492	NC_037644.1	2276743	2289445	-
552211	LOC552211	TCONS_00006795	LOC724554	NC_037639.1	13958568	13986268	+
100576522	LOC100576522	XR_003304676.1	LOC100578835	NC_037642.1	13218880	13225054	-
100578842	LOC100578842	TCONS_00027885	LOC725557	NC_037646.1	9854188	9856449	-
408312	LOC408312	TCONS_00032068	LOC408315	NC_037648.1	14083460	14084011	+
413146	LOC413146	XR_001702148.2	LOC102656852	NC_037639.1	4430146	4433438	+
551622	LOC551622	XR_003306502.1	LOC100577074	NC_037638.1	20119433	20122876	+
550818	LOC550818	TCONS_00022158	XLOC_007660	NC_037644.1	8010757	8012198	-
550818	LOC550818	TCONS_00022161	XLOC_007661	NC_037644.1	8012661	8014561	-
550818	LOC550818	TCONS_00022162	XLOC_007661	NC_037644.1	8012830	8014546	-
552067	LOC552067	XR_001705583.2	LOC100578016	NC_037638.1	11240735	11244666	+
113218602	LOC113218602	XR_410389.3	LOC107966098	NC_037639.1	9994700	10003753	-
113218602	LOC113218602	XR_003304195.1	LOC113218603	NC_037639.1	10021401	10025385	-
100576506	LOC100576506	TCONS_00008872	LOC551442	NC_037640.1	641960	645217	+
411347	LOC411347	TCONS_00026164	LOC725024	NC_037646.1	3791213	3899196	+
726668	LOC726668	XR_003305401.1	LOC102654089	NC_037647.1	9910662	9919608	+
412287	LOC412287	TCONS_00000717	XLOC_000295	NC_037638.1	6066381	6068778	+
412287	LOC412287	TCONS_00000718	XLOC_000295	NC_037638.1	6066381	6068778	+
412287	LOC412287	TCONS_00000719	XLOC_000295	NC_037638.1	6066389	6068755	+
551441	LOC551441	XR_410928.3	LOC100576287	NC_037642.1	11934596	11937325	-
725784	LOC725784	XR_410076.3	LOC100576925	NC_037651.1	8627900	8630556	-
100576817	LOC100576817	XR_003304701.1	LOC100576277	NC_037642.1	11471580	11476396	-
406093	LOC406093	XR_003304936.1	LOC102656621	NC_037643.1	15028450	15032063	-
406093	LOC406093	XR_003304942.1	LOC107964594	NC_037643.1	15003907	15013431	+
100576444	LOC100576444	TCONS_00043221	LOC100576384	NC_037653.1	5939416	5945031	+
100576444	LOC100576444	TCONS_00043222	LOC100576384	NC_037653.1	5941711	5946113	+
409798	Fabp	XR_003306536.1	LOC102653866	NC_037638.1	5255877	5306615	-
551614	LOC551614	TCONS_00013772	XLOC_004605	NC_037641.1	5714814	5715265	-
100576291	LOC100576291	TCONS_00000717	XLOC_000295	NC_037638.1	6066381	6068778	+
100576291	LOC100576291	TCONS_00000718	XLOC_000295	NC_037638.1	6066381	6068778	+
100576291	LOC100576291	TCONS_00000719	XLOC_000295	NC_037638.1	6066389	6068755	+
551847	LOC551847	XR_003306174.1	LOC100576173	NC_037652.1	3459356	3463666	+
410347	LOC410347	XR_003305664.1	LOC100578317	NC_037648.1	13309958	13319365	-
410347	LOC410347	XR_003305661.1	LOC100578317	NC_037648.1	13309958	13319358	-
724192	LOC724192	XR_003306536.1	LOC102653866	NC_037638.1	5255877	5306615	-
551765	LOC551765	XR_001705188.2	LOC107965336	NC_037649.1	6818605	6820124	+
410041	LOC410041	XR_003305020.1	LOC102653847	NC_037644.1	1291492	1299054	-
724121	LOC724121	XR_003306029.1	LOC107965519	NC_037651.1	4925773	4931623	-
411200	LOC411200	XR_003305038.1	LOC102655868	NC_037644.1	12194226	12198294	-
411200	LOC411200	XR_003305035.1	LOC102655868	NC_037644.1	12194226	12198294	-
411200	LOC411200	XR_003305033.1	LOC102655868	NC_037644.1	12194226	12198294	-
411200	LOC411200	XR_003305030.1	LOC102655868	NC_037644.1	12194226	12198294	-
102655859	LOC102655859	TCONS_00021524	XLOC_007411	NC_037644.1	49431	51617	-
408973	LOC408973	TCONS_00024030	LOC552709	NC_037645.1	9865411	9979742	+
409169	LOC409169	XR_003305160.1	LOC102655292	NC_037645.1	1488351	1495868	-
412103	LOC412103	XR_003306349.1	LOC100579059	NC_037638.1	6307742	6317085	-
412103	LOC412103	XR_003306345.1	LOC100579059	NC_037638.1	6307742	6317085	-
412103	LOC412103	XR_003306348.1	LOC100579059	NC_037638.1	6307742	6317272	-
410915	LOC410915	TCONS_00010302	XLOC_003483	NC_037640.1	12796369	12800195	+
727015	LOC727015	TCONS_00022907	XLOC_007920	NC_037645.1	1887422	1888814	+
727015	LOC727015	TCONS_00022906	XLOC_007920	NC_037645.1	1887422	1888814	+
102656429	LOC102656429	XR_003304732.1	LOC113218798	NC_037638.1	14363551	14364107	-
725748	LOC725748	XR_001704470.2	LOC107965063	NC_037638.1	21737899	21742543	+
551917	LOC551917	TCONS_00011783	LOC408725	NC_037640.1	13120956	13129336	-
551917	LOC551917	XR_001702335.2	LOC102656910	NC_037640.1	13171537	13174605	+
551917	LOC551917	XR_003304277.1	LOC102656910	NC_037640.1	13171537	13174596	+
414025	LOC414025	XR_003305510.1	LOC107965076	NC_037647.1	12213421	12245185	+
408316	LOC408316	TCONS_00032068	LOC408315	NC_037648.1	14083460	14084011	+
408316	LOC408316	XR_003305693.1	LOC113219113	NC_037648.1	14201124	14204777	-
100577135	LOC100577135	TCONS_00024857	LOC100577028	NC_037645.1	4170556	4177112	-
552105	LOC552105	TCONS_00005939	LOC724736	NC_037639.1	4005037	4007423	+
100578782	LOC100578782	XR_003304732.1	LOC113218798	NC_037638.1	14363551	14364107	-
100576514	LOC100576514	XR_003304584.1	LOC102656261	NC_037641.1	7872986	7879059	+
100579040	LOC100579040	XR_003305744.1	LOC102653678	NC_037648.1	14528503	14540438	-
100579040	LOC100579040	XR_003305740.1	LOC102653678	NC_037648.1	14528503	14540438	-
100579040	LOC100579040	XR_003305755.1	LOC102653678	NC_037648.1	14528503	14540438	-
727278	LOC727278	XR_003305313.1	LOC102656780	NC_037646.1	1837515	1839312	+
102654108	LOC102654108	XR_003305101.1	LOC100576478	NC_037645.1	3601693	3608801	+
724823	LOC724823	XR_001706194.2	LOC107965780	NC_037644.1	6106099	6110611	+
551031	LOC551031	TCONS_00001447	LOC724495	NC_037638.1	12205732	12221392	+
726427	LOC726427	TCONS_00028499	LOC412863	NC_037647.1	4780972	4784930	+
726427	LOC726427	TCONS_00028505	LOC412863	NC_037647.1	4781008	4784182	+
726427	LOC726427	TCONS_00028510	LOC412863	NC_037647.1	4781639	4784930	+
102654919	LOC102654919	XR_407834.3	LOC102654823	NC_037640.1	3273716	3277445	-
410341	LOC410341	XR_003305664.1	LOC100578317	NC_037648.1	13309958	13319365	-
410341	LOC410341	XR_003305661.1	LOC100578317	NC_037648.1	13309958	13319358	-
550732	LOC550732	XR_003305947.1	LOC113219193	NC_037650.1	9125723	9127023	-
100578226	LOC100578226	XR_003304357.1	LOC102654134	NC_037640.1	2848643	2857935	-
100577050	LOC100577050	XR_409590.3	LOC102654519	NC_037651.1	6822260	6824209	-
409151	LOC409151	XR_411275.3	LOC102656130	NC_037639.1	15185690	15186784	+
412589	LOC412589	XR_001702684.2	LOC102655779	NC_037641.1	5477257	5481654	+
413556	LOC413556	XR_408386.3	LOC102656530	NC_037645.1	2427833	2432064	-
100578739	LOC100578739	XR_407704.3	LOC102653945	NC_037648.1	892685	896532	+
100578739	LOC100578739	XR_003305714.1	LOC102656011	NC_037648.1	982915	990629	-
100578739	LOC100578739	XR_003305710.1	LOC102656011	NC_037648.1	982915	996898	-
100578739	LOC100578739	XR_003305709.1	LOC102656011	NC_037648.1	982915	1011861	-
726320	LOC726320	XR_003304732.1	LOC113218798	NC_037638.1	14363551	14364107	-
410101	LOC410101	XR_003305156.1	LOC102656765	NC_037645.1	12251365	12262656	-
410101	LOC410101	XR_001704039.2	LOC102656765	NC_037645.1	12251374	12262656	-
410332	LOC410332	TCONS_00033675	LOC726903	NC_037648.1	12577167	12578628	-
725194	LOC725194	XR_407704.3	LOC102653945	NC_037648.1	892685	896532	+
102653798	LOC102653798	XR_003304986.1	LOC102656539	NC_037644.1	12593997	12600750	+
102653798	LOC102653798	TCONS_00022535	XLOC_007803	NC_037644.1	12533323	12538473	-
102653798	LOC102653798	TCONS_00022536	XLOC_007803	NC_037644.1	12533326	12538485	-
102654315	LOC102654315	XR_003306029.1	LOC107965519	NC_037651.1	4925773	4931623	-
113219240	LOC113219240	TCONS_00040269	LOC551446	NC_037651.1	10604039	10605896	-
113219240	LOC113219240	TCONS_00040267	LOC551446	NC_037651.1	10604039	10605896	-
726314	LOC726314	XR_003305235.1	LOC102654625	NC_037645.1	8485889	8498860	-
726314	LOC726314	XR_003305232.1	LOC102654625	NC_037645.1	8485889	8498859	-
726314	LOC726314	XR_003305229.1	LOC102654625	NC_037645.1	8485889	8498857	-
551980	LOC551980	TCONS_00028499	LOC412863	NC_037647.1	4780972	4784930	+
551980	LOC551980	TCONS_00028505	LOC412863	NC_037647.1	4781008	4784182	+
551980	LOC551980	TCONS_00028510	LOC412863	NC_037647.1	4781639	4784930	+
100578579	LOC100578579	TCONS_00012435	LOC102655228	NC_037641.1	7690107	7694568	+
100578579	LOC100578579	TCONS_00012436	LOC102655228	NC_037641.1	7690107	7694568	+
100578579	LOC100578579	TCONS_00012438	LOC102655228	NC_037641.1	7690107	7694568	+
100578579	LOC100578579	TCONS_00012437	LOC102655228	NC_037641.1	7690107	7694568	+
100578579	LOC100578579	TCONS_00012439	LOC102655228	NC_037641.1	7690131	7694564	+
100578579	LOC100578579	XR_003304584.1	LOC102656261	NC_037641.1	7872986	7879059	+
412314	LOC412314	XR_411275.3	LOC102656130	NC_037639.1	15185690	15186784	+
413924	LOC413924	XR_001704373.2	LOC102656724	NC_037647.1	10672424	10674934	+
113219124	LOC113219124	XR_410753.3	LOC100578596	NC_037648.1	15023819	15029925	+
409057	LOC409057	TCONS_00028499	LOC412863	NC_037647.1	4780972	4784930	+
409057	LOC409057	TCONS_00028510	LOC412863	NC_037647.1	4781639	4784930	+
726273	LOC726273	XR_001704373.2	LOC102656724	NC_037647.1	10672424	10674934	+
552280	LOC552280	TCONS_00008872	LOC551442	NC_037640.1	641960	645217	+
409368	LOC409368	XR_003305132.1	LOC102655699	NC_037645.1	7628916	7633741	-
409368	LOC409368	XR_003305128.1	LOC102655699	NC_037645.1	7628916	7634340	-
409368	LOC409368	XR_003305118.1	LOC113218927	NC_037645.1	7637705	7642247	-
100577748	LOC100577748	XR_001704373.2	LOC102656724	NC_037647.1	10672424	10674934	+
551005	LOC551005	TCONS_00041508	Mad	NC_037652.1	1327047	1331108	-
552631	LOC552631	XR_408386.3	LOC102656530	NC_037645.1	2427833	2432064	-
113218533	LOC113218533	XR_003304195.1	LOC113218603	NC_037639.1	10021401	10025385	-
724177	LOC724177	TCONS_00027275	LOC724177	NC_037646.1	2722811	2725181	-
724177	LOC724177	TCONS_00027277	LOC724177	NC_037646.1	2722855	2723912	-
724177	LOC724177	TCONS_00027278	LOC724177	NC_037646.1	2722933	2723825	-
724716	LOC724716	TCONS_00005939	LOC724736	NC_037639.1	4005037	4007423	+
409587	Hsc70-3	XR_407834.3	LOC102654823	NC_037640.1	3273716	3277445	-
550799	LOC550799	TCONS_00038963	LOC550799	NC_037651.1	9064434	9067275	+
409401	LOC409401	XR_003305182.1	LOC102655275	NC_037638.1	11942593	11953074	-
412824	LOC412824	TCONS_00006018	LOC408715	NC_037639.1	5234758	5235797	+
724646	LOC724646	XR_003306029.1	LOC107965519	NC_037651.1	4925773	4931623	-
411748	LOC411748	TCONS_00021790	XLOC_007492	NC_037644.1	2276743	2289445	-
113219319	LOC113219319	TCONS_00001447	LOC724495	NC_037638.1	12205732	12221392	+
551825	LOC551825	XR_003306174.1	LOC100576173	NC_037652.1	3459356	3463666	+
410752	LOC410752	TCONS_00003314	XLOC_001183	NC_037638.1	5105201	5108334	-
413051	LOC413051	TCONS_00024030	LOC552709	NC_037645.1	9865411	9979742	+
408570	LOC408570	XR_001704470.2	LOC107965063	NC_037638.1	21737899	21742543	+
411156	LOC411156	XR_001703302.2	LOC102656936	NC_037643.1	11841882	11849474	-
411156	LOC411156	XR_003304842.1	LOC102656653	NC_037643.1	11961267	11964404	+
411906	LOC411906	XR_411275.3	LOC102656130	NC_037639.1	15185690	15186784	+
409473	LOC409473	TCONS_00022907	XLOC_007920	NC_037645.1	1887422	1888814	+
409473	LOC409473	TCONS_00022906	XLOC_007920	NC_037645.1	1887422	1888814	+
551964	LOC551964	XR_410753.3	LOC100578596	NC_037648.1	15023819	15029925	+
102656294	LOC102656294	XR_003305235.1	LOC102654625	NC_037645.1	8485889	8498860	-
102656294	LOC102656294	XR_003305232.1	LOC102654625	NC_037645.1	8485889	8498859	-
102656294	LOC102656294	XR_003305229.1	LOC102654625	NC_037645.1	8485889	8498857	-
411600	LOC411600	TCONS_00000717	XLOC_000295	NC_037638.1	6066381	6068778	+
411600	LOC411600	TCONS_00000718	XLOC_000295	NC_037638.1	6066381	6068778	+
411600	LOC411600	TCONS_00000719	XLOC_000295	NC_037638.1	6066389	6068755	+
411353	LOC411353	XR_003305235.1	LOC102654625	NC_037645.1	8485889	8498860	-
411353	LOC411353	XR_003305232.1	LOC102654625	NC_037645.1	8485889	8498859	-
411353	LOC411353	XR_003305229.1	LOC102654625	NC_037645.1	8485889	8498857	-
102654127	LOC102654127	TCONS_00015789	LOC411116	NC_037642.1	11532016	11619798	+
102654127	LOC102654127	XR_003304701.1	LOC100576277	NC_037642.1	11471580	11476396	-
725926	LOC725926	XR_003306029.1	LOC107965519	NC_037651.1	4925773	4931623	-
551496	LOC551496	XR_001704686.2	LOC102655465	NC_037647.1	10972250	10975753	+
100576984	LOC100576984	XR_410389.3	LOC107966098	NC_037639.1	9994700	10003753	-
100576984	LOC100576984	XR_003304195.1	LOC113218603	NC_037639.1	10021401	10025385	-
724776	LOC724776	TCONS_00006795	LOC724554	NC_037639.1	13958568	13986268	+
102655220	LOC102655220	TCONS_00006795	LOC724554	NC_037639.1	13958568	13986268	+
100578614	LOC100578614	XR_411275.3	LOC102656130	NC_037639.1	15185690	15186784	+
100578733	LOC100578733	TCONS_00015640	XLOC_005282	NC_037642.1	10797236	10797933	+
100578733	LOC100578733	TCONS_00015641	XLOC_005282	NC_037642.1	10797241	10797972	+
408934	LOC408934	TCONS_00020898	XLOC_007224	NC_037644.1	8575913	8577514	+
551882	LOC551882	TCONS_00038573	XLOC_013242	NC_037651.1	6518708	6525197	+
551882	LOC551882	TCONS_00038574	XLOC_013242	NC_037651.1	6518836	6524024	+
551882	LOC551882	TCONS_00038575	XLOC_013242	NC_037651.1	6518843	6523882	+
551882	LOC551882	TCONS_00038577	XLOC_013242	NC_037651.1	6518843	6523882	+
551882	LOC551882	TCONS_00038576	XLOC_013242	NC_037651.1	6518843	6523882	+
409242	LOC409242	TCONS_00008872	LOC551442	NC_037640.1	641960	645217	+
724294	LOC724294	TCONS_00040269	LOC551446	NC_037651.1	10604039	10605896	-
724294	LOC724294	TCONS_00040267	LOC551446	NC_037651.1	10604039	10605896	-
412143	LOC412143	XR_001702148.2	LOC102656852	NC_037639.1	4430146	4433438	+
724519	LOC724519	TCONS_00024559	XLOC_008464	NC_037645.1	2230705	2233082	-
724519	LOC724519	TCONS_00024562	XLOC_008464	NC_037645.1	2230705	2233093	-
724519	LOC724519	TCONS_00024561	XLOC_008464	NC_037645.1	2230705	2233090	-
725645	LOC725645	XR_001702684.2	LOC102655779	NC_037641.1	5477257	5481654	+
100576096	LOC100576096	XR_003305101.1	LOC100576478	NC_037645.1	3601693	3608801	+
100578524	LOC100578524	XR_003305714.1	LOC102656011	NC_037648.1	982915	990629	-
100578524	LOC100578524	XR_003305710.1	LOC102656011	NC_037648.1	982915	996898	-
100578524	LOC100578524	XR_003305709.1	LOC102656011	NC_037648.1	982915	1011861	-
551971	Ube2g1	TCONS_00011783	LOC408725	NC_037640.1	13120956	13129336	-
100577938	LOC100577938	XR_003304193.1	LOC113218601	NC_037639.1	9954462	9962804	-
100577938	LOC100577938	XR_410389.3	LOC107966098	NC_037639.1	9994700	10003753	-
100577938	LOC100577938	XR_003304195.1	LOC113218603	NC_037639.1	10021401	10025385	-
725118	LOC725118	XR_003306307.1	LOC102655781	NC_037653.1	4736319	4743867	-
410171	LOC410171	XR_003305401.1	LOC102654089	NC_037647.1	9910662	9919608	+
412092	LOC412092	XR_003305156.1	LOC102656765	NC_037645.1	12251365	12262656	-
412092	LOC412092	XR_001704039.2	LOC102656765	NC_037645.1	12251374	12262656	-
726833	LOC726833	TCONS_00022483	XLOC_007785	NC_037644.1	12351785	12353043	-
725614	LOC725614	XR_003305714.1	LOC102656011	NC_037648.1	982915	990629	-
725614	LOC725614	XR_003305710.1	LOC102656011	NC_037648.1	982915	996898	-
725614	LOC725614	XR_003305709.1	LOC102656011	NC_037648.1	982915	1011861	-
100578200	LOC100578200	XR_003305235.1	LOC102654625	NC_037645.1	8485889	8498860	-
100578200	LOC100578200	XR_003305232.1	LOC102654625	NC_037645.1	8485889	8498859	-
100578200	LOC100578200	XR_003305229.1	LOC102654625	NC_037645.1	8485889	8498857	-
725380	LOC725380	TCONS_00040876	LOC100577777	NC_037652.1	5580954	5582533	+
100577101	LOC100577101	XR_410389.3	LOC107966098	NC_037639.1	9994700	10003753	-
100577101	LOC100577101	XR_003304195.1	LOC113218603	NC_037639.1	10021401	10025385	-
726239	LOC726239	XR_003305313.1	LOC102656780	NC_037646.1	1837515	1839312	+
550921	LOC550921	XR_003304897.1	LOC107964584	NC_037643.1	8912200	8913854	-
100577575	LOC100577575	TCONS_00024030	LOC552709	NC_037645.1	9865411	9979742	+
107964891	LOC107964891	XR_003305160.1	LOC102655292	NC_037645.1	1488351	1495868	-
412191	LOC412191	XR_003304732.1	LOC113218798	NC_037638.1	14363551	14364107	-
725253	LOC725253	XR_003304584.1	LOC102656261	NC_037641.1	7872986	7879059	+
724986	LOC724986	XR_411275.3	LOC102656130	NC_037639.1	15185690	15186784	+
102654289	LOC102654289	XR_003306307.1	LOC102655781	NC_037653.1	4736319	4743867	-
100578363	LOC100578363	TCONS_00022907	XLOC_007920	NC_037645.1	1887422	1888814	+
100578363	LOC100578363	TCONS_00022906	XLOC_007920	NC_037645.1	1887422	1888814	+
100576749	Or50	XR_003304195.1	LOC113218603	NC_037639.1	10021401	10025385	-
413697	LOC413697	TCONS_00041419	XLOC_014243	NC_037652.1	9400083	9401946	+
552484	LOC552484	TCONS_00025988	XLOC_008920	NC_037646.1	1222117	1224533	+
552484	LOC552484	TCONS_00025992	XLOC_008920	NC_037646.1	1222120	1224605	+
100578893	LOC100578893	TCONS_00017393	XLOC_005915	NC_037642.1	13064599	13068750	-
100578893	LOC100578893	XR_003304676.1	LOC100578835	NC_037642.1	13218880	13225054	-
100578448	LOC100578448	XR_001704686.2	LOC102655465	NC_037647.1	10972250	10975753	+
409691	LOC409691	TCONS_00021790	XLOC_007492	NC_037644.1	2276743	2289445	-
411215	LOC411215	XR_001703712.2	LOC100577307	NC_037644.1	10585607	10602186	+
411215	LOC411215	XR_001703713.2	LOC100577307	NC_037644.1	10585607	10602186	+
409164	LOC409164	XR_411275.3	LOC102656130	NC_037639.1	15185690	15186784	+
724756	LOC724756	XR_003305585.1	LOC102654947	NC_037648.1	14738389	14743346	+
724756	LOC724756	XR_410747.3	LOC102654947	NC_037648.1	14738389	14743344	+
412917	LOC412917	XR_003304834.1	LOC102654810	NC_037643.1	6932491	6937778	+
725668	LOC725668	XR_001703712.2	LOC100577307	NC_037644.1	10585607	10602186	+
725668	LOC725668	XR_001703713.2	LOC100577307	NC_037644.1	10585607	10602186	+
100576405	LOC100576405	XR_003305189.1	LOC102656347	NC_037645.1	1004456	1024684	+
100576405	LOC100576405	XR_003305193.1	LOC102656347	NC_037645.1	1004456	1024683	+
409411	LOC409411	TCONS_00025988	XLOC_008920	NC_037646.1	1222117	1224533	+
409411	LOC409411	TCONS_00025992	XLOC_008920	NC_037646.1	1222120	1224605	+
552073	LOC552073	TCONS_00006795	LOC724554	NC_037639.1	13958568	13986268	+
100577856	LOC100577856	XR_001704373.2	LOC102656724	NC_037647.1	10672424	10674934	+
726060	LOC726060	XR_001705583.2	LOC100578016	NC_037638.1	11240735	11244666	+
552548	LOC552548	TCONS_00013189	XLOC_004440	NC_037641.1	211654	216974	-
552548	LOC552548	TCONS_00013190	XLOC_004440	NC_037641.1	211656	216968	-
552548	LOC552548	TCONS_00013191	XLOC_004440	NC_037641.1	211666	216974	-
725336	LOC725336	XR_410907.3	LOC102654629	NC_037646.1	10694803	10696492	+
410019	LOC410019	XR_003305821.1	LOC107965314	NC_037649.1	9143354	9155988	+
100576603	LOC100576603	XR_408518.3	LOC102656901	NC_037642.1	2972845	2973897	-
725040	LOC725040	XR_003306349.1	LOC100579059	NC_037638.1	6307742	6317085	-
725040	LOC725040	XR_003306345.1	LOC100579059	NC_037638.1	6307742	6317085	-
725040	LOC725040	XR_003306348.1	LOC100579059	NC_037638.1	6307742	6317272	-
410348	LOC410348	XR_003305664.1	LOC100578317	NC_037648.1	13309958	13319365	-
410348	LOC410348	XR_003305661.1	LOC100578317	NC_037648.1	13309958	13319358	-
100576157	LOC100576157	XR_407704.3	LOC102653945	NC_037648.1	892685	896532	+
551167	LOC551167	TCONS_00006761	XLOC_002373	NC_037639.1	13573243	13574080	+
725797	LOC725797	TCONS_00015640	XLOC_005282	NC_037642.1	10797236	10797933	+
725797	LOC725797	TCONS_00015641	XLOC_005282	NC_037642.1	10797241	10797972	+
412161	LOC412161	XR_003305156.1	LOC102656765	NC_037645.1	12251365	12262656	-
412161	LOC412161	XR_001704039.2	LOC102656765	NC_037645.1	12251374	12262656	-
100577028	LOC100577028	TCONS_00024857	LOC100577028	NC_037645.1	4170556	4177112	-
724365	LOC724365	XR_409590.3	LOC102654519	NC_037651.1	6822260	6824209	-
100576248	LOC100576248	TCONS_00037507	XLOC_012883	NC_037650.1	4474020	4478794	-
408561	LOC408561	TCONS_00043221	LOC100576384	NC_037653.1	5939416	5945031	+
408561	LOC408561	TCONS_00043222	LOC100576384	NC_037653.1	5941711	5946113	+
107964653	LOC107964653	XR_003304881.1	LOC107963977	NC_037643.1	15703234	15706095	+
409226	LOC409226	TCONS_00005139	LOC102656360	NC_037638.1	20633707	20635433	-
409226	LOC409226	XR_003306543.1	LOC113219410	NC_037638.1	20627643	20628868	-
551492	LOC551492	XR_411275.3	LOC102656130	NC_037639.1	15185690	15186784	+
551703	LOC551703	XR_003304732.1	LOC113218798	NC_037638.1	14363551	14364107	-
100576974	LOC100576974	TCONS_00022483	XLOC_007785	NC_037644.1	12351785	12353043	-
411268	LOC411268	XR_003305132.1	LOC102655699	NC_037645.1	7628916	7633741	-
411268	LOC411268	XR_003305128.1	LOC102655699	NC_037645.1	7628916	7634340	-
411268	LOC411268	XR_003305118.1	LOC113218927	NC_037645.1	7637705	7642247	-
408967	LOC408967	XR_003305132.1	LOC102655699	NC_037645.1	7628916	7633741	-
408967	LOC408967	XR_003305128.1	LOC102655699	NC_037645.1	7628916	7634340	-
408967	LOC408967	XR_003305118.1	LOC113218927	NC_037645.1	7637705	7642247	-
413946	LOC413946	TCONS_00022907	XLOC_007920	NC_037645.1	1887422	1888814	+
413946	LOC413946	TCONS_00022906	XLOC_007920	NC_037645.1	1887422	1888814	+
726912	LOC726912	XR_003306479.1	LOC100576602	NC_037638.1	1456231	1463376	+
411700	LOC411700	XR_003306502.1	LOC100577074	NC_037638.1	20119433	20122876	+
102656730	LOC102656730	XR_003304842.1	LOC102656653	NC_037643.1	11961267	11964404	+
408884	LOC408884	XR_410181.3	LOC102655014	NC_037643.1	9732517	9737899	-
408417	LOC408417	TCONS_00037507	XLOC_012883	NC_037650.1	4474020	4478794	-
412303	LOC412303	XR_001703163.2	LOC100578678	NC_037642.1	12916066	12922088	-
412303	LOC412303	XR_411683.3	LOC100578678	NC_037642.1	12916066	12922551	-
726096	LOC726096	XR_003306227.1	LOC113219299	NC_037653.1	5125214	5128246	-
551893	LOC551893	XR_001704470.2	LOC107965063	NC_037638.1	21737899	21742543	+
725093	LOC725093	XR_408518.3	LOC102656901	NC_037642.1	2972845	2973897	-
412362	LOC412362	TCONS_00005139	LOC102656360	NC_037638.1	20633707	20635433	-
412362	LOC412362	XR_003306543.1	LOC113219410	NC_037638.1	20627643	20628868	-
412439	LOC412439	XR_408386.3	LOC102656530	NC_037645.1	2427833	2432064	-
552585	LOC552585	TCONS_00022483	XLOC_007785	NC_037644.1	12351785	12353043	-
550968	LOC550968	XR_001703302.2	LOC102656936	NC_037643.1	11841882	11849474	-
550968	LOC550968	XR_003304842.1	LOC102656653	NC_037643.1	11961267	11964404	+
100578418	LOC100578418	XR_003304357.1	LOC102654134	NC_037640.1	2848643	2857935	-
551083	LOC551083	XR_001702348.2	LOC102654462	NC_037640.1	3378309	3406284	+
100576912	LOC100576912	TCONS_00024857	LOC100577028	NC_037645.1	4170556	4177112	-
100578751	LOC100578751	TCONS_00037507	XLOC_012883	NC_037650.1	4474020	4478794	-
413692	LOC413692	XR_003305313.1	LOC102656780	NC_037646.1	1837515	1839312	+
412464	LOC412464	XR_407834.3	LOC102654823	NC_037640.1	3273716	3277445	-
412464	LOC412464	XR_001702348.2	LOC102654462	NC_037640.1	3378309	3406284	+
413898	LOC413898	XR_003304881.1	LOC107963977	NC_037643.1	15703234	15706095	+
409560	LOC409560	XR_001702684.2	LOC102655779	NC_037641.1	5477257	5481654	+
412412	LOC412412	TCONS_00005139	LOC102656360	NC_037638.1	20633707	20635433	-
412412	LOC412412	XR_003306543.1	LOC113219410	NC_037638.1	20627643	20628868	-
726449	LOC726449	XR_003306536.1	LOC102653866	NC_037638.1	5255877	5306615	-
726449	LOC726449	XR_001706473.2	LOC102654581	NC_037638.1	5211503	5215605	-
725186	LOC725186	TCONS_00024030	LOC552709	NC_037645.1	9865411	9979742	+
409890	LOC409890	XR_003306227.1	LOC113219299	NC_037653.1	5125214	5128246	-
552036	LOC552036	XR_003304732.1	LOC113218798	NC_037638.1	14363551	14364107	-
412224	LOC412224	XR_003305182.1	LOC102655275	NC_037638.1	11942593	11953074	-
726230	LOC726230	TCONS_00006761	XLOC_002373	NC_037639.1	13573243	13574080	+
410105	LOC410105	TCONS_00022907	XLOC_007920	NC_037645.1	1887422	1888814	+
410105	LOC410105	TCONS_00022906	XLOC_007920	NC_037645.1	1887422	1888814	+
552679	LOC552679	TCONS_00015640	XLOC_005282	NC_037642.1	10797236	10797933	+
552679	LOC552679	TCONS_00015641	XLOC_005282	NC_037642.1	10797241	10797972	+
408288	LOC408288	XR_003305401.1	LOC102654089	NC_037647.1	9910662	9919608	+
725288	LOC725288	XR_410753.3	LOC100578596	NC_037648.1	15023819	15029925	+
724212	LOC724212	XR_407834.3	LOC102654823	NC_037640.1	3273716	3277445	-
725511	LOC725511	TCONS_00015640	XLOC_005282	NC_037642.1	10797236	10797933	+
725511	LOC725511	TCONS_00015641	XLOC_005282	NC_037642.1	10797241	10797972	+
551170	LOC551170	XR_003304355.1	LOC113218644	NC_037640.1	6210484	6211083	-
551170	LOC551170	XR_003304356.1	LOC113218645	NC_037640.1	6217983	6218752	-
412009	LOC412009	TCONS_00005939	LOC724736	NC_037639.1	4005037	4007423	+
724920	LOC724920	XR_001702348.2	LOC102654462	NC_037640.1	3378309	3406284	+
552430	LOC552430	TCONS_00015789	LOC411116	NC_037642.1	11532016	11619798	+
552430	LOC552430	XR_003304701.1	LOC100576277	NC_037642.1	11471580	11476396	-
102653994	LOC102653994	XR_003305693.1	LOC113219113	NC_037648.1	14201124	14204777	-
413433	LOC413433	TCONS_00022483	XLOC_007785	NC_037644.1	12351785	12353043	-
413189	LOC413189	XR_003304933.1	LOC102655033	NC_037643.1	7002400	7007430	-
412027	LOC412027	TCONS_00022907	XLOC_007920	NC_037645.1	1887422	1888814	+
412027	LOC412027	TCONS_00022906	XLOC_007920	NC_037645.1	1887422	1888814	+
413293	LOC413293	TCONS_00022907	XLOC_007920	NC_037645.1	1887422	1888814	+
413293	LOC413293	TCONS_00022906	XLOC_007920	NC_037645.1	1887422	1888814	+
551505	LOC551505	XR_003306307.1	LOC102655781	NC_037653.1	4736319	4743867	-
100578047	Or10	XR_003304193.1	LOC113218601	NC_037639.1	9954462	9962804	-
100578047	Or10	XR_410389.3	LOC107966098	NC_037639.1	9994700	10003753	-
100578047	Or10	XR_003304195.1	LOC113218603	NC_037639.1	10021401	10025385	-
725920	LOC725920	TCONS_00000717	XLOC_000295	NC_037638.1	6066381	6068778	+
725920	LOC725920	TCONS_00000718	XLOC_000295	NC_037638.1	6066381	6068778	+
725920	LOC725920	TCONS_00000719	XLOC_000295	NC_037638.1	6066389	6068755	+
552193	LOC552193	XR_001702501.2	LOC107964196	NC_037640.1	4614574	4627351	-
409595	LOC409595	XR_003305585.1	LOC102654947	NC_037648.1	14738389	14743346	+
409595	LOC409595	XR_410747.3	LOC102654947	NC_037648.1	14738389	14743344	+
412755	LOC412755	TCONS_00022483	XLOC_007785	NC_037644.1	12351785	12353043	-
551662	LOC551662	XR_003305068.1	LOC100577571	NC_037644.1	3015156	3016846	+
100578188	LOC100578188	XR_003304576.1	LOC102655821	NC_037641.1	3576156	3638441	+
727030	LOC727030	TCONS_00022907	XLOC_007920	NC_037645.1	1887422	1888814	+
727030	LOC727030	TCONS_00022906	XLOC_007920	NC_037645.1	1887422	1888814	+
724225	LOC724225	XR_003305156.1	LOC102656765	NC_037645.1	12251365	12262656	-
724225	LOC724225	XR_001704039.2	LOC102656765	NC_037645.1	12251374	12262656	-
724809	LOC724809	XR_407834.3	LOC102654823	NC_037640.1	3273716	3277445	-
724809	LOC724809	XR_001702348.2	LOC102654462	NC_037640.1	3378309	3406284	+
410344	LOC410344	XR_003305664.1	LOC100578317	NC_037648.1	13309958	13319365	-
410344	LOC410344	XR_003305661.1	LOC100578317	NC_037648.1	13309958	13319358	-
409851	LOC409851	TCONS_00022158	XLOC_007660	NC_037644.1	8010757	8012198	-
726906	LOC726906	TCONS_00038573	XLOC_013242	NC_037651.1	6518708	6525197	+
726906	LOC726906	TCONS_00038574	XLOC_013242	NC_037651.1	6518836	6524024	+
726906	LOC726906	TCONS_00038575	XLOC_013242	NC_037651.1	6518843	6523882	+
726906	LOC726906	TCONS_00038577	XLOC_013242	NC_037651.1	6518843	6523882	+
726906	LOC726906	TCONS_00038576	XLOC_013242	NC_037651.1	6518843	6523882	+
726057	ILP-2	XR_003306029.1	LOC107965519	NC_037651.1	4925773	4931623	-
725606	LOC725606	TCONS_00000717	XLOC_000295	NC_037638.1	6066381	6068778	+
725606	LOC725606	TCONS_00000718	XLOC_000295	NC_037638.1	6066381	6068778	+
725606	LOC725606	TCONS_00000719	XLOC_000295	NC_037638.1	6066389	6068755	+
726766	LOC726766	TCONS_00005139	LOC102656360	NC_037638.1	20633707	20635433	-
726766	LOC726766	XR_003306543.1	LOC113219410	NC_037638.1	20627643	20628868	-
100577840	LOC100577840	TCONS_00038573	XLOC_013242	NC_037651.1	6518708	6525197	+
100577840	LOC100577840	TCONS_00038574	XLOC_013242	NC_037651.1	6518836	6524024	+
100577840	LOC100577840	TCONS_00038575	XLOC_013242	NC_037651.1	6518843	6523882	+
100577840	LOC100577840	TCONS_00038577	XLOC_013242	NC_037651.1	6518843	6523882	+
100577840	LOC100577840	TCONS_00038576	XLOC_013242	NC_037651.1	6518843	6523882	+
412427	aub	XR_409590.3	LOC102654519	NC_037651.1	6822260	6824209	-
413690	LOC413690	TCONS_00015145	LOC411083	NC_037642.1	6948615	7003935	+
724869	LOC724869	XR_003304986.1	LOC102656539	NC_037644.1	12593997	12600750	+
724869	LOC724869	TCONS_00022535	XLOC_007803	NC_037644.1	12533323	12538473	-
724869	LOC724869	TCONS_00022536	XLOC_007803	NC_037644.1	12533326	12538485	-
413252	LOC413252	XR_408386.3	LOC102656530	NC_037645.1	2427833	2432064	-
725746	LOC725746	TCONS_00000717	XLOC_000295	NC_037638.1	6066381	6068778	+
725746	LOC725746	TCONS_00000718	XLOC_000295	NC_037638.1	6066381	6068778	+
725746	LOC725746	TCONS_00000719	XLOC_000295	NC_037638.1	6066389	6068755	+
409243	LOC409243	TCONS_00023604	AChE-2	NC_037645.1	7438734	7445175	+
725943	LOC725943	TCONS_00014593	LOC408770	NC_037641.1	13126313	13132908	-
107964774	LOC107964774	TCONS_00022483	XLOC_007785	NC_037644.1	12351785	12353043	-
726003	Rep	TCONS_00025988	XLOC_008920	NC_037646.1	1222117	1224533	+
726003	Rep	TCONS_00025992	XLOC_008920	NC_037646.1	1222120	1224605	+
408964	LOC408964	XR_003305132.1	LOC102655699	NC_037645.1	7628916	7633741	-
408964	LOC408964	XR_003305128.1	LOC102655699	NC_037645.1	7628916	7634340	-
408964	LOC408964	XR_003305118.1	LOC113218927	NC_037645.1	7637705	7642247	-
412787	LOC412787	XR_003305313.1	LOC102656780	NC_037646.1	1837515	1839312	+
100578576	LOC100578576	XR_001703163.2	LOC100578678	NC_037642.1	12916066	12922088	-
100578576	LOC100578576	XR_411683.3	LOC100578678	NC_037642.1	12916066	12922551	-
102654542	LOC102654542	TCONS_00017393	XLOC_005915	NC_037642.1	13064599	13068750	-
726350	LOC726350	TCONS_00005481	LOC410779	NC_037638.1	24874219	24876096	-
408442	LOC408442	TCONS_00040269	LOC551446	NC_037651.1	10604039	10605896	-
408442	LOC408442	TCONS_00040267	LOC551446	NC_037651.1	10604039	10605896	-
726414	LOC726414	XR_001704373.2	LOC102656724	NC_037647.1	10672424	10674934	+
408949	LOC408949	TCONS_00021790	XLOC_007492	NC_037644.1	2276743	2289445	-
725594	LOC725594	TCONS_00020898	XLOC_007224	NC_037644.1	8575913	8577514	+
107964884	LOC107964884	TCONS_00022907	XLOC_007920	NC_037645.1	1887422	1888814	+
107964884	LOC107964884	TCONS_00022906	XLOC_007920	NC_037645.1	1887422	1888814	+
100578093	LOC100578093	XR_410907.3	LOC102654629	NC_037646.1	10694803	10696492	+
727262	LOC727262	TCONS_00029481	XLOC_010132	NC_037647.1	259111	260775	-
100577919	LOC100577919	XR_001703563.2	LOC102656753	NC_037643.1	15274349	15280287	-
410725	LOC410725	XR_001705583.2	LOC100578016	NC_037638.1	11240735	11244666	+
724191	RpL35	TCONS_00024559	XLOC_008464	NC_037645.1	2230705	2233082	-
724191	RpL35	TCONS_00024562	XLOC_008464	NC_037645.1	2230705	2233093	-
724191	RpL35	TCONS_00024561	XLOC_008464	NC_037645.1	2230705	2233090	-
411534	LOC411534	XR_003305038.1	LOC102655868	NC_037644.1	12194226	12198294	-
411534	LOC411534	XR_003305035.1	LOC102655868	NC_037644.1	12194226	12198294	-
411534	LOC411534	XR_003305033.1	LOC102655868	NC_037644.1	12194226	12198294	-
411534	LOC411534	XR_003305030.1	LOC102655868	NC_037644.1	12194226	12198294	-
411534	LOC411534	TCONS_00022483	XLOC_007785	NC_037644.1	12351785	12353043	-
100577057	LOC100577057	XR_003304936.1	LOC102656621	NC_037643.1	15028450	15032063	-
100577057	LOC100577057	XR_003304942.1	LOC107964594	NC_037643.1	15003907	15013431	+
551805	LOC551805	XR_001703712.2	LOC100577307	NC_037644.1	10585607	10602186	+
551805	LOC551805	XR_001703713.2	LOC100577307	NC_037644.1	10585607	10602186	+
724704	LOC724704	XR_408897.3	LOC102656658	NC_037644.1	3650226	3659414	-
409405	LOC409405	TCONS_00040269	LOC551446	NC_037651.1	10604039	10605896	-
409405	LOC409405	TCONS_00040267	LOC551446	NC_037651.1	10604039	10605896	-
100578617	LOC100578617	TCONS_00037507	XLOC_012883	NC_037650.1	4474020	4478794	-
100578854	LOC100578854	TCONS_00038431	XLOC_013187	NC_037651.1	5334387	5336728	+
100578423	LOC100578423	XR_003305947.1	LOC113219193	NC_037650.1	9125723	9127023	-
100577300	LOC100577300	TCONS_00009051	XLOC_003075	NC_037640.1	2530624	2537534	+
100577300	LOC100577300	TCONS_00009052	XLOC_003075	NC_037640.1	2530624	2537534	+
412361	LOC412361	TCONS_00005139	LOC102656360	NC_037638.1	20633707	20635433	-
412361	LOC412361	XR_003306543.1	LOC113219410	NC_037638.1	20627643	20628868	-
113218618	LOC113218618	XR_003304243.1	LOC102654870	NC_037640.1	11971101	11974052	+
113218618	LOC113218618	XR_411202.3	LOC102654417	NC_037640.1	11925770	11928181	-
100578581	LOC100578581	XR_003305645.1	LOC113219104	NC_037648.1	10154611	10157975	+
100577680	LOC100577680	XR_003305160.1	LOC102655292	NC_037645.1	1488351	1495868	-
411569	LOC411569	TCONS_00040797	LOC410624	NC_037652.1	5005209	5006191	+
100578006	LOC100578006	XR_003304576.1	LOC102655821	NC_037641.1	3576156	3638441	+
410975	LOC410975	XR_003304357.1	LOC102654134	NC_037640.1	2848643	2857935	-
100577489	LOC100577489	XR_003305068.1	LOC100577571	NC_037644.1	3015156	3016846	+
100578721	LOC100578721	XR_003304732.1	LOC113218798	NC_037638.1	14363551	14364107	-
411270	LOC411270	XR_003305132.1	LOC102655699	NC_037645.1	7628916	7633741	-
411270	LOC411270	XR_003305128.1	LOC102655699	NC_037645.1	7628916	7634340	-
411270	LOC411270	XR_003305118.1	LOC113218927	NC_037645.1	7637705	7642247	-
411164	LOC411164	XR_410181.3	LOC102655014	NC_037643.1	9732517	9737899	-
552294	LOC552294	TCONS_00000717	XLOC_000295	NC_037638.1	6066381	6068778	+
552294	LOC552294	TCONS_00000718	XLOC_000295	NC_037638.1	6066381	6068778	+
552294	LOC552294	TCONS_00000719	XLOC_000295	NC_037638.1	6066389	6068755	+
102656360	LOC102656360	TCONS_00005139	LOC102656360	NC_037638.1	20633707	20635433	-
102656360	LOC102656360	XR_003306543.1	LOC113219410	NC_037638.1	20627643	20628868	-
727418	LOC727418	XR_001703712.2	LOC100577307	NC_037644.1	10585607	10602186	+
727418	LOC727418	XR_001703713.2	LOC100577307	NC_037644.1	10585607	10602186	+
100576718	LOC100576718	TCONS_00011783	LOC408725	NC_037640.1	13120956	13129336	-
100576718	LOC100576718	XR_001702335.2	LOC102656910	NC_037640.1	13171537	13174605	+
100576718	LOC100576718	XR_003304277.1	LOC102656910	NC_037640.1	13171537	13174596	+
552092	LOC552092	XR_411275.3	LOC102656130	NC_037639.1	15185690	15186784	+
409059	LOC409059	XR_003305160.1	LOC102655292	NC_037645.1	1488351	1495868	-
725754	LOC725754	XR_410076.3	LOC100576925	NC_037651.1	8627900	8630556	-
724489	LOC724489	XR_407834.3	LOC102654823	NC_037640.1	3273716	3277445	-
100577707	LOC100577707	XR_003305020.1	LOC102653847	NC_037644.1	1291492	1299054	-
411770	CTL5	TCONS_00024559	XLOC_008464	NC_037645.1	2230705	2233082	-
411770	CTL5	TCONS_00024562	XLOC_008464	NC_037645.1	2230705	2233093	-
411770	CTL5	TCONS_00024561	XLOC_008464	NC_037645.1	2230705	2233090	-
411697	LOC411697	XR_411275.3	LOC102656130	NC_037639.1	15185690	15186784	+
551704	LOC551704	XR_003306029.1	LOC107965519	NC_037651.1	4925773	4931623	-
724353	LOC724353	XR_001703718.2	LOC100578053	NC_037644.1	3340758	3343635	-
102655538	LOC102655538	XR_003306227.1	LOC113219299	NC_037653.1	5125214	5128246	-
113218594	LOC113218594	XR_411275.3	LOC102656130	NC_037639.1	15185690	15186784	+
102656890	LOC102656890	XR_001702501.2	LOC107964196	NC_037640.1	4614574	4627351	-
100576944	LOC100576944	XR_410389.3	LOC107966098	NC_037639.1	9994700	10003753	-
100576944	LOC100576944	XR_003304195.1	LOC113218603	NC_037639.1	10021401	10025385	-
724926	LOC724926	TCONS_00015789	LOC411116	NC_037642.1	11532016	11619798	+
724926	LOC724926	XR_003304701.1	LOC100576277	NC_037642.1	11471580	11476396	-
408589	LOC408589	XR_003304732.1	LOC113218798	NC_037638.1	14363551	14364107	-
413869	LOC413869	XR_001702148.2	LOC102656852	NC_037639.1	4430146	4433438	+
552618	LOC552618	XR_003305401.1	LOC102654089	NC_037647.1	9910662	9919608	+
107964006	LOC107964006	XR_410928.3	LOC100576287	NC_037642.1	11934596	11937325	-
411655	LOC411655	TCONS_00029481	XLOC_010132	NC_037647.1	259111	260775	-
551353	LOC551353	TCONS_00029481	XLOC_010132	NC_037647.1	259111	260775	-
410820	LOC410820	TCONS_00006795	LOC724554	NC_037639.1	13958568	13986268	+
406107	Gfat2	XR_001702684.2	LOC102655779	NC_037641.1	5477257	5481654	+
552320	LOC552320	TCONS_00006795	LOC724554	NC_037639.1	13958568	13986268	+
726633	LOC726633	XR_003304355.1	LOC113218644	NC_037640.1	6210484	6211083	-
726633	LOC726633	XR_003304356.1	LOC113218645	NC_037640.1	6217983	6218752	-
100578296	LOC100578296	XR_003304355.1	LOC113218644	NC_037640.1	6210484	6211083	-
725055	LOC725055	XR_409590.3	LOC102654519	NC_037651.1	6822260	6824209	-
100576242	LOC100576242	TCONS_00005139	LOC102656360	NC_037638.1	20633707	20635433	-
100576242	LOC100576242	XR_003306543.1	LOC113219410	NC_037638.1	20627643	20628868	-
411227	LOC411227	XR_003305068.1	LOC100577571	NC_037644.1	3015156	3016846	+
725202	LOC725202	TCONS_00040876	LOC100577777	NC_037652.1	5580954	5582533	+
102655034	LOC102655034	XR_003306502.1	LOC100577074	NC_037638.1	20119433	20122876	+
100578445	LOC100578445	TCONS_00003314	XLOC_001183	NC_037638.1	5105201	5108334	-
551778	LOC551778	XR_001703712.2	LOC100577307	NC_037644.1	10585607	10602186	+
551778	LOC551778	XR_001703713.2	LOC100577307	NC_037644.1	10585607	10602186	+
410913	LOC410913	TCONS_00010302	XLOC_003483	NC_037640.1	12796369	12800195	+
725675	LOC725675	XR_003305526.1	LOC113219060	NC_037647.1	6529703	6734837	-
100578886	LOC100578886	TCONS_00037507	XLOC_012883	NC_037650.1	4474020	4478794	-
102653879	LOC102653879	XR_409590.3	LOC102654519	NC_037651.1	6822260	6824209	-
107964400	LOC107964400	TCONS_00015640	XLOC_005282	NC_037642.1	10797236	10797933	+
107964400	LOC107964400	TCONS_00015641	XLOC_005282	NC_037642.1	10797241	10797972	+
412070	LOC412070	TCONS_00038573	XLOC_013242	NC_037651.1	6518708	6525197	+
412070	LOC412070	TCONS_00038574	XLOC_013242	NC_037651.1	6518836	6524024	+
412070	LOC412070	TCONS_00038575	XLOC_013242	NC_037651.1	6518843	6523882	+
412070	LOC412070	TCONS_00038577	XLOC_013242	NC_037651.1	6518843	6523882	+
412070	LOC412070	TCONS_00038576	XLOC_013242	NC_037651.1	6518843	6523882	+
411541	LOC411541	XR_003304986.1	LOC102656539	NC_037644.1	12593997	12600750	+
411541	LOC411541	TCONS_00022535	XLOC_007803	NC_037644.1	12533323	12538473	-
411541	LOC411541	TCONS_00022536	XLOC_007803	NC_037644.1	12533326	12538485	-
552277	LOC552277	TCONS_00006795	LOC724554	NC_037639.1	13958568	13986268	+
100577902	Or11	XR_003304193.1	LOC113218601	NC_037639.1	9954462	9962804	-
100577902	Or11	XR_410389.3	LOC107966098	NC_037639.1	9994700	10003753	-
100577902	Or11	XR_003304195.1	LOC113218603	NC_037639.1	10021401	10025385	-
725764	LOC725764	TCONS_00022907	XLOC_007920	NC_037645.1	1887422	1888814	+
725764	LOC725764	TCONS_00022906	XLOC_007920	NC_037645.1	1887422	1888814	+
408590	LOC408590	XR_001705583.2	LOC100578016	NC_037638.1	11240735	11244666	+
413708	LOC413708	XR_407834.3	LOC102654823	NC_037640.1	3273716	3277445	-
410195	LOC410195	XR_003305401.1	LOC102654089	NC_037647.1	9910662	9919608	+
408750	LOC408750	XR_001702526.2	LOC100576234	NC_037640.1	5352127	5362319	-
725987	LOC725987	TCONS_00041508	Mad	NC_037652.1	1327047	1331108	-
412956	LOC412956	TCONS_00010242	XLOC_003462	NC_037640.1	12522066	12525260	+
412956	LOC412956	XR_001702576.2	LOC107964218	NC_037640.1	12555709	12558727	+
412956	LOC412956	XR_001702575.2	LOC107964218	NC_037640.1	12555712	12558727	+
412956	LOC412956	XR_003304244.1	LOC107964218	NC_037640.1	12548905	12558727	+
408871	LOC408871	XR_001703563.2	LOC102656753	NC_037643.1	15274349	15280287	-
406144	LOC406144	XR_003305510.1	LOC107965076	NC_037647.1	12213421	12245185	+
100578402	Or4	XR_003304193.1	LOC113218601	NC_037639.1	9954462	9962804	-
100578402	Or4	XR_410389.3	LOC107966098	NC_037639.1	9994700	10003753	-
100578402	Or4	XR_003304195.1	LOC113218603	NC_037639.1	10021401	10025385	-
409777	LOC409777	XR_003306207.1	LOC102653850	NC_037653.1	4501050	4511169	-
551533	LOC551533	XR_407597.3	LOC102654895	NC_037650.1	2756876	2759023	-
724635	LOC724635	TCONS_00001447	LOC724495	NC_037638.1	12205732	12221392	+
412302	LOC412302	XR_003305526.1	LOC113219060	NC_037647.1	6529703	6734837	-
412294	LOC412294	XR_407834.3	LOC102654823	NC_037640.1	3273716	3277445	-
412759	LOC412759	TCONS_00005939	LOC724736	NC_037639.1	4005037	4007423	+
100577981	LOC100577981	XR_001704373.2	LOC102656724	NC_037647.1	10672424	10674934	+
408399	arm	XR_407597.3	LOC102654895	NC_037650.1	2756876	2759023	-
100578952	LOC100578952	XR_003304732.1	LOC113218798	NC_037638.1	14363551	14364107	-
408958	LOC408958	XR_001703870.2	LOC107964820	NC_037645.1	3234730	3240426	+
410623	LOC410623	TCONS_00040797	LOC410624	NC_037652.1	5005209	5006191	+
107965021	LOC107965021	XR_003305401.1	LOC102654089	NC_037647.1	9910662	9919608	+
550686	LOC550686	TCONS_00038573	XLOC_013242	NC_037651.1	6518708	6525197	+
550686	LOC550686	TCONS_00038574	XLOC_013242	NC_037651.1	6518836	6524024	+
550686	LOC550686	TCONS_00038575	XLOC_013242	NC_037651.1	6518843	6523882	+
550686	LOC550686	TCONS_00038577	XLOC_013242	NC_037651.1	6518843	6523882	+
550686	LOC550686	TCONS_00038576	XLOC_013242	NC_037651.1	6518843	6523882	+
100578236	LOC100578236	XR_003305068.1	LOC100577571	NC_037644.1	3015156	3016846	+
412108	LOC412108	TCONS_00032943	LOC412108	NC_037648.1	2380803	2386997	-
413994	LOC413994	TCONS_00027275	LOC724177	NC_037646.1	2722811	2725181	-
413994	LOC413994	TCONS_00027277	LOC724177	NC_037646.1	2722855	2723912	-
413994	LOC413994	TCONS_00027278	LOC724177	NC_037646.1	2722933	2723825	-
551191	LOC551191	XR_409590.3	LOC102654519	NC_037651.1	6822260	6824209	-
724592	LOC724592	TCONS_00037507	XLOC_012883	NC_037650.1	4474020	4478794	-
724728	LOC724728	TCONS_00037922	XLOC_012996	NC_037650.1	9695978	9696830	-
406149	Mrjp6	TCONS_00032943	LOC412108	NC_037648.1	2380803	2386997	-
408470	LOC408470	XR_410076.3	LOC100576925	NC_037651.1	8627900	8630556	-
552658	LOC552658	XR_003305401.1	LOC102654089	NC_037647.1	9910662	9919608	+
551775	LOC551775	XR_003304576.1	LOC102655821	NC_037641.1	3576156	3638441	+
725813	LOC725813	XR_003304881.1	LOC107963977	NC_037643.1	15703234	15706095	+
100578341	LOC100578341	XR_003305526.1	LOC113219060	NC_037647.1	6529703	6734837	-
726903	LOC726903	TCONS_00033675	LOC726903	NC_037648.1	12577167	12578628	-
100578013	Or13	XR_003304193.1	LOC113218601	NC_037639.1	9954462	9962804	-
100578013	Or13	XR_410389.3	LOC107966098	NC_037639.1	9994700	10003753	-
100578013	Or13	XR_003304195.1	LOC113218603	NC_037639.1	10021401	10025385	-
408668	LOC408668	TCONS_00006795	LOC724554	NC_037639.1	13958568	13986268	+
726474	LOC726474	TCONS_00038963	LOC550799	NC_037651.1	9064434	9067275	+
725669	LOC725669	TCONS_00022907	XLOC_007920	NC_037645.1	1887422	1888814	+
725669	LOC725669	TCONS_00022906	XLOC_007920	NC_037645.1	1887422	1888814	+
409774	LOC409774	XR_003304576.1	LOC102655821	NC_037641.1	3576156	3638441	+
412008	LOC412008	TCONS_00005939	LOC724736	NC_037639.1	4005037	4007423	+
102655329	LOC102655329	XR_003305401.1	LOC102654089	NC_037647.1	9910662	9919608	+
100576186	LOC100576186	XR_003305744.1	LOC102653678	NC_037648.1	14528503	14540438	-
100576186	LOC100576186	XR_003305740.1	LOC102653678	NC_037648.1	14528503	14540438	-
100576186	LOC100576186	XR_003305755.1	LOC102653678	NC_037648.1	14528503	14540438	-
725215	LOC725215	XR_003304676.1	LOC100578835	NC_037642.1	13218880	13225054	-
724811	LOC724811	XR_411202.3	LOC102654417	NC_037640.1	11925770	11928181	-
100577655	LOC100577655	XR_003306536.1	LOC102653866	NC_037638.1	5255877	5306615	-
100577655	LOC100577655	TCONS_00003314	XLOC_001183	NC_037638.1	5105201	5108334	-
100577655	LOC100577655	XR_001706473.2	LOC102654581	NC_037638.1	5211503	5215605	-
727592	LOC727592	TCONS_00025988	XLOC_008920	NC_037646.1	1222117	1224533	+
727592	LOC727592	TCONS_00025992	XLOC_008920	NC_037646.1	1222120	1224605	+
551679	LOC551679	XR_003305182.1	LOC102655275	NC_037638.1	11942593	11953074	-
725541	LOC725541	XR_003305880.1	LOC100576513	NC_037649.1	4273820	4276501	-
551104	LOC551104	XR_003305156.1	LOC102656765	NC_037645.1	12251365	12262656	-
551104	LOC551104	XR_001704039.2	LOC102656765	NC_037645.1	12251374	12262656	-
724320	LOC724320	XR_003305156.1	LOC102656765	NC_037645.1	12251365	12262656	-
724320	LOC724320	XR_001704039.2	LOC102656765	NC_037645.1	12251374	12262656	-
552586	LOC552586	TCONS_00021524	XLOC_007411	NC_037644.1	49431	51617	-
406151	mGlutR1	TCONS_00032068	LOC408315	NC_037648.1	14083460	14084011	+
725653	LOC725653	TCONS_00028499	LOC412863	NC_037647.1	4780972	4784930	+
725653	LOC725653	TCONS_00028505	LOC412863	NC_037647.1	4781008	4784182	+
725653	LOC725653	TCONS_00028510	LOC412863	NC_037647.1	4781639	4784930	+
413029	LOC413029	XR_408386.3	LOC102656530	NC_037645.1	2427833	2432064	-
726504	LOC726504	TCONS_00022907	XLOC_007920	NC_037645.1	1887422	1888814	+
726504	LOC726504	TCONS_00022906	XLOC_007920	NC_037645.1	1887422	1888814	+
410911	LOC410911	TCONS_00011783	LOC408725	NC_037640.1	13120956	13129336	-
410911	LOC410911	XR_001702335.2	LOC102656910	NC_037640.1	13171537	13174605	+
410911	LOC410911	XR_003304277.1	LOC102656910	NC_037640.1	13171537	13174596	+
551793	LOC551793	XR_001704373.2	LOC102656724	NC_037647.1	10672424	10674934	+
724510	LOC724510	XR_407834.3	LOC102654823	NC_037640.1	3273716	3277445	-
410093	LOC410093	XR_001702501.2	LOC107964196	NC_037640.1	4614574	4627351	-
102655783	LOC102655783	TCONS_00024857	LOC100577028	NC_037645.1	4170556	4177112	-
100576304	LOC100576304	XR_410188.3	LOC100576517	NC_037643.1	9314012	9334579	+
552424	LOC552424	XR_003306029.1	LOC107965519	NC_037651.1	4925773	4931623	-
725572	LOC725572	TCONS_00005139	LOC102656360	NC_037638.1	20633707	20635433	-
725572	LOC725572	XR_003306543.1	LOC113219410	NC_037638.1	20627643	20628868	-
551850	LOC551850	TCONS_00009051	XLOC_003075	NC_037640.1	2530624	2537534	+
551850	LOC551850	TCONS_00009052	XLOC_003075	NC_037640.1	2530624	2537534	+
100578703	LOC100578703	TCONS_00038963	LOC550799	NC_037651.1	9064434	9067275	+
552050	LOC552050	XR_003305038.1	LOC102655868	NC_037644.1	12194226	12198294	-
552050	LOC552050	XR_003305035.1	LOC102655868	NC_037644.1	12194226	12198294	-
552050	LOC552050	XR_003305033.1	LOC102655868	NC_037644.1	12194226	12198294	-
552050	LOC552050	XR_003305030.1	LOC102655868	NC_037644.1	12194226	12198294	-
552050	LOC552050	TCONS_00022483	XLOC_007785	NC_037644.1	12351785	12353043	-
412843	LOC412843	XR_003304363.1	LOC102655807	NC_037640.1	4770901	4775257	+
725781	LOC725781	XR_410753.3	LOC100578596	NC_037648.1	15023819	15029925	+
726564	LOC726564	XR_003305744.1	LOC102653678	NC_037648.1	14528503	14540438	-
726564	LOC726564	XR_003305740.1	LOC102653678	NC_037648.1	14528503	14540438	-
726564	LOC726564	XR_003305755.1	LOC102653678	NC_037648.1	14528503	14540438	-
412864	LOC412864	TCONS_00028499	LOC412863	NC_037647.1	4780972	4784930	+
412864	LOC412864	TCONS_00028505	LOC412863	NC_037647.1	4781008	4784182	+
412864	LOC412864	TCONS_00028510	LOC412863	NC_037647.1	4781639	4784930	+
725031	LOC725031	TCONS_00025988	XLOC_008920	NC_037646.1	1222117	1224533	+
725031	LOC725031	TCONS_00025992	XLOC_008920	NC_037646.1	1222120	1224605	+
552014	LOC552014	XR_001704470.2	LOC107965063	NC_037638.1	21737899	21742543	+
100577255	LOC100577255	XR_001702219.2	LOC107964072	NC_037639.1	10854838	10861515	-
100578885	LOC100578885	XR_001702131.2	LOC100578839	NC_037639.1	4708223	4715199	-
113218812	LOC113218812	TCONS_00015640	XLOC_005282	NC_037642.1	10797236	10797933	+
113218812	LOC113218812	TCONS_00015641	XLOC_005282	NC_037642.1	10797241	10797972	+
412416	LOC412416	XR_001702684.2	LOC102655779	NC_037641.1	5477257	5481654	+
113218716	LOC113218716	TCONS_00013772	XLOC_004605	NC_037641.1	5714814	5715265	-
113218520	LOC113218520	XR_411275.3	LOC102656130	NC_037639.1	15185690	15186784	+
551438	LOC551438	TCONS_00041823	XLOC_014387	NC_037652.1	3638244	3642513	-
410918	LOC410918	XR_003304243.1	LOC102654870	NC_037640.1	11971101	11974052	+
725515	LOC725515	TCONS_00020898	XLOC_007224	NC_037644.1	8575913	8577514	+
414014	LOC414014	XR_003305038.1	LOC102655868	NC_037644.1	12194226	12198294	-
414014	LOC414014	XR_003305035.1	LOC102655868	NC_037644.1	12194226	12198294	-
414014	LOC414014	XR_003305033.1	LOC102655868	NC_037644.1	12194226	12198294	-
414014	LOC414014	XR_003305030.1	LOC102655868	NC_037644.1	12194226	12198294	-
412125	LOC412125	XR_003305156.1	LOC102656765	NC_037645.1	12251365	12262656	-
412125	LOC412125	XR_001704039.2	LOC102656765	NC_037645.1	12251374	12262656	-
410106	LOC410106	TCONS_00022907	XLOC_007920	NC_037645.1	1887422	1888814	+
410106	LOC410106	TCONS_00022906	XLOC_007920	NC_037645.1	1887422	1888814	+
409367	LOC409367	XR_003305132.1	LOC102655699	NC_037645.1	7628916	7633741	-
409367	LOC409367	XR_003305128.1	LOC102655699	NC_037645.1	7628916	7634340	-
409367	LOC409367	XR_003305118.1	LOC113218927	NC_037645.1	7637705	7642247	-
551043	LOC551043	XR_001702348.2	LOC102654462	NC_037640.1	3378309	3406284	+
551959	LOC551959	TCONS_00027275	LOC724177	NC_037646.1	2722811	2725181	-
551959	LOC551959	TCONS_00027277	LOC724177	NC_037646.1	2722855	2723912	-
551959	LOC551959	TCONS_00027278	LOC724177	NC_037646.1	2722933	2723825	-
551193	LOC551193	XR_003305020.1	LOC102653847	NC_037644.1	1291492	1299054	-
412295	LOC412295	XR_407834.3	LOC102654823	NC_037640.1	3273716	3277445	-
551807	LOC551807	XR_003305160.1	LOC102655292	NC_037645.1	1488351	1495868	-
102654091	LOC102654091	TCONS_00015640	XLOC_005282	NC_037642.1	10797236	10797933	+
102654091	LOC102654091	TCONS_00015641	XLOC_005282	NC_037642.1	10797241	10797972	+
408689	Fabp	XR_001702285.2	LOC107964104	NC_037639.1	11355697	11357162	+
408543	LOC408543	TCONS_00041823	XLOC_014387	NC_037652.1	3638244	3642513	-
408872	LOC408872	XR_003304936.1	LOC102656621	NC_037643.1	15028450	15032063	-
408872	LOC408872	XR_001703563.2	LOC102656753	NC_037643.1	15274349	15280287	-
102653928	LOC102653928	XR_003304357.1	LOC102654134	NC_037640.1	2848643	2857935	-
113218919	LOC113218919	TCONS_00024030	LOC552709	NC_037645.1	9865411	9979742	+
411288	LOC411288	TCONS_00025614	LOC411288	NC_037645.1	10955749	10958205	-
409825	LOC409825	TCONS_00037507	XLOC_012883	NC_037650.1	4474020	4478794	-
410959	LOC410959	XR_001702526.2	LOC100576234	NC_037640.1	5352127	5362319	-
410959	LOC410959	XR_001702364.2	LOC102655862	NC_037640.1	5400593	5404324	-
410959	LOC410959	XR_001702365.2	LOC102655862	NC_037640.1	5400593	5407875	-
409807	LOC409807	XR_003306349.1	LOC100579059	NC_037638.1	6307742	6317085	-
409807	LOC409807	XR_003306345.1	LOC100579059	NC_037638.1	6307742	6317085	-
409807	LOC409807	XR_003306348.1	LOC100579059	NC_037638.1	6307742	6317272	-
409807	LOC409807	TCONS_00000717	XLOC_000295	NC_037638.1	6066381	6068778	+
409807	LOC409807	TCONS_00000718	XLOC_000295	NC_037638.1	6066381	6068778	+
409807	LOC409807	TCONS_00000719	XLOC_000295	NC_037638.1	6066389	6068755	+
410922	LOC410922	XR_003304243.1	LOC102654870	NC_037640.1	11971101	11974052	+
410922	LOC410922	XR_411202.3	LOC102654417	NC_037640.1	11925770	11928181	-
724205	LOC724205	TCONS_00037507	XLOC_012883	NC_037650.1	4474020	4478794	-
725363	LOC725363	TCONS_00015640	XLOC_005282	NC_037642.1	10797236	10797933	+
725363	LOC725363	TCONS_00015641	XLOC_005282	NC_037642.1	10797241	10797972	+
726401	LOC726401	XR_001706194.2	LOC107965780	NC_037644.1	6106099	6110611	+
411238	LOC411238	XR_003305189.1	LOC102656347	NC_037645.1	1004456	1024684	+
411238	LOC411238	XR_003305193.1	LOC102656347	NC_037645.1	1004456	1024683	+
410530	LOC410530	XR_410076.3	LOC100576925	NC_037651.1	8627900	8630556	-
552610	LOC552610	XR_003306227.1	LOC113219299	NC_037653.1	5125214	5128246	-
408615	LOC408615	TCONS_00003314	XLOC_001183	NC_037638.1	5105201	5108334	-
408634	LOC408634	TCONS_00005481	LOC410779	NC_037638.1	24874219	24876096	-
113218543	LOC113218543	TCONS_00027885	LOC725557	NC_037646.1	9854188	9856449	-
409586	LOC409586	TCONS_00025988	XLOC_008920	NC_037646.1	1222117	1224533	+
409586	LOC409586	TCONS_00025992	XLOC_008920	NC_037646.1	1222120	1224605	+
100577226	LOC100577226	XR_410389.3	LOC107966098	NC_037639.1	9994700	10003753	-
100577226	LOC100577226	XR_003304195.1	LOC113218603	NC_037639.1	10021401	10025385	-
551044	LOC551044	TCONS_00015789	LOC411116	NC_037642.1	11532016	11619798	+
408633	LOC408633	TCONS_00005481	LOC410779	NC_037638.1	24874219	24876096	-
725459	LOC725459	XR_001704470.2	LOC107965063	NC_037638.1	21737899	21742543	+
552066	LOC552066	TCONS_00025988	XLOC_008920	NC_037646.1	1222117	1224533	+
552066	LOC552066	TCONS_00025992	XLOC_008920	NC_037646.1	1222120	1224605	+
100576812	LOC100576812	TCONS_00021610	LOC410013	NC_037644.1	839031	839426	-
552608	LOC552608	TCONS_00013189	XLOC_004440	NC_037641.1	211654	216974	-
552608	LOC552608	TCONS_00013190	XLOC_004440	NC_037641.1	211656	216968	-
552608	LOC552608	TCONS_00013191	XLOC_004440	NC_037641.1	211666	216974	-
411961	LOC411961	XR_003305160.1	LOC102655292	NC_037645.1	1488351	1495868	-
408748	LOC408748	XR_001702364.2	LOC102655862	NC_037640.1	5400593	5404324	-
408748	LOC408748	XR_001702365.2	LOC102655862	NC_037640.1	5400593	5407875	-
725051	LOC725051	XR_410753.3	LOC100578596	NC_037648.1	15023819	15029925	+
726961	LOC726961	TCONS_00038573	XLOC_013242	NC_037651.1	6518708	6525197	+
726961	LOC726961	TCONS_00038574	XLOC_013242	NC_037651.1	6518836	6524024	+
726961	LOC726961	TCONS_00038575	XLOC_013242	NC_037651.1	6518843	6523882	+
726961	LOC726961	TCONS_00038577	XLOC_013242	NC_037651.1	6518843	6523882	+
726961	LOC726961	TCONS_00038576	XLOC_013242	NC_037651.1	6518843	6523882	+
725978	LOC725978	XR_410076.3	LOC100576925	NC_037651.1	8627900	8630556	-
725131	LOC725131	XR_408897.3	LOC102656658	NC_037644.1	3650226	3659414	-
100576110	LOC100576110	TCONS_00021524	XLOC_007411	NC_037644.1	49431	51617	-
551547	LOC551547	XR_003306227.1	LOC113219299	NC_037653.1	5125214	5128246	-
410309	E75	XR_003305645.1	LOC113219104	NC_037648.1	10154611	10157975	+
552117	LOC552117	XR_003306349.1	LOC100579059	NC_037638.1	6307742	6317085	-
552117	LOC552117	XR_003306345.1	LOC100579059	NC_037638.1	6307742	6317085	-
552117	LOC552117	XR_003306348.1	LOC100579059	NC_037638.1	6307742	6317272	-
551766	LOC551766	TCONS_00038963	LOC550799	NC_037651.1	9064434	9067275	+
724785	LOC724785	XR_003305132.1	LOC102655699	NC_037645.1	7628916	7633741	-
724785	LOC724785	XR_003305128.1	LOC102655699	NC_037645.1	7628916	7634340	-
724785	LOC724785	XR_003305118.1	LOC113218927	NC_037645.1	7637705	7642247	-
100576410	LOC100576410	TCONS_00043221	LOC100576384	NC_037653.1	5939416	5945031	+
100576410	LOC100576410	TCONS_00043222	LOC100576384	NC_037653.1	5941711	5946113	+
100578995	LOC100578995	TCONS_00022158	XLOC_007660	NC_037644.1	8010757	8012198	-
100578995	LOC100578995	TCONS_00022161	XLOC_007661	NC_037644.1	8012661	8014561	-
100578995	LOC100578995	TCONS_00022162	XLOC_007661	NC_037644.1	8012830	8014546	-
102654567	LOC102654567	XR_003304701.1	LOC100576277	NC_037642.1	11471580	11476396	-
552508	LOC552508	XR_409590.3	LOC102654519	NC_037651.1	6822260	6824209	-
411199	LOC411199	XR_003305038.1	LOC102655868	NC_037644.1	12194226	12198294	-
411199	LOC411199	XR_003305035.1	LOC102655868	NC_037644.1	12194226	12198294	-
411199	LOC411199	XR_003305033.1	LOC102655868	NC_037644.1	12194226	12198294	-
411199	LOC411199	XR_003305030.1	LOC102655868	NC_037644.1	12194226	12198294	-
409056	LOC409056	TCONS_00028499	LOC412863	NC_037647.1	4780972	4784930	+
409056	LOC409056	TCONS_00028505	LOC412863	NC_037647.1	4781008	4784182	+
409056	LOC409056	TCONS_00028510	LOC412863	NC_037647.1	4781639	4784930	+
724335	LOC724335	TCONS_00032943	LOC412108	NC_037648.1	2380803	2386997	-
727647	LOC727647	TCONS_00024559	XLOC_008464	NC_037645.1	2230705	2233082	-
727647	LOC727647	TCONS_00024562	XLOC_008464	NC_037645.1	2230705	2233093	-
727647	LOC727647	TCONS_00024561	XLOC_008464	NC_037645.1	2230705	2233090	-
725524	LOC725524	XR_003304933.1	LOC102655033	NC_037643.1	7002400	7007430	-
410539	LOC410539	TCONS_00038963	LOC550799	NC_037651.1	9064434	9067275	+
551603	LOC551603	TCONS_00024559	XLOC_008464	NC_037645.1	2230705	2233082	-
551603	LOC551603	TCONS_00024562	XLOC_008464	NC_037645.1	2230705	2233093	-
551603	LOC551603	TCONS_00024561	XLOC_008464	NC_037645.1	2230705	2233090	-
410076	LOC410076	XR_407834.3	LOC102654823	NC_037640.1	3273716	3277445	-
100576783	LOC100576783	XR_003304195.1	LOC113218603	NC_037639.1	10021401	10025385	-
413119	LOC413119	XR_003306307.1	LOC102655781	NC_037653.1	4736319	4743867	-
413885	LOC413885	XR_003305156.1	LOC102656765	NC_037645.1	12251365	12262656	-
413885	LOC413885	XR_001704039.2	LOC102656765	NC_037645.1	12251374	12262656	-
550970	LOC550970	XR_003305038.1	LOC102655868	NC_037644.1	12194226	12198294	-
550970	LOC550970	XR_003305035.1	LOC102655868	NC_037644.1	12194226	12198294	-
550970	LOC550970	XR_003305033.1	LOC102655868	NC_037644.1	12194226	12198294	-
550970	LOC550970	XR_003305030.1	LOC102655868	NC_037644.1	12194226	12198294	-
410717	LOC410717	XR_003304732.1	LOC113218798	NC_037638.1	14363551	14364107	-
409733	LOC409733	XR_001705583.2	LOC100578016	NC_037638.1	11240735	11244666	+
102655697	LOC102655697	TCONS_00024857	LOC100577028	NC_037645.1	4170556	4177112	-
408769	LOC408769	TCONS_00014593	LOC408770	NC_037641.1	13126313	13132908	-
411423	LOC411423	XR_003305160.1	LOC102655292	NC_037645.1	1488351	1495868	-
727420	LOC727420	TCONS_00015640	XLOC_005282	NC_037642.1	10797236	10797933	+
727420	LOC727420	TCONS_00015641	XLOC_005282	NC_037642.1	10797241	10797972	+
408311	LOC408311	TCONS_00032068	LOC408315	NC_037648.1	14083460	14084011	+
724966	Rpl39	XR_003306307.1	LOC102655781	NC_037653.1	4736319	4743867	-
726373	LOC726373	TCONS_00038963	LOC550799	NC_037651.1	9064434	9067275	+
724153	Y-h	TCONS_00032943	LOC412108	NC_037648.1	2380803	2386997	-
100579018	LOC100579018	TCONS_00000717	XLOC_000295	NC_037638.1	6066381	6068778	+
100579018	LOC100579018	TCONS_00000718	XLOC_000295	NC_037638.1	6066381	6068778	+
100579018	LOC100579018	TCONS_00000719	XLOC_000295	NC_037638.1	6066389	6068755	+
413914	LOC413914	TCONS_00022907	XLOC_007920	NC_037645.1	1887422	1888814	+
413914	LOC413914	TCONS_00022906	XLOC_007920	NC_037645.1	1887422	1888814	+
413677	LOC413677	XR_003305182.1	LOC102655275	NC_037638.1	11942593	11953074	-
724947	LOC724947	XR_001702501.2	LOC107964196	NC_037640.1	4614574	4627351	-
724947	LOC724947	XR_003304363.1	LOC102655807	NC_037640.1	4770901	4775257	+
413799	LOC413799	XR_003306207.1	LOC102653850	NC_037653.1	4501050	4511169	-
551544	LOC551544	TCONS_00021610	LOC410013	NC_037644.1	839031	839426	-
409083	LOC409083	XR_003305020.1	LOC102653847	NC_037644.1	1291492	1299054	-
726436	LOC726436	TCONS_00041823	XLOC_014387	NC_037652.1	3638244	3642513	-
726061	LOC726061	XR_003306502.1	LOC100577074	NC_037638.1	20119433	20122876	+
551502	LOC551502	XR_407597.3	LOC102654895	NC_037650.1	2756876	2759023	-
552310	LOC552310	XR_003305156.1	LOC102656765	NC_037645.1	12251365	12262656	-
552310	LOC552310	XR_001704039.2	LOC102656765	NC_037645.1	12251374	12262656	-
409707	LOC409707	XR_003304936.1	LOC102656621	NC_037643.1	15028450	15032063	-
409707	LOC409707	XR_003304942.1	LOC107964594	NC_037643.1	15003907	15013431	+
725218	LOC725218	XR_410181.3	LOC102655014	NC_037643.1	9732517	9737899	-
551949	LOC551949	TCONS_00011783	LOC408725	NC_037640.1	13120956	13129336	-
551949	LOC551949	XR_001702335.2	LOC102656910	NC_037640.1	13171537	13174605	+
551949	LOC551949	XR_003304277.1	LOC102656910	NC_037640.1	13171537	13174596	+
551987	LOC551987	XR_003305744.1	LOC102653678	NC_037648.1	14528503	14540438	-
551987	LOC551987	XR_003305740.1	LOC102653678	NC_037648.1	14528503	14540438	-
551987	LOC551987	XR_003305755.1	LOC102653678	NC_037648.1	14528503	14540438	-
412274	LOC412274	XR_003305020.1	LOC102653847	NC_037644.1	1291492	1299054	-
724747	LOC724747	XR_003304936.1	LOC102656621	NC_037643.1	15028450	15032063	-
724747	LOC724747	XR_003304942.1	LOC107964594	NC_037643.1	15003907	15013431	+
411730	LOC411730	TCONS_00041823	XLOC_014387	NC_037652.1	3638244	3642513	-
552242	LOC552242	XR_408461.3	LOC102655426	NC_037645.1	3749750	3752773	+
409648	LOC409648	XR_001704686.2	LOC102655465	NC_037647.1	10972250	10975753	+
409096	LOC409096	TCONS_00001447	LOC724495	NC_037638.1	12205732	12221392	+
408725	LOC408725	TCONS_00011783	LOC408725	NC_037640.1	13120956	13129336	-
408725	LOC408725	XR_001702335.2	LOC102656910	NC_037640.1	13171537	13174605	+
408725	LOC408725	XR_003304277.1	LOC102656910	NC_037640.1	13171537	13174596	+
409272	LOC409272	XR_003305038.1	LOC102655868	NC_037644.1	12194226	12198294	-
409272	LOC409272	XR_003305035.1	LOC102655868	NC_037644.1	12194226	12198294	-
409272	LOC409272	XR_003305033.1	LOC102655868	NC_037644.1	12194226	12198294	-
409272	LOC409272	XR_003305030.1	LOC102655868	NC_037644.1	12194226	12198294	-
409272	LOC409272	TCONS_00022483	XLOC_007785	NC_037644.1	12351785	12353043	-
551708	LOC551708	TCONS_00038963	LOC550799	NC_037651.1	9064434	9067275	+
552039	LOC552039	XR_001705583.2	LOC100578016	NC_037638.1	11240735	11244666	+
102654261	LOC102654261	TCONS_00040797	LOC410624	NC_037652.1	5005209	5006191	+
410867	LOC410867	XR_001702285.2	LOC107964104	NC_037639.1	11355697	11357162	+
411857	LOC411857	XR_409590.3	LOC102654519	NC_037651.1	6822260	6824209	-
724303	LOC724303	XR_003304584.1	LOC102656261	NC_037641.1	7872986	7879059	+
107963972	LOC107963972	TCONS_00038963	LOC550799	NC_037651.1	9064434	9067275	+
552772	LOC552772	TCONS_00017393	XLOC_005915	NC_037642.1	13064599	13068750	-
724311	LOC724311	XR_003304881.1	LOC107963977	NC_037643.1	15703234	15706095	+
100577669	LOC100577669	XR_410181.3	LOC102655014	NC_037643.1	9732517	9737899	-
102654090	LOC102654090	XR_003305693.1	LOC113219113	NC_037648.1	14201124	14204777	-
107965722	LOC107965722	XR_003306241.1	LOC113219303	NC_037653.1	4227215	4232462	+
413588	LOC413588	TCONS_00017393	XLOC_005915	NC_037642.1	13064599	13068750	-
725318	LOC725318	TCONS_00038573	XLOC_013242	NC_037651.1	6518708	6525197	+
725318	LOC725318	TCONS_00038574	XLOC_013242	NC_037651.1	6518836	6524024	+
725318	LOC725318	TCONS_00038575	XLOC_013242	NC_037651.1	6518843	6523882	+
725318	LOC725318	TCONS_00038577	XLOC_013242	NC_037651.1	6518843	6523882	+
725318	LOC725318	TCONS_00038576	XLOC_013242	NC_037651.1	6518843	6523882	+
412638	LOC412638	XR_003305526.1	LOC113219060	NC_037647.1	6529703	6734837	-
102656215	LOC102656215	XR_003305132.1	LOC102655699	NC_037645.1	7628916	7633741	-
102656215	LOC102656215	XR_003305128.1	LOC102655699	NC_037645.1	7628916	7634340	-
102656215	LOC102656215	XR_003305118.1	LOC113218927	NC_037645.1	7637705	7642247	-
727642	LOC727642	TCONS_00038431	XLOC_013187	NC_037651.1	5334387	5336728	+
107965891	LOC107965891	TCONS_00003314	XLOC_001183	NC_037638.1	5105201	5108334	-
726241	LOC726241	TCONS_00028499	LOC412863	NC_037647.1	4780972	4784930	+
726241	LOC726241	TCONS_00028505	LOC412863	NC_037647.1	4781008	4784182	+
726241	LOC726241	TCONS_00028510	LOC412863	NC_037647.1	4781639	4784930	+
724877	LOC724877	XR_003305585.1	LOC102654947	NC_037648.1	14738389	14743346	+
724877	LOC724877	XR_410747.3	LOC102654947	NC_037648.1	14738389	14743344	+
551124	LOC551124	XR_003304243.1	LOC102654870	NC_037640.1	11971101	11974052	+
726972	LOC726972	TCONS_00001447	LOC724495	NC_037638.1	12205732	12221392	+
409355	LOC409355	XR_003306174.1	LOC100576173	NC_037652.1	3459356	3463666	+
411081	LOC411081	TCONS_00015145	LOC411083	NC_037642.1	6948615	7003935	+
411081	LOC411081	TCONS_00016584	XLOC_005641	NC_037642.1	6785688	6791687	-
725973	LOC725973	XR_003305160.1	LOC102655292	NC_037645.1	1488351	1495868	-
725976	LOC725976	TCONS_00005139	LOC102656360	NC_037638.1	20633707	20635433	-
725976	LOC725976	XR_003306543.1	LOC113219410	NC_037638.1	20627643	20628868	-
727480	LOC727480	XR_408461.3	LOC102655426	NC_037645.1	3749750	3752773	+
551730	LOC551730	TCONS_00001447	LOC724495	NC_037638.1	12205732	12221392	+
724778	LOC724778	XR_001702501.2	LOC107964196	NC_037640.1	4614574	4627351	-
409370	LOC409370	TCONS_00024559	XLOC_008464	NC_037645.1	2230705	2233082	-
409370	LOC409370	TCONS_00024562	XLOC_008464	NC_037645.1	2230705	2233093	-
409370	LOC409370	TCONS_00024561	XLOC_008464	NC_037645.1	2230705	2233090	-
412681	LOC412681	XR_001703718.2	LOC100578053	NC_037644.1	3340758	3343635	-
552489	LOC552489	XR_001702501.2	LOC107964196	NC_037640.1	4614574	4627351	-
100576296	LOC100576296	TCONS_00008872	LOC551442	NC_037640.1	641960	645217	+
100576434	LOC100576434	XR_003304676.1	LOC100578835	NC_037642.1	13218880	13225054	-
725822	LOC725822	XR_410753.3	LOC100578596	NC_037648.1	15023819	15029925	+
726989	LOC726989	XR_003304576.1	LOC102655821	NC_037641.1	3576156	3638441	+
552123	LOC552123	TCONS_00040797	LOC410624	NC_037652.1	5005209	5006191	+
100577634	LOC100577634	XR_003304193.1	LOC113218601	NC_037639.1	9954462	9962804	-
100577634	LOC100577634	XR_410389.3	LOC107966098	NC_037639.1	9994700	10003753	-
100577634	LOC100577634	XR_003304195.1	LOC113218603	NC_037639.1	10021401	10025385	-
412217	LOC412217	XR_003304576.1	LOC102655821	NC_037641.1	3576156	3638441	+
726987	LOC726987	XR_001702219.2	LOC107964072	NC_037639.1	10854838	10861515	-
724078	Stg-1	XR_003306029.1	LOC107965519	NC_037651.1	4925773	4931623	-
551710	LOC551710	XR_003306307.1	LOC102655781	NC_037653.1	4736319	4743867	-
113218569	LOC113218569	XR_408386.3	LOC102656530	NC_037645.1	2427833	2432064	-
551828	osp	XR_001702364.2	LOC102655862	NC_037640.1	5400593	5404324	-
551828	osp	XR_001702365.2	LOC102655862	NC_037640.1	5400593	5407875	-
724338	LOC724338	XR_003306029.1	LOC107965519	NC_037651.1	4925773	4931623	-
726196	LOC726196	XR_003305020.1	LOC102653847	NC_037644.1	1291492	1299054	-
412808	LOC412808	XR_001703712.2	LOC100577307	NC_037644.1	10585607	10602186	+
412808	LOC412808	XR_001703713.2	LOC100577307	NC_037644.1	10585607	10602186	+
410043	LOC410043	XR_003306536.1	LOC102653866	NC_037638.1	5255877	5306615	-
410043	LOC410043	XR_001706473.2	LOC102654581	NC_037638.1	5211503	5215605	-
409985	LOC409985	XR_409590.3	LOC102654519	NC_037651.1	6822260	6824209	-
408953	LOC408953	TCONS_00021610	LOC410013	NC_037644.1	839031	839426	-
724543	LOC724543	XR_001704512.2	LOC100578866	NC_037647.1	11613844	11617936	+
724543	LOC724543	XR_001704513.2	LOC100578866	NC_037647.1	11613844	11617936	+
724543	LOC724543	XR_001704511.2	LOC100578866	NC_037647.1	11613844	11617936	+
552743	LOC552743	TCONS_00003314	XLOC_001183	NC_037638.1	5105201	5108334	-
411750	LOC411750	TCONS_00020898	XLOC_007224	NC_037644.1	8575913	8577514	+
726591	LOC726591	TCONS_00005139	LOC102656360	NC_037638.1	20633707	20635433	-
726591	LOC726591	XR_003306543.1	LOC113219410	NC_037638.1	20627643	20628868	-
551459	LOC551459	XR_408518.3	LOC102656901	NC_037642.1	2972845	2973897	-
724443	LOC724443	XR_003305156.1	LOC102656765	NC_037645.1	12251365	12262656	-
724443	LOC724443	XR_001704039.2	LOC102656765	NC_037645.1	12251374	12262656	-
727520	LOC727520	XR_001703712.2	LOC100577307	NC_037644.1	10585607	10602186	+
727520	LOC727520	XR_001703713.2	LOC100577307	NC_037644.1	10585607	10602186	+
726655	LOC726655	TCONS_00019012	LOC726672	NC_037643.1	2559904	2796282	-
410632	LOC410632	XR_003306174.1	LOC100576173	NC_037652.1	3459356	3463666	+
410632	LOC410632	TCONS_00041823	XLOC_014387	NC_037652.1	3638244	3642513	-
552583	LOC552583	TCONS_00013189	XLOC_004440	NC_037641.1	211654	216974	-
552583	LOC552583	TCONS_00013190	XLOC_004440	NC_037641.1	211656	216968	-
552583	LOC552583	TCONS_00013191	XLOC_004440	NC_037641.1	211666	216974	-
724159	LOC724159	TCONS_00040269	LOC551446	NC_037651.1	10604039	10605896	-
724159	LOC724159	TCONS_00040267	LOC551446	NC_037651.1	10604039	10605896	-
113218957	LOC113218957	XR_003305160.1	LOC102655292	NC_037645.1	1488351	1495868	-
552399	LOC552399	XR_003304363.1	LOC102655807	NC_037640.1	4770901	4775257	+
408449	LOC408449	TCONS_00038431	XLOC_013187	NC_037651.1	5334387	5336728	+
410866	LOC410866	XR_001702285.2	LOC107964104	NC_037639.1	11355697	11357162	+
100578298	LOC100578298	XR_003304701.1	LOC100576277	NC_037642.1	11471580	11476396	-
724114	LOC724114	TCONS_00006795	LOC724554	NC_037639.1	13958568	13986268	+
100577671	LOC100577671	XR_003304193.1	LOC113218601	NC_037639.1	9954462	9962804	-
100577671	LOC100577671	XR_410389.3	LOC107966098	NC_037639.1	9994700	10003753	-
100577671	LOC100577671	XR_003304195.1	LOC113218603	NC_037639.1	10021401	10025385	-
100576640	LOC100576640	XR_001704208.2	LOC107964959	NC_037646.1	6329284	6345778	+
551606	LOC551606	TCONS_00005139	LOC102656360	NC_037638.1	20633707	20635433	-
551606	LOC551606	XR_003306543.1	LOC113219410	NC_037638.1	20627643	20628868	-
100578210	Or5	XR_003304193.1	LOC113218601	NC_037639.1	9954462	9962804	-
100578210	Or5	XR_410389.3	LOC107966098	NC_037639.1	9994700	10003753	-
100578210	Or5	XR_003304195.1	LOC113218603	NC_037639.1	10021401	10025385	-
408400	LOC408400	XR_407597.3	LOC102654895	NC_037650.1	2756876	2759023	-
412375	LOC412375	TCONS_00032943	LOC412108	NC_037648.1	2380803	2386997	-
726358	LOC726358	XR_003305068.1	LOC100577571	NC_037644.1	3015156	3016846	+
410749	LOC410749	TCONS_00000717	XLOC_000295	NC_037638.1	6066381	6068778	+
410749	LOC410749	TCONS_00000718	XLOC_000295	NC_037638.1	6066381	6068778	+
410749	LOC410749	TCONS_00000719	XLOC_000295	NC_037638.1	6066389	6068755	+
113218652	LOC113218652	TCONS_00008872	LOC551442	NC_037640.1	641960	645217	+
102654448	LOC102654448	XR_407597.3	LOC102654895	NC_037650.1	2756876	2759023	-
724822	LOC724822	TCONS_00029481	XLOC_010132	NC_037647.1	259111	260775	-
113218647	LOC113218647	XR_003304357.1	LOC102654134	NC_037640.1	2848643	2857935	-
408441	LOC408441	TCONS_00040269	LOC551446	NC_037651.1	10604039	10605896	-
408441	LOC408441	TCONS_00040267	LOC551446	NC_037651.1	10604039	10605896	-
727251	LOC727251	TCONS_00022483	XLOC_007785	NC_037644.1	12351785	12353043	-
102654776	LOC102654776	XR_003304897.1	LOC107964584	NC_037643.1	8912200	8913854	-
408282	LOC408282	XR_003305401.1	LOC102654089	NC_037647.1	9910662	9919608	+
411163	LOC411163	XR_410181.3	LOC102655014	NC_037643.1	9732517	9737899	-
551740	LOC551740	TCONS_00038963	LOC550799	NC_037651.1	9064434	9067275	+
725299	LOC725299	TCONS_00015640	XLOC_005282	NC_037642.1	10797236	10797933	+
725299	LOC725299	TCONS_00015641	XLOC_005282	NC_037642.1	10797241	10797972	+
552721	LOC552721	XR_003305156.1	LOC102656765	NC_037645.1	12251365	12262656	-
552721	LOC552721	XR_001704039.2	LOC102656765	NC_037645.1	12251374	12262656	-
409084	LOC409084	TCONS_00038573	XLOC_013242	NC_037651.1	6518708	6525197	+
409084	LOC409084	TCONS_00038574	XLOC_013242	NC_037651.1	6518836	6524024	+
409084	LOC409084	TCONS_00038575	XLOC_013242	NC_037651.1	6518843	6523882	+
409084	LOC409084	TCONS_00038577	XLOC_013242	NC_037651.1	6518843	6523882	+
409084	LOC409084	TCONS_00038576	XLOC_013242	NC_037651.1	6518843	6523882	+
725743	LOC725743	XR_001702131.2	LOC100578839	NC_037639.1	4708223	4715199	-
551430	LOC551430	XR_407834.3	LOC102654823	NC_037640.1	3273716	3277445	-
551430	LOC551430	XR_001702348.2	LOC102654462	NC_037640.1	3378309	3406284	+
551944	LOC551944	TCONS_00038963	LOC550799	NC_037651.1	9064434	9067275	+
409617	LOC409617	XR_003304933.1	LOC102655033	NC_037643.1	7002400	7007430	-
410920	LOC410920	XR_003304243.1	LOC102654870	NC_037640.1	11971101	11974052	+
410920	LOC410920	XR_411202.3	LOC102654417	NC_037640.1	11925770	11928181	-
412641	LOC412641	TCONS_00015640	XLOC_005282	NC_037642.1	10797236	10797933	+
412641	LOC412641	TCONS_00015641	XLOC_005282	NC_037642.1	10797241	10797972	+
100577334	LOC100577334	XR_410389.3	LOC107966098	NC_037639.1	9994700	10003753	-
100577334	LOC100577334	XR_003304195.1	LOC113218603	NC_037639.1	10021401	10025385	-
727472	PGRP-S3	XR_003305156.1	LOC102656765	NC_037645.1	12251365	12262656	-
727472	PGRP-S3	XR_001704039.2	LOC102656765	NC_037645.1	12251374	12262656	-
726405	LOC726405	XR_003304732.1	LOC113218798	NC_037638.1	14363551	14364107	-
412665	LOC412665	TCONS_00025988	XLOC_008920	NC_037646.1	1222117	1224533	+
412665	LOC412665	TCONS_00025992	XLOC_008920	NC_037646.1	1222120	1224605	+
413638	LOC413638	XR_001702684.2	LOC102655779	NC_037641.1	5477257	5481654	+
412896	LOC412896	TCONS_00021610	LOC410013	NC_037644.1	839031	839426	-
410198	LOC410198	XR_003305401.1	LOC102654089	NC_037647.1	9910662	9919608	+
408950	LOC408950	TCONS_00021790	XLOC_007492	NC_037644.1	2276743	2289445	-
413925	LOC413925	XR_001704373.2	LOC102656724	NC_037647.1	10672424	10674934	+
724761	LOC724761	XR_003304732.1	LOC113218798	NC_037638.1	14363551	14364107	-
552492	LOC552492	XR_409590.3	LOC102654519	NC_037651.1	6822260	6824209	-
107964236	LOC107964236	TCONS_00009051	XLOC_003075	NC_037640.1	2530624	2537534	+
107964236	LOC107964236	TCONS_00009052	XLOC_003075	NC_037640.1	2530624	2537534	+
411231	LOC411231	TCONS_00021790	XLOC_007492	NC_037644.1	2276743	2289445	-
724780	LOC724780	XR_001702576.2	LOC107964218	NC_037640.1	12555709	12558727	+
724780	LOC724780	XR_001702575.2	LOC107964218	NC_037640.1	12555712	12558727	+
724780	LOC724780	XR_003304244.1	LOC107964218	NC_037640.1	12548905	12558727	+
113219049	LOC113219049	XR_001704373.2	LOC102656724	NC_037647.1	10672424	10674934	+
724550	LOC724550	XR_003306029.1	LOC107965519	NC_037651.1	4925773	4931623	-
107963996	LOC107963996	XR_003306307.1	LOC102655781	NC_037653.1	4736319	4743867	-
725107	LOC725107	XR_003305501.1	LOC100576417	NC_037647.1	3422279	3467019	-
102655994	LOC102655994	TCONS_00038573	XLOC_013242	NC_037651.1	6518708	6525197	+
102655994	LOC102655994	TCONS_00038574	XLOC_013242	NC_037651.1	6518836	6524024	+
102655994	LOC102655994	TCONS_00038575	XLOC_013242	NC_037651.1	6518843	6523882	+
102655994	LOC102655994	TCONS_00038577	XLOC_013242	NC_037651.1	6518843	6523882	+
102655994	LOC102655994	TCONS_00038576	XLOC_013242	NC_037651.1	6518843	6523882	+
552550	LOC552550	TCONS_00022907	XLOC_007920	NC_037645.1	1887422	1888814	+
552550	LOC552550	TCONS_00022906	XLOC_007920	NC_037645.1	1887422	1888814	+
727471	LOC727471	XR_001702684.2	LOC102655779	NC_037641.1	5477257	5481654	+
113219092	LOC113219092	XR_410555.3	LOC102654628	NC_037648.1	11896031	11908222	-
107963971	LOC107963971	XR_003305664.1	LOC100578317	NC_037648.1	13309958	13319365	-
107963971	LOC107963971	XR_003305661.1	LOC100578317	NC_037648.1	13309958	13319358	-
726709	LOC726709	XR_003305903.1	LOC102653706	NC_037649.1	8955070	8961925	+
726709	LOC726709	XR_003305821.1	LOC107965314	NC_037649.1	9143354	9155988	+
724436	LOC724436	XR_003305038.1	LOC102655868	NC_037644.1	12194226	12198294	-
724436	LOC724436	XR_003305035.1	LOC102655868	NC_037644.1	12194226	12198294	-
724436	LOC724436	XR_003305033.1	LOC102655868	NC_037644.1	12194226	12198294	-
724436	LOC724436	XR_003305030.1	LOC102655868	NC_037644.1	12194226	12198294	-
412827	LOC412827	TCONS_00024857	LOC100577028	NC_037645.1	4170556	4177112	-
408306	LOC408306	TCONS_00029604	XLOC_010180	NC_037647.1	2773463	2789889	-
408306	LOC408306	TCONS_00029609	XLOC_010180	NC_037647.1	2776061	2789889	-
408306	LOC408306	TCONS_00029610	XLOC_010180	NC_037647.1	2776869	2789889	-
113219062	LOC113219062	XR_001704686.2	LOC102655465	NC_037647.1	10972250	10975753	+
408819	LOC408819	XR_003304576.1	LOC102655821	NC_037641.1	3576156	3638441	+
724533	LOC724533	TCONS_00024559	XLOC_008464	NC_037645.1	2230705	2233082	-
724533	LOC724533	TCONS_00024562	XLOC_008464	NC_037645.1	2230705	2233093	-
724533	LOC724533	TCONS_00024561	XLOC_008464	NC_037645.1	2230705	2233090	-
726597	LOC726597	XR_407597.3	LOC102654895	NC_037650.1	2756876	2759023	-
102654681	LOC102654681	XR_003306502.1	LOC100577074	NC_037638.1	20119433	20122876	+
552256	LOC552256	TCONS_00037507	XLOC_012883	NC_037650.1	4474020	4478794	-
551672	LOC551672	TCONS_00013772	XLOC_004605	NC_037641.1	5714814	5715265	-
100578730	LOC100578730	XR_001702219.2	LOC107964072	NC_037639.1	10854838	10861515	-
410257	LOC410257	TCONS_00032068	LOC408315	NC_037648.1	14083460	14084011	+
724460	LOC724460	XR_003305744.1	LOC102653678	NC_037648.1	14528503	14540438	-
724460	LOC724460	XR_003305740.1	LOC102653678	NC_037648.1	14528503	14540438	-
724460	LOC724460	XR_003305755.1	LOC102653678	NC_037648.1	14528503	14540438	-
409440	LOC409440	TCONS_00041823	XLOC_014387	NC_037652.1	3638244	3642513	-
726708	LOC726708	TCONS_00005139	LOC102656360	NC_037638.1	20633707	20635433	-
726708	LOC726708	XR_003306543.1	LOC113219410	NC_037638.1	20627643	20628868	-
413976	LOC413976	XR_003305235.1	LOC102654625	NC_037645.1	8485889	8498860	-
413976	LOC413976	XR_003305232.1	LOC102654625	NC_037645.1	8485889	8498859	-
413976	LOC413976	XR_003305229.1	LOC102654625	NC_037645.1	8485889	8498857	-
726589	LOC726589	XR_411275.3	LOC102656130	NC_037639.1	15185690	15186784	+
100576290	LOC100576290	XR_001702526.2	LOC100576234	NC_037640.1	5352127	5362319	-
408474	LOC408474	TCONS_00038963	LOC550799	NC_037651.1	9064434	9067275	+
552324	LOC552324	XR_003304701.1	LOC100576277	NC_037642.1	11471580	11476396	-
724770	LOC724770	XR_003305645.1	LOC113219104	NC_037648.1	10154611	10157975	+
551781	LOC551781	XR_003305235.1	LOC102654625	NC_037645.1	8485889	8498860	-
551781	LOC551781	XR_003305232.1	LOC102654625	NC_037645.1	8485889	8498859	-
551781	LOC551781	XR_003305229.1	LOC102654625	NC_037645.1	8485889	8498857	-
411554	LOC411554	XR_410753.3	LOC100578596	NC_037648.1	15023819	15029925	+
550969	LOC550969	XR_001703563.2	LOC102656753	NC_037643.1	15274349	15280287	-
551099	LOC551099	XR_003304834.1	LOC102654810	NC_037643.1	6932491	6937778	+
100577499	LOC100577499	XR_003305182.1	LOC102655275	NC_037638.1	11942593	11953074	-
411599	LOC411599	TCONS_00022158	XLOC_007660	NC_037644.1	8010757	8012198	-
411599	LOC411599	TCONS_00022161	XLOC_007661	NC_037644.1	8012661	8014561	-
411599	LOC411599	TCONS_00022162	XLOC_007661	NC_037644.1	8012830	8014546	-
102655057	LOC102655057	TCONS_00003314	XLOC_001183	NC_037638.1	5105201	5108334	-
102655057	LOC102655057	XR_001706473.2	LOC102654581	NC_037638.1	5211503	5215605	-
113219210	LOC113219210	TCONS_00037922	XLOC_012996	NC_037650.1	9695978	9696830	-
410264	LOC410264	XR_003305744.1	LOC102653678	NC_037648.1	14528503	14540438	-
410264	LOC410264	XR_003305740.1	LOC102653678	NC_037648.1	14528503	14540438	-
410264	LOC410264	XR_003305755.1	LOC102653678	NC_037648.1	14528503	14540438	-
100577302	LOC100577302	TCONS_00024559	XLOC_008464	NC_037645.1	2230705	2233082	-
100577302	LOC100577302	TCONS_00024562	XLOC_008464	NC_037645.1	2230705	2233093	-
100577302	LOC100577302	TCONS_00024561	XLOC_008464	NC_037645.1	2230705	2233090	-
102653709	LOC102653709	XR_001704470.2	LOC107965063	NC_037638.1	21737899	21742543	+
551834	LOC551834	XR_408461.3	LOC102655426	NC_037645.1	3749750	3752773	+
726456	LOC726456	TCONS_00037507	XLOC_012883	NC_037650.1	4474020	4478794	-
113218530	LOC113218530	XR_003306479.1	LOC100576602	NC_037638.1	1456231	1463376	+
412984	LOC412984	XR_003304936.1	LOC102656621	NC_037643.1	15028450	15032063	-
412984	LOC412984	XR_003304942.1	LOC107964594	NC_037643.1	15003907	15013431	+
411173	LOC411173	XR_003304897.1	LOC107964584	NC_037643.1	8912200	8913854	-
726039	LOC726039	TCONS_00034736	XLOC_011871	NC_037649.1	2039488	2049843	+
552094	LOC552094	XR_001705583.2	LOC100578016	NC_037638.1	11240735	11244666	+
552600	LOC552600	TCONS_00021524	XLOC_007411	NC_037644.1	49431	51617	-
551663	LOC551663	XR_003305235.1	LOC102654625	NC_037645.1	8485889	8498860	-
551663	LOC551663	XR_003305232.1	LOC102654625	NC_037645.1	8485889	8498859	-
551663	LOC551663	XR_003305229.1	LOC102654625	NC_037645.1	8485889	8498857	-
410345	LOC410345	XR_003305664.1	LOC100578317	NC_037648.1	13309958	13319365	-
410345	LOC410345	XR_003305661.1	LOC100578317	NC_037648.1	13309958	13319358	-
107964039	LOC107964039	TCONS_00005939	LOC724736	NC_037639.1	4005037	4007423	+
410354	LOC410354	TCONS_00034736	XLOC_011871	NC_037649.1	2039488	2049843	+
412844	LOC412844	XR_003304363.1	LOC102655807	NC_037640.1	4770901	4775257	+
413279	LOC413279	XR_001702148.2	LOC102656852	NC_037639.1	4430146	4433438	+
726494	LOC726494	TCONS_00041823	XLOC_014387	NC_037652.1	3638244	3642513	-
551866	LOC551866	TCONS_00022907	XLOC_007920	NC_037645.1	1887422	1888814	+
551866	LOC551866	TCONS_00022906	XLOC_007920	NC_037645.1	1887422	1888814	+
113219100	LOC113219100	TCONS_00032943	LOC412108	NC_037648.1	2380803	2386997	-
408358	LOC408358	TCONS_00033675	LOC726903	NC_037648.1	12577167	12578628	-
410351	LOC410351	XR_003305664.1	LOC100578317	NC_037648.1	13309958	13319365	-
410351	LOC410351	XR_003305661.1	LOC100578317	NC_037648.1	13309958	13319358	-
412598	LOC412598	XR_003305526.1	LOC113219060	NC_037647.1	6529703	6734837	-
412602	LOC412602	TCONS_00028499	LOC412863	NC_037647.1	4780972	4784930	+
412602	LOC412602	TCONS_00028505	LOC412863	NC_037647.1	4781008	4784182	+
412602	LOC412602	TCONS_00028510	LOC412863	NC_037647.1	4781639	4784930	+
408303	LOC408303	TCONS_00029604	XLOC_010180	NC_037647.1	2773463	2789889	-
408303	LOC408303	TCONS_00029609	XLOC_010180	NC_037647.1	2776061	2789889	-
408303	LOC408303	TCONS_00029610	XLOC_010180	NC_037647.1	2776869	2789889	-
410140	LOC410140	XR_001703718.2	LOC100578053	NC_037644.1	3340758	3343635	-
551429	LOC551429	XR_003306307.1	LOC102655781	NC_037653.1	4736319	4743867	-
406122	Arp1	TCONS_00022483	XLOC_007785	NC_037644.1	12351785	12353043	-
100577272	LOC100577272	TCONS_00014593	LOC408770	NC_037641.1	13126313	13132908	-
100576270	LOC100576270	TCONS_00029481	XLOC_010132	NC_037647.1	259111	260775	-
413167	LOC413167	XR_003305068.1	LOC100577571	NC_037644.1	3015156	3016846	+
552069	LOC552069	XR_001704373.2	LOC102656724	NC_037647.1	10672424	10674934	+
550854	LOC550854	TCONS_00034736	XLOC_011871	NC_037649.1	2039488	2049843	+
411526	LOC411526	XR_003305182.1	LOC102655275	NC_037638.1	11942593	11953074	-
100576384	LOC100576384	TCONS_00043221	LOC100576384	NC_037653.1	5939416	5945031	+
100576384	LOC100576384	TCONS_00043222	LOC100576384	NC_037653.1	5941711	5946113	+
100576528	LOC100576528	TCONS_00022158	XLOC_007660	NC_037644.1	8010757	8012198	-
100576528	LOC100576528	TCONS_00022161	XLOC_007661	NC_037644.1	8012661	8014561	-
100576528	LOC100576528	TCONS_00022162	XLOC_007661	NC_037644.1	8012830	8014546	-
551446	LOC551446	TCONS_00040269	LOC551446	NC_037651.1	10604039	10605896	-
551446	LOC551446	TCONS_00040267	LOC551446	NC_037651.1	10604039	10605896	-
408369	LOC408369	XR_003305664.1	LOC100578317	NC_037648.1	13309958	13319365	-
408369	LOC408369	XR_003305661.1	LOC100578317	NC_037648.1	13309958	13319358	-
411492	LOC411492	XR_001702482.2	LOC100577303	NC_037640.1	3840104	3847322	+
552081	LOC552081	TCONS_00041419	XLOC_014243	NC_037652.1	9400083	9401946	+
551957	LOC551957	TCONS_00040876	LOC100577777	NC_037652.1	5580954	5582533	+
413825	LOC413825	XR_410928.3	LOC100576287	NC_037642.1	11934596	11937325	-
412487	LOC412487	TCONS_00017393	XLOC_005915	NC_037642.1	13064599	13068750	-
724692	LOC724692	XR_003306207.1	LOC102653850	NC_037653.1	4501050	4511169	-
552311	LOC552311	XR_411275.3	LOC102656130	NC_037639.1	15185690	15186784	+
409429	LOC409429	XR_003306029.1	LOC107965519	NC_037651.1	4925773	4931623	-
408283	LOC408283	XR_003305401.1	LOC102654089	NC_037647.1	9910662	9919608	+
100576700	LOC100576700	XR_003306479.1	LOC100576602	NC_037638.1	1456231	1463376	+
107964350	LOC107964350	TCONS_00013772	XLOC_004605	NC_037641.1	5714814	5715265	-
408882	LOC408882	XR_410181.3	LOC102655014	NC_037643.1	9732517	9737899	-
102655332	LOC102655332	TCONS_00021790	XLOC_007492	NC_037644.1	2276743	2289445	-
113218616	LOC113218616	TCONS_00010302	XLOC_003483	NC_037640.1	12796369	12800195	+
408857	LOC408857	XR_410928.3	LOC100576287	NC_037642.1	11934596	11937325	-
552611	LOC552611	XR_003304676.1	LOC100578835	NC_037642.1	13218880	13225054	-
409884	LOC409884	XR_003304584.1	LOC102656261	NC_037641.1	7872986	7879059	+
102654715	LOC102654715	TCONS_00015640	XLOC_005282	NC_037642.1	10797236	10797933	+
102654715	LOC102654715	TCONS_00015641	XLOC_005282	NC_037642.1	10797241	10797972	+
406083	Tk	XR_408897.3	LOC102656658	NC_037644.1	3650226	3659414	-
551823	LOC551823	TCONS_00038963	LOC550799	NC_037651.1	9064434	9067275	+
107964189	LOC107964189	XR_003304357.1	LOC102654134	NC_037640.1	2848643	2857935	-
412130	LOC412130	XR_003304576.1	LOC102655821	NC_037641.1	3576156	3638441	+
724506	LOC724506	XR_409590.3	LOC102654519	NC_037651.1	6822260	6824209	-
409430	LOC409430	XR_411275.3	LOC102656130	NC_037639.1	15185690	15186784	+
408889	LOC408889	XR_120251.4	LOC100578777	NC_037643.1	8301568	8387592	+
100578557	LOC100578557	XR_003304576.1	LOC102655821	NC_037641.1	3576156	3638441	+
552295	LOC552295	XR_003305693.1	LOC113219113	NC_037648.1	14201124	14204777	-
413147	LOC413147	XR_001702148.2	LOC102656852	NC_037639.1	4430146	4433438	+
408414	LOC408414	TCONS_00037507	XLOC_012883	NC_037650.1	4474020	4478794	-
412057	LOC412057	XR_003306029.1	LOC107965519	NC_037651.1	4925773	4931623	-
551202	LOC551202	TCONS_00003314	XLOC_001183	NC_037638.1	5105201	5108334	-
412094	LOC412094	XR_003305526.1	LOC113219060	NC_037647.1	6529703	6734837	-
551860	LOC551860	TCONS_00022907	XLOC_007920	NC_037645.1	1887422	1888814	+
551860	LOC551860	TCONS_00022906	XLOC_007920	NC_037645.1	1887422	1888814	+
411635	sGCbeta-3	TCONS_00017393	XLOC_005915	NC_037642.1	13064599	13068750	-
411635	sGCbeta-3	XR_003304676.1	LOC100578835	NC_037642.1	13218880	13225054	-
724286	LOC724286	TCONS_00032943	LOC412108	NC_037648.1	2380803	2386997	-
107963966	LOC107963966	XR_410389.3	LOC107966098	NC_037639.1	9994700	10003753	-
107963966	LOC107963966	XR_003304195.1	LOC113218603	NC_037639.1	10021401	10025385	-
727466	LOC727466	XR_001702684.2	LOC102655779	NC_037641.1	5477257	5481654	+
408966	LOC408966	XR_003305132.1	LOC102655699	NC_037645.1	7628916	7633741	-
408966	LOC408966	XR_003305128.1	LOC102655699	NC_037645.1	7628916	7634340	-
408966	LOC408966	XR_003305118.1	LOC113218927	NC_037645.1	7637705	7642247	-
107964003	LOC107964003	XR_410907.3	LOC102654629	NC_037646.1	10694803	10696492	+
413331	LOC413331	XR_001702684.2	LOC102655779	NC_037641.1	5477257	5481654	+
410259	LOC410259	TCONS_00032068	LOC408315	NC_037648.1	14083460	14084011	+
410259	LOC410259	XR_003305693.1	LOC113219113	NC_037648.1	14201124	14204777	-
408916	LOC408916	XR_003305038.1	LOC102655868	NC_037644.1	12194226	12198294	-
408916	LOC408916	XR_003305035.1	LOC102655868	NC_037644.1	12194226	12198294	-
408916	LOC408916	XR_003305033.1	LOC102655868	NC_037644.1	12194226	12198294	-
408916	LOC408916	XR_003305030.1	LOC102655868	NC_037644.1	12194226	12198294	-
100576932	LOC100576932	TCONS_00021610	LOC410013	NC_037644.1	839031	839426	-
410386	LOC410386	XR_003305821.1	LOC107965314	NC_037649.1	9143354	9155988	+
100577069	LOC100577069	XR_003305401.1	LOC102654089	NC_037647.1	9910662	9919608	+
410683	LOC410683	XR_003306502.1	LOC100577074	NC_037638.1	20119433	20122876	+
412249	LOC412249	XR_408461.3	LOC102655426	NC_037645.1	3749750	3752773	+
725130	LOC725130	XR_001703563.2	LOC102656753	NC_037643.1	15274349	15280287	-
552145	LOC552145	XR_003305664.1	LOC100578317	NC_037648.1	13309958	13319365	-
552145	LOC552145	XR_003305661.1	LOC100578317	NC_037648.1	13309958	13319358	-
724154	LOC724154	XR_003305664.1	LOC100578317	NC_037648.1	13309958	13319365	-
724154	LOC724154	XR_003305661.1	LOC100578317	NC_037648.1	13309958	13319358	-
552532	LOC552532	XR_409590.3	LOC102654519	NC_037651.1	6822260	6824209	-
409791	LOC409791	XR_001702148.2	LOC102656852	NC_037639.1	4430146	4433438	+
727483	LOC727483	XR_001702684.2	LOC102655779	NC_037641.1	5477257	5481654	+
410030	LOC410030	TCONS_00015145	LOC411083	NC_037642.1	6948615	7003935	+
100578706	LOC100578706	TCONS_00010242	XLOC_003462	NC_037640.1	12522066	12525260	+
100578706	LOC100578706	XR_001702576.2	LOC107964218	NC_037640.1	12555709	12558727	+
100578706	LOC100578706	XR_001702575.2	LOC107964218	NC_037640.1	12555712	12558727	+
100578706	LOC100578706	XR_003304244.1	LOC107964218	NC_037640.1	12548905	12558727	+
412259	LOC412259	TCONS_00021610	LOC410013	NC_037644.1	839031	839426	-
551451	LOC551451	XR_003306502.1	LOC100577074	NC_037638.1	20119433	20122876	+
100578910	LOC100578910	XR_003305693.1	LOC113219113	NC_037648.1	14201124	14204777	-
102655189	LOC102655189	XR_003304243.1	LOC102654870	NC_037640.1	11971101	11974052	+
102655189	LOC102655189	XR_411202.3	LOC102654417	NC_037640.1	11925770	11928181	-
411654	LOC411654	TCONS_00029481	XLOC_010132	NC_037647.1	259111	260775	-
410757	LOC410757	TCONS_00000374	LOC410758	NC_037638.1	3061071	3069249	+
725580	LOC725580	XR_003305714.1	LOC102656011	NC_037648.1	982915	990629	-
725580	LOC725580	XR_003305710.1	LOC102656011	NC_037648.1	982915	996898	-
725580	LOC725580	XR_003305709.1	LOC102656011	NC_037648.1	982915	1011861	-
551047	LOC551047	XR_408897.3	LOC102656658	NC_037644.1	3650226	3659414	-
413935	LOC413935	TCONS_00015640	XLOC_005282	NC_037642.1	10797236	10797933	+
413935	LOC413935	TCONS_00015641	XLOC_005282	NC_037642.1	10797241	10797972	+
551705	LOC551705	XR_003305182.1	LOC102655275	NC_037638.1	11942593	11953074	-
411685	LOC411685	TCONS_00021524	XLOC_007411	NC_037644.1	49431	51617	-
102655924	LOC102655924	XR_001704373.2	LOC102656724	NC_037647.1	10672424	10674934	+
107965192	LOC107965192	XR_410753.3	LOC100578596	NC_037648.1	15023819	15029925	+
100576151	LOC100576151	XR_003304933.1	LOC102655033	NC_037643.1	7002400	7007430	-
552617	LOC552617	XR_003305038.1	LOC102655868	NC_037644.1	12194226	12198294	-
552617	LOC552617	XR_003305035.1	LOC102655868	NC_037644.1	12194226	12198294	-
552617	LOC552617	XR_003305033.1	LOC102655868	NC_037644.1	12194226	12198294	-
552617	LOC552617	XR_003305030.1	LOC102655868	NC_037644.1	12194226	12198294	-
412799	LOC412799	TCONS_00020898	XLOC_007224	NC_037644.1	8575913	8577514	+
724862	LOC724862	XR_408897.3	LOC102656658	NC_037644.1	3650226	3659414	-
409653	LOC409653	XR_003304355.1	LOC113218644	NC_037640.1	6210484	6211083	-
409653	LOC409653	XR_003304356.1	LOC113218645	NC_037640.1	6217983	6218752	-
100576966	LOC100576966	XR_003304676.1	LOC100578835	NC_037642.1	13218880	13225054	-
552206	LOC552206	TCONS_00000717	XLOC_000295	NC_037638.1	6066381	6068778	+
552206	LOC552206	TCONS_00000718	XLOC_000295	NC_037638.1	6066381	6068778	+
552206	LOC552206	TCONS_00000719	XLOC_000295	NC_037638.1	6066389	6068755	+
411881	LOC411881	TCONS_00024559	XLOC_008464	NC_037645.1	2230705	2233082	-
411881	LOC411881	TCONS_00024562	XLOC_008464	NC_037645.1	2230705	2233093	-
411881	LOC411881	TCONS_00024561	XLOC_008464	NC_037645.1	2230705	2233090	-
411657	LOC411657	TCONS_00015640	XLOC_005282	NC_037642.1	10797236	10797933	+
411657	LOC411657	TCONS_00015641	XLOC_005282	NC_037642.1	10797241	10797972	+
408951	LOC408951	TCONS_00021790	XLOC_007492	NC_037644.1	2276743	2289445	-
413253	LOC413253	XR_408386.3	LOC102656530	NC_037645.1	2427833	2432064	-
726033	LOC726033	XR_001702364.2	LOC102655862	NC_037640.1	5400593	5404324	-
726033	LOC726033	XR_001702365.2	LOC102655862	NC_037640.1	5400593	5407875	-
724563	LOC724563	TCONS_00015145	LOC411083	NC_037642.1	6948615	7003935	+
411861	LOC411861	XR_410753.3	LOC100578596	NC_037648.1	15023819	15029925	+
726437	LOC726437	TCONS_00043221	LOC100576384	NC_037653.1	5939416	5945031	+
726437	LOC726437	TCONS_00043222	LOC100576384	NC_037653.1	5941711	5946113	+
725829	LOC725829	XR_003304357.1	LOC102654134	NC_037640.1	2848643	2857935	-
409891	LOC409891	XR_003306227.1	LOC113219299	NC_037653.1	5125214	5128246	-
113219052	LOC113219052	XR_001704373.2	LOC102656724	NC_037647.1	10672424	10674934	+
726322	LOC726322	TCONS_00038963	LOC550799	NC_037651.1	9064434	9067275	+
724344	LOC724344	TCONS_00010012	LOC724344	NC_037640.1	11315265	11322366	+
408473	LOC408473	TCONS_00038963	LOC550799	NC_037651.1	9064434	9067275	+
100577997	LOC100577997	TCONS_00021790	XLOC_007492	NC_037644.1	2276743	2289445	-
410263	LOC410263	XR_003305693.1	LOC113219113	NC_037648.1	14201124	14204777	-
726777	Uqcr11	TCONS_00005139	LOC102656360	NC_037638.1	20633707	20635433	-
726777	Uqcr11	XR_003306543.1	LOC113219410	NC_037638.1	20627643	20628868	-
409329	LOC409329	XR_410753.3	LOC100578596	NC_037648.1	15023819	15029925	+
409590	LOC409590	XR_003305020.1	LOC102653847	NC_037644.1	1291492	1299054	-
100578613	LOC100578613	XR_003305821.1	LOC107965314	NC_037649.1	9143354	9155988	+
100577977	LOC100577977	XR_003306536.1	LOC102653866	NC_037638.1	5255877	5306615	-
412488	LOC412488	TCONS_00017393	XLOC_005915	NC_037642.1	13064599	13068750	-
100578937	LOC100578937	TCONS_00022483	XLOC_007785	NC_037644.1	12351785	12353043	-
408368	LOC408368	XR_003305664.1	LOC100578317	NC_037648.1	13309958	13319365	-
408368	LOC408368	XR_003305661.1	LOC100578317	NC_037648.1	13309958	13319358	-
102653988	LOC102653988	XR_003305501.1	LOC100576417	NC_037647.1	3422279	3467019	-
408732	LOC408732	XR_411202.3	LOC102654417	NC_037640.1	11925770	11928181	-
410751	LOC410751	TCONS_00003314	XLOC_001183	NC_037638.1	5105201	5108334	-
410566	LOC410566	TCONS_00040269	LOC551446	NC_037651.1	10604039	10605896	-
410566	LOC410566	TCONS_00040267	LOC551446	NC_037651.1	10604039	10605896	-
726472	LOC726472	TCONS_00037507	XLOC_012883	NC_037650.1	4474020	4478794	-
412830	LOC412830	TCONS_00041419	XLOC_014243	NC_037652.1	9400083	9401946	+
102656490	LOC102656490	TCONS_00006795	LOC724554	NC_037639.1	13958568	13986268	+
102654541	LOC102654541	XR_410907.3	LOC102654629	NC_037646.1	10694803	10696492	+
100578083	Or14	XR_003304193.1	LOC113218601	NC_037639.1	9954462	9962804	-
100578083	Or14	XR_410389.3	LOC107966098	NC_037639.1	9994700	10003753	-
100578083	Or14	XR_003304195.1	LOC113218603	NC_037639.1	10021401	10025385	-
724603	LOC724603	XR_003304355.1	LOC113218644	NC_037640.1	6210484	6211083	-
724603	LOC724603	XR_003304356.1	LOC113218645	NC_037640.1	6217983	6218752	-
726540	LOC726540	XR_003305526.1	LOC113219060	NC_037647.1	6529703	6734837	-
100577638	LOC100577638	XR_407834.3	LOC102654823	NC_037640.1	3273716	3277445	-
551676	LOC551676	XR_003304732.1	LOC113218798	NC_037638.1	14363551	14364107	-
102656758	LOC102656758	XR_001702501.2	LOC107964196	NC_037640.1	4614574	4627351	-
551252	LOC551252	XR_003306207.1	LOC102653850	NC_037653.1	4501050	4511169	-
409278	LOC409278	XR_003305020.1	LOC102653847	NC_037644.1	1291492	1299054	-
107965250	LOC107965250	XR_003305693.1	LOC113219113	NC_037648.1	14201124	14204777	-
100577786	Or30	XR_003304193.1	LOC113218601	NC_037639.1	9954462	9962804	-
100577786	Or30	XR_410389.3	LOC107966098	NC_037639.1	9994700	10003753	-
100577786	Or30	XR_003304195.1	LOC113218603	NC_037639.1	10021401	10025385	-
409810	LOC409810	XR_003304933.1	LOC102655033	NC_037643.1	7002400	7007430	-
409809	LOC409809	XR_003304933.1	LOC102655033	NC_037643.1	7002400	7007430	-
725252	LOC725252	XR_003306307.1	LOC102655781	NC_037653.1	4736319	4743867	-
408669	LOC408669	TCONS_00006795	LOC724554	NC_037639.1	13958568	13986268	+
100577875	LOC100577875	XR_001703718.2	LOC100578053	NC_037644.1	3340758	3343635	-
412419	LOC412419	XR_001702501.2	LOC107964196	NC_037640.1	4614574	4627351	-
551983	LOC551983	TCONS_00022907	XLOC_007920	NC_037645.1	1887422	1888814	+
551983	LOC551983	TCONS_00022906	XLOC_007920	NC_037645.1	1887422	1888814	+
102655838	LOC102655838	XR_001702684.2	LOC102655779	NC_037641.1	5477257	5481654	+
724886	LOC724886	XR_411202.3	LOC102654417	NC_037640.1	11925770	11928181	-
726649	LOC726649	TCONS_00038963	LOC550799	NC_037651.1	9064434	9067275	+
413159	LOC413159	XR_003304881.1	LOC107963977	NC_037643.1	15703234	15706095	+
552122	Metrn	TCONS_00040269	LOC551446	NC_037651.1	10604039	10605896	-
552122	Metrn	TCONS_00040267	LOC551446	NC_037651.1	10604039	10605896	-
100577283	LOC100577283	TCONS_00025614	LOC411288	NC_037645.1	10955749	10958205	-
724983	LOC724983	XR_001702684.2	LOC102655779	NC_037641.1	5477257	5481654	+
552710	LOC552710	XR_003305160.1	LOC102655292	NC_037645.1	1488351	1495868	-
107966062	LOC107966062	TCONS_00038573	XLOC_013242	NC_037651.1	6518708	6525197	+
107966062	LOC107966062	TCONS_00038574	XLOC_013242	NC_037651.1	6518836	6524024	+
107966062	LOC107966062	TCONS_00038575	XLOC_013242	NC_037651.1	6518843	6523882	+
107966062	LOC107966062	TCONS_00038577	XLOC_013242	NC_037651.1	6518843	6523882	+
107966062	LOC107966062	TCONS_00038576	XLOC_013242	NC_037651.1	6518843	6523882	+
410953	LOC410953	XR_001702364.2	LOC102655862	NC_037640.1	5400593	5404324	-
410953	LOC410953	XR_001702365.2	LOC102655862	NC_037640.1	5400593	5407875	-
409877	LOC409877	XR_003305585.1	LOC102654947	NC_037648.1	14738389	14743346	+
409877	LOC409877	XR_410747.3	LOC102654947	NC_037648.1	14738389	14743344	+
113218803	LOC113218803	XR_003304676.1	LOC100578835	NC_037642.1	13218880	13225054	-
413254	Twi	XR_408386.3	LOC102656530	NC_037645.1	2427833	2432064	-
724047	Mad	TCONS_00041508	Mad	NC_037652.1	1327047	1331108	-
107964703	LOC107964703	TCONS_00020779	XLOC_007171	NC_037644.1	5633018	5636105	+
100577017	LOC100577017	XR_001704512.2	LOC100578866	NC_037647.1	11613844	11617936	+
100577017	LOC100577017	XR_001704513.2	LOC100578866	NC_037647.1	11613844	11617936	+
100577017	LOC100577017	XR_001704511.2	LOC100578866	NC_037647.1	11613844	11617936	+
724252	LOC724252	XR_003306241.1	LOC113219303	NC_037653.1	4227215	4232462	+
413567	LOC413567	TCONS_00032943	LOC412108	NC_037648.1	2380803	2386997	-
410128	LOC410128	XR_408518.3	LOC102656901	NC_037642.1	2972845	2973897	-
551725	LOC551725	TCONS_00005139	LOC102656360	NC_037638.1	20633707	20635433	-
551725	LOC551725	XR_003306543.1	LOC113219410	NC_037638.1	20627643	20628868	-
551275	LOC551275	TCONS_00038431	XLOC_013187	NC_037651.1	5334387	5336728	+
102655857	LOC102655857	XR_003304193.1	LOC113218601	NC_037639.1	9954462	9962804	-
102655857	LOC102655857	XR_410389.3	LOC107966098	NC_037639.1	9994700	10003753	-
102655857	LOC102655857	XR_003304195.1	LOC113218603	NC_037639.1	10021401	10025385	-
724810	LOC724810	XR_001702501.2	LOC107964196	NC_037640.1	4614574	4627351	-
724810	LOC724810	XR_003304363.1	LOC102655807	NC_037640.1	4770901	4775257	+
409913	LOC409913	XR_408897.3	LOC102656658	NC_037644.1	3650226	3659414	-
411706	LOC411706	XR_001703712.2	LOC100577307	NC_037644.1	10585607	10602186	+
411706	LOC411706	XR_001703713.2	LOC100577307	NC_037644.1	10585607	10602186	+
409839	LOC409839	XR_410753.3	LOC100578596	NC_037648.1	15023819	15029925	+
100577229	LOC100577229	TCONS_00024559	XLOC_008464	NC_037645.1	2230705	2233082	-
100577229	LOC100577229	TCONS_00024562	XLOC_008464	NC_037645.1	2230705	2233093	-
100577229	LOC100577229	TCONS_00024561	XLOC_008464	NC_037645.1	2230705	2233090	-
411888	LOC411888	XR_407704.3	LOC102653945	NC_037648.1	892685	896532	+
411888	LOC411888	XR_003305714.1	LOC102656011	NC_037648.1	982915	990629	-
411888	LOC411888	XR_003305710.1	LOC102656011	NC_037648.1	982915	996898	-
411888	LOC411888	XR_003305709.1	LOC102656011	NC_037648.1	982915	1011861	-
552562	LOC552562	XR_411275.3	LOC102656130	NC_037639.1	15185690	15186784	+
725138	LOC725138	XR_411275.3	LOC102656130	NC_037639.1	15185690	15186784	+
410958	LOC410958	XR_001702526.2	LOC100576234	NC_037640.1	5352127	5362319	-
410958	LOC410958	XR_001702364.2	LOC102655862	NC_037640.1	5400593	5404324	-
410958	LOC410958	XR_001702365.2	LOC102655862	NC_037640.1	5400593	5407875	-
551841	LOC551841	TCONS_00022907	XLOC_007920	NC_037645.1	1887422	1888814	+
551841	LOC551841	TCONS_00022906	XLOC_007920	NC_037645.1	1887422	1888814	+
412741	LOC412741	XR_003305880.1	LOC100576513	NC_037649.1	4273820	4276501	-
413807	LOC413807	TCONS_00017393	XLOC_005915	NC_037642.1	13064599	13068750	-
413807	LOC413807	XR_003304676.1	LOC100578835	NC_037642.1	13218880	13225054	-
113219225	LOC113219225	XR_003305182.1	LOC102655275	NC_037638.1	11942593	11953074	-
100578745	LOC100578745	XR_410753.3	LOC100578596	NC_037648.1	15023819	15029925	+
552153	LOC552153	TCONS_00005139	LOC102656360	NC_037638.1	20633707	20635433	-
552153	LOC552153	XR_003306543.1	LOC113219410	NC_037638.1	20627643	20628868	-
726148	LOC726148	XR_003306502.1	LOC100577074	NC_037638.1	20119433	20122876	+
413242	LOC413242	TCONS_00029526	XLOC_010152	NC_037647.1	788996	791516	-
409418	Hsc70-4	XR_003306536.1	LOC102653866	NC_037638.1	5255877	5306615	-
409515	LOC409515	XR_001704208.2	LOC107964959	NC_037646.1	6329284	6345778	+
724388	LOC724388	XR_003304701.1	LOC100576277	NC_037642.1	11471580	11476396	-
725617	LOC725617	XR_003305880.1	LOC100576513	NC_037649.1	4273820	4276501	-
409829	LOC409829	TCONS_00037507	XLOC_012883	NC_037650.1	4474020	4478794	-
409806	LOC409806	XR_003305020.1	LOC102653847	NC_037644.1	1291492	1299054	-
107964134	LOC107964134	TCONS_00010242	XLOC_003462	NC_037640.1	12522066	12525260	+
107964134	LOC107964134	XR_001702576.2	LOC107964218	NC_037640.1	12555709	12558727	+
107964134	LOC107964134	XR_001702575.2	LOC107964218	NC_037640.1	12555712	12558727	+
107964134	LOC107964134	XR_003304244.1	LOC107964218	NC_037640.1	12548905	12558727	+
724247	LOC724247	XR_003306029.1	LOC107965519	NC_037651.1	4925773	4931623	-
409207	LOC409207	XR_003304676.1	LOC100578835	NC_037642.1	13218880	13225054	-
[truncated: 1,143 more rows]

## Sheet: GO enrichment
Category	GOID	Description	GeneRatio	BgRatio	pvalue	padj	geneID	geneName	Count
BP	GO:0007608	sensory perception of smell	56/534	115/2347	3.2592e-10	1.06576e-07	100642169/100577068/102655434/100577031/100577979/102655367/725861/100577715/100577590/113218541/100642170/100642168/100576522/100578842/113218602/102656429/113218533/100576984/100577938/100577101/100576749/100578751/100578047/100578617/100576944/100578886/100577902/100578402/100578013/100577226/100576783/100577634/100577671/100578210/100577334/107963966/100578083/100577786/102655857/100577482/10…	Or51/LOC100577068/LOC102655434/Or41/Or9/LOC102655367/LOC725861/LOC100577715/LOC100577590/LOC113218541/Or52/Or26/LOC100576522/LOC100578842/LOC113218602/LOC102656429/LOC113218533/LOC100576984/LOC100577938/LOC100577101/Or50/LOC100578751/Or10/LOC100578617/LOC100576944/LOC100578886/Or11/Or4/Or13/LOC100577226/LOC100576783/LOC100577634/LOC100577671/Or5/LOC100577334/LOC107963966/Or14/Or30/LOC102655857/Or…	56
BP	GO:0007600	sensory perception	56/534	126/2347	2.31563e-08	1.89302e-06	100642169/100577068/102655434/100577031/100577979/102655367/725861/100577715/100577590/113218541/100642170/100642168/100576522/100578842/113218602/102656429/113218533/100576984/100577938/100577101/100576749/100578751/100578047/100578617/100576944/100578886/100577902/100578402/100578013/100577226/100576783/100577634/100577671/100578210/100577334/107963966/100578083/100577786/102655857/100577482/10…	Or51/LOC100577068/LOC102655434/Or41/Or9/LOC102655367/LOC725861/LOC100577715/LOC100577590/LOC113218541/Or52/Or26/LOC100576522/LOC100578842/LOC113218602/LOC102656429/LOC113218533/LOC100576984/LOC100577938/LOC100577101/Or50/LOC100578751/Or10/LOC100578617/LOC100576944/LOC100578886/Or11/Or4/Or13/LOC100577226/LOC100576783/LOC100577634/LOC100577671/Or5/LOC100577334/LOC107963966/Or14/Or30/LOC102655857/Or…	56
BP	GO:0007606	sensory perception of chemical stimulus	56/534	126/2347	2.31563e-08	1.89302e-06	100642169/100577068/102655434/100577031/100577979/102655367/725861/100577715/100577590/113218541/100642170/100642168/100576522/100578842/113218602/102656429/113218533/100576984/100577938/100577101/100576749/100578751/100578047/100578617/100576944/100578886/100577902/100578402/100578013/100577226/100576783/100577634/100577671/100578210/100577334/107963966/100578083/100577786/102655857/100577482/10…	Or51/LOC100577068/LOC102655434/Or41/Or9/LOC102655367/LOC725861/LOC100577715/LOC100577590/LOC113218541/Or52/Or26/LOC100576522/LOC100578842/LOC113218602/LOC102656429/LOC113218533/LOC100576984/LOC100577938/LOC100577101/Or50/LOC100578751/Or10/LOC100578617/LOC100576944/LOC100578886/Or11/Or4/Or13/LOC100577226/LOC100576783/LOC100577634/LOC100577671/Or5/LOC100577334/LOC107963966/Or14/Or30/LOC102655857/Or…	56
BP	GO:0050877	nervous system process	56/534	126/2347	2.31563e-08	1.89302e-06	100642169/100577068/102655434/100577031/100577979/102655367/725861/100577715/100577590/113218541/100642170/100642168/100576522/100578842/113218602/102656429/113218533/100576984/100577938/100577101/100576749/100578751/100578047/100578617/100576944/100578886/100577902/100578402/100578013/100577226/100576783/100577634/100577671/100578210/100577334/107963966/100578083/100577786/102655857/100577482/10…	Or51/LOC100577068/LOC102655434/Or41/Or9/LOC102655367/LOC725861/LOC100577715/LOC100577590/LOC113218541/Or52/Or26/LOC100576522/LOC100578842/LOC113218602/LOC102656429/LOC113218533/LOC100576984/LOC100577938/LOC100577101/Or50/LOC100578751/Or10/LOC100578617/LOC100576944/LOC100578886/Or11/Or4/Or13/LOC100577226/LOC100576783/LOC100577634/LOC100577671/Or5/LOC100577334/LOC107963966/Or14/Or30/LOC102655857/Or…	56
BP	GO:0003008	system process	56/534	127/2347	3.27429e-08	2.14138e-06	100642169/100577068/102655434/100577031/100577979/102655367/725861/100577715/100577590/113218541/100642170/100642168/100576522/100578842/113218602/102656429/113218533/100576984/100577938/100577101/100576749/100578751/100578047/100578617/100576944/100578886/100577902/100578402/100578013/100577226/100576783/100577634/100577671/100578210/100577334/107963966/100578083/100577786/102655857/100577482/10…	Or51/LOC100577068/LOC102655434/Or41/Or9/LOC102655367/LOC725861/LOC100577715/LOC100577590/LOC113218541/Or52/Or26/LOC100576522/LOC100578842/LOC113218602/LOC102656429/LOC113218533/LOC100576984/LOC100577938/LOC100577101/Or50/LOC100578751/Or10/LOC100578617/LOC100576944/LOC100578886/Or11/Or4/Or13/LOC100577226/LOC100576783/LOC100577634/LOC100577671/Or5/LOC100577334/LOC107963966/Or14/Or30/LOC102655857/Or…	56
BP	GO:0032501	multicellular organismal process	59/534	147/2347	7.86053e-07	4.28399e-05	726268/100642169/100577068/102655434/100577031/100577979/102655367/725861/100577715/100577590/113218541/100642170/100642168/100576522/100578842/113218602/102656429/113218533/100576984/100577938/100577101/100576749/100578751/725511/100578047/100578617/100576944/100578886/100577902/100578402/100578013/412008/100577226/100576783/100577634/100577671/100578210/100577334/107963966/100578083/100577786/1…	LOC726268/Or51/LOC100577068/LOC102655434/Or41/Or9/LOC102655367/LOC725861/LOC100577715/LOC100577590/LOC113218541/Or52/Or26/LOC100576522/LOC100578842/LOC113218602/LOC102656429/LOC113218533/LOC100576984/LOC100577938/LOC100577101/Or50/LOC100578751/LOC725511/Or10/LOC100578617/LOC100576944/LOC100578886/Or11/Or4/Or13/LOC412008/LOC100577226/LOC100576783/LOC100577634/LOC100577671/Or5/LOC100577334/LOC10796…	59
BP	GO:0015711	organic anion transport	7/534	14/2347	0.0230559	0.999101	409277/552183/552242/724436/409865/409614/413275	LOC409277/LOC552183/LOC552242/LOC724436/LOC409865/LOC409614/LOC413275	7
BP	GO:0055085	transmembrane transport	56/534	201/2347	0.0449725	0.999101	726268/726867/411403/551061/408302/409649/100577254/724429/100577986/552149/725165/551217/100576291/410915/413556/410752/413994/408634/725051/551766/724877/412217/113218569/410920/551957/100578557/412094/410683/411685/410566/725617/551643/408272/413069/726119/552144/409650/414012/409646/552505/410823/409631/412540/412320/726278/727630/552330/410179/412810/102654955/409148/725064/411186/102654777/…	LOC726268/LOC726867/LOC411403/LOC551061/LOC408302/LOC409649/LOC100577254/LOC724429/LOC100577986/LOC552149/LOC725165/LOC551217/LOC100576291/LOC410915/LOC413556/LOC410752/LOC413994/LOC408634/LOC725051/LOC551766/LOC724877/LOC412217/LOC113218569/LOC410920/LOC551957/LOC100578557/LOC412094/LOC410683/LOC411685/LOC410566/LOC725617/Tret1/LOC408272/LOC413069/LOC726119/LOC552144/LOC409650/LOC414012/LOC40964…	56
BP	GO:0006260	DNA replication	13/534	37/2347	0.0581115	0.999101	726018/113218653/410266/100578271/724926/410093/727251/413807/724891/409979/725611/551990/725330	LOC726018/LOC113218653/LOC410266/LOC100578271/LOC724926/LOC410093/LOC727251/LOC413807/LOC724891/LOC409979/LOC725611/LOC551990/LOC725330	13
BP	GO:0046903	secretion	8/534	20/2347	0.0630211	0.999101	409277/724341/412036/552681/552242/724436/409614/410084	LOC409277/LOC724341/LOC412036/LOC552681/LOC552242/LOC724436/LOC409614/LOC410084	8
BP	GO:0022613	ribonucleoprotein complex biogenesis	10/534	27/2347	0.0657982	0.999101	724129/724432/551414/724596/551987/551781/113218803/414048/107963983/726086	LOC724129/LOC724432/LOC551414/LOC724596/LOC551987/LOC551781/LOC113218803/LOC414048/LOC107963983/LOC726086	10
BP	GO:0055086	nucleobase-containing small molecule metabolic process	18/534	56/2347	0.066178	0.999101	412619/725881/724724/551966/408470/551766/410539/408474/411599/724603/100577675/100576683/102654955/409422/413601/551835/551757/726262	LOC412619/LOC725881/LOC724724/LOC551966/LOC408470/LOC551766/LOC410539/LOC408474/LOC411599/LOC724603/LOC100577675/LOC100576683/LOC102654955/LOC409422/LOC413601/LOC551835/LOC551757/LOC726262	18
BP	GO:0010605	negative regulation of macromolecule metabolic process	6/534	14/2347	0.0756231	0.999101	408416/726359/551934/411415/552145/409839	LOC408416/LOC726359/LOC551934/LOC411415/LOC552145/LOC409839	6
BP	GO:0009892	negative regulation of metabolic process	6/534	15/2347	0.102737	0.999101	408416/726359/551934/411415/552145/409839	LOC408416/LOC726359/LOC551934/LOC411415/LOC552145/LOC409839	6
BP	GO:0034655	nucleobase-containing compound catabolic process	6/534	15/2347	0.102737	0.999101	408416/726359/724724/410539/408474/409839	LOC408416/LOC726359/LOC724724/LOC410539/LOC408474/LOC409839	6
BP	GO:0070647	protein modification by small protein conjugation or removal	11/534	33/2347	0.108241	0.999101	410162/409394/726782/409070/550708/725435/410344/408964/409985/552324/411536	LOC410162/LOC409394/LOC726782/LOC409070/LOC550708/LOC725435/LOC410344/LOC408964/LOC409985/LOC552324/LOC411536	11
BP	GO:0010629	negative regulation of gene expression	5/534	12/2347	0.114263	0.999101	408416/726359/411415/552145/409839	LOC408416/LOC726359/LOC411415/LOC552145/LOC409839	5
BP	GO:0006820	anion transport	9/534	26/2347	0.114659	0.999101	409277/552183/409056/552242/724436/413069/409865/409614/413275	LOC409277/LOC552183/LOC409056/LOC552242/LOC724436/LOC413069/LOC409865/LOC409614/LOC413275	9
BP	GO:0046483	heterocycle metabolic process	122/534	492/2347	0.124216	0.999101	726018/100576300/408416/551891/726359/409969/410973/411415/113218653/409945/409331/412619/725881/408319/724432/413718/410266/413179/100578271/409883/100578921/411144/551414/413371/724596/724724/551966/410753/725552/409401/551825/724519/725614/726239/107964891/552548/551083/100576912/726230/726766/411534/411164/552294/724926/413708/725987/724635/408470/552658/408668/410093/408872/724205/410309/551…	LOC726018/LOC100576300/LOC408416/LOC551891/LOC726359/LOC409969/LOC410973/LOC411415/LOC113218653/LOC409945/LOC409331/LOC412619/LOC725881/LOC408319/LOC724432/LOC413718/LOC410266/LOC413179/LOC100578271/LOC409883/LOC100578921/LOC411144/LOC551414/LOC413371/LOC724596/LOC724724/LOC551966/LOC410753/LOC725552/LOC409401/LOC551825/LOC724519/LOC725614/LOC726239/LOC107964891/LOC552548/LOC551083/LOC100576912/L…	122
BP	GO:0006869	lipid transport	8/534	23/2347	0.130141	0.999101	409277/552391/552183/552242/724436/409865/409614/413275	LOC409277/A4/LOC552183/LOC552242/LOC724436/LOC409865/LOC409614/LOC413275	8
BP	GO:0042254	ribosome biogenesis	8/534	23/2347	0.130141	0.999101	724129/724432/551414/724596/551781/113218803/414048/107963983	LOC724129/LOC724432/LOC551414/LOC724596/LOC551781/LOC113218803/LOC414048/LOC107963983	8
BP	GO:0006139	nucleobase-containing compound metabolic process	118/534	477/2347	0.136451	0.999101	726018/100576300/408416/726359/409969/410973/411415/113218653/409945/409331/412619/725881/408319/724432/413718/410266/413179/100578271/409883/100578921/411144/551414/413371/724596/724724/551966/410753/725552/409401/551825/724519/725614/726239/107964891/552548/551083/100576912/726230/726766/411534/411164/552294/724926/725987/724635/408470/552658/408668/410093/408872/724205/410309/551766/410539/726…	LOC726018/LOC100576300/LOC408416/LOC726359/LOC409969/LOC410973/LOC411415/LOC113218653/LOC409945/LOC409331/LOC412619/LOC725881/LOC408319/LOC724432/LOC413718/LOC410266/LOC413179/LOC100578271/LOC409883/LOC100578921/LOC411144/LOC551414/LOC413371/LOC724596/LOC724724/LOC551966/LOC410753/LOC725552/LOC409401/LOC551825/LOC724519/LOC725614/LOC726239/LOC107964891/LOC552548/LOC551083/LOC100576912/LOC726230/L…	118
BP	GO:0006725	cellular aromatic compound metabolic process	121/534	491/2347	0.143945	0.999101	726018/100576300/408416/726359/409969/410973/411415/113218653/409945/409331/412619/725881/408319/724432/413718/410266/413179/100578271/409883/100578921/411144/551414/413371/724596/724724/551966/410753/725552/409401/551825/724519/725614/726239/107964891/552548/551083/100576912/726230/726766/411534/411164/552294/724926/413708/725987/724635/408470/552658/408668/410093/408872/724205/410309/551766/410…	LOC726018/LOC100576300/LOC408416/LOC726359/LOC409969/LOC410973/LOC411415/LOC113218653/LOC409945/LOC409331/LOC412619/LOC725881/LOC408319/LOC724432/LOC413718/LOC410266/LOC413179/LOC100578271/LOC409883/LOC100578921/LOC411144/LOC551414/LOC413371/LOC724596/LOC724724/LOC551966/LOC410753/LOC725552/LOC409401/LOC551825/LOC724519/LOC725614/LOC726239/LOC107964891/LOC552548/LOC551083/LOC100576912/LOC726230/L…	121
BP	GO:0048519	negative regulation of biological process	10/534	31/2347	0.146003	0.999101	724819/408416/551008/726359/551934/411415/724920/102654091/552145/409839	LOC724819/LOC408416/LOC551008/LOC726359/LOC551934/LOC411415/LOC724920/LOC102654091/LOC552145/LOC409839	10
BP	GO:1901360	organic cyclic compound metabolic process	122/534	496/2347	0.148593	0.999101	726018/100576300/408416/551891/726359/409969/410973/411415/113218653/409945/409331/412619/725881/408319/724432/413718/410266/413179/100578271/409883/100578921/411144/551414/413371/724596/724724/551966/410753/725552/409401/551825/724519/725614/726239/107964891/552548/551083/100576912/726230/726766/411534/411164/552294/724926/413708/725987/724635/408470/552658/408668/410093/408872/724205/410309/551…	LOC726018/LOC100576300/LOC408416/LOC551891/LOC726359/LOC409969/LOC410973/LOC411415/LOC113218653/LOC409945/LOC409331/LOC412619/LOC725881/LOC408319/LOC724432/LOC413718/LOC410266/LOC413179/LOC100578271/LOC409883/LOC100578921/LOC411144/LOC551414/LOC413371/LOC724596/LOC724724/LOC551966/LOC410753/LOC725552/LOC409401/LOC551825/LOC724519/LOC725614/LOC726239/LOC107964891/LOC552548/LOC551083/LOC100576912/L…	122
BP	GO:0006364	rRNA processing	5/534	13/2347	0.152494	0.999101	724432/551414/724596/113218803/107963983	LOC724432/LOC551414/LOC724596/LOC113218803/LOC107963983	5
BP	GO:0016072	rRNA metabolic process	5/534	13/2347	0.152494	0.999101	724432/551414/724596/113218803/107963983	LOC724432/LOC551414/LOC724596/LOC113218803/LOC107963983	5
BP	GO:0032446	protein modification by small protein conjugation	5/534	13/2347	0.152494	0.999101	409394/726782/409070/550708/411536	LOC409394/LOC726782/LOC409070/LOC550708/LOC411536	5
BP	GO:0051726	regulation of cell cycle	5/534	13/2347	0.152494	0.999101	724819/551008/724920/102654091/411627	LOC724819/LOC551008/LOC724920/LOC102654091/LOC411627	5
BP	GO:0098655	cation transmembrane transport	8/534	24/2347	0.158413	0.999101	726268/411403/551217/551766/727630/412810/102654955/409148	LOC726268/LOC411403/LOC551217/LOC551766/LOC727630/LOC412810/LOC102654955/ATP5G2	8
BP	GO:0098660	inorganic ion transmembrane transport	8/534	24/2347	0.158413	0.999101	726268/411403/551217/551766/727630/412810/102654955/409148	LOC726268/LOC411403/LOC551217/LOC551766/LOC727630/LOC412810/LOC102654955/ATP5G2	8
BP	GO:0098662	inorganic cation transmembrane transport	8/534	24/2347	0.158413	0.999101	726268/411403/551217/551766/727630/412810/102654955/409148	LOC726268/LOC411403/LOC551217/LOC551766/LOC727630/LOC412810/LOC102654955/ATP5G2	8
BP	GO:0009117	nucleotide metabolic process	14/534	47/2347	0.161458	0.999101	725881/724724/551966/408470/551766/410539/408474/724603/100576683/102654955/409422/551835/551757/726262	LOC725881/LOC724724/LOC551966/LOC408470/LOC551766/LOC410539/LOC408474/LOC724603/LOC100576683/LOC102654955/LOC409422/LOC551835/LOC551757/LOC726262	14
BP	GO:0006396	RNA processing	24/534	87/2347	0.166593	0.999101	409969/724432/409883/551414/724596/107964891/551083/726766/724635/551987/410264/409653/113218803/724247/408501/409347/107963983/551809/724628/107964835/413619/726086/102655126/410968	LOC409969/LOC724432/LOC409883/LOC551414/LOC724596/LOC107964891/LOC551083/LOC726766/LOC724635/LOC551987/LOC410264/LOC409653/LOC113218803/LOC724247/LOC408501/LOC409347/LOC107963983/LOC551809/LOC724628/LOC107964835/LOC413619/LOC726086/LOC102655126/LOC410968	24
BP	GO:0006457	protein folding	6/534	17/2347	0.169596	0.999101	411700/550968/727642/409165/552528/412150	LOC411700/LOC550968/LOC727642/LOC409165/LOC552528/LOC412150	6
BP	GO:0044270	cellular nitrogen compound catabolic process	6/534	17/2347	0.169596	0.999101	408416/726359/724724/410539/408474/409839	LOC408416/LOC726359/LOC724724/LOC410539/LOC408474/LOC409839	6
BP	GO:0046700	heterocycle catabolic process	6/534	17/2347	0.169596	0.999101	408416/726359/724724/410539/408474/409839	LOC408416/LOC726359/LOC724724/LOC410539/LOC408474/LOC409839	6
BP	GO:0016071	mRNA metabolic process	10/534	32/2347	0.171593	0.999101	408416/726359/107964891/551987/409839/408501/409347/107964835/413619/726086	LOC408416/LOC726359/LOC107964891/LOC551987/LOC409839/LOC408501/LOC409347/LOC107964835/LOC413619/LOC726086	10
BP	GO:0019637	organophosphate metabolic process	25/534	92/2347	0.181584	0.999101	551891/725881/409277/724724/551966/100578188/107965021/408470/551766/410539/552242/727520/724436/408474/724603/411698/100576683/102654955/409422/413643/413817/551835/551757/726262/409614	LOC551891/LOC725881/LOC409277/LOC724724/LOC551966/LOC100578188/LOC107965021/LOC408470/LOC551766/LOC410539/LOC552242/LOC727520/LOC724436/LOC408474/LOC724603/LOC411698/LOC100576683/LOC102654955/LOC409422/LOC413643/LOC413817/LOC551835/LOC551757/LOC726262/LOC409614	25
BP	GO:0006753	nucleoside phosphate metabolic process	14/534	48/2347	0.183085	0.999101	725881/724724/551966/408470/551766/410539/408474/724603/100576683/102654955/409422/551835/551757/726262	LOC725881/LOC724724/LOC551966/LOC408470/LOC551766/LOC410539/LOC408474/LOC724603/LOC100576683/LOC102654955/LOC409422/LOC551835/LOC551757/LOC726262	14
BP	GO:0044085	cellular component biogenesis	19/534	68/2347	0.18549	0.999101	724129/724432/102653824/551414/724596/102654919/102654091/551987/551781/113218616/412259/113218803/102654007/414048/107963983/726301/726086/100576688/410060	LOC724129/LOC724432/LOC102653824/LOC551414/LOC724596/LOC102654919/LOC102654091/LOC551987/LOC551781/LOC113218616/LOC412259/LOC113218803/LOC102654007/LOC414048/LOC107963983/LOC726301/LOC726086/LOC100576688/LOC410060	19
BP	GO:0010876	lipid localization	8/534	25/2347	0.189289	0.999101	409277/552391/552183/552242/724436/409865/409614/413275	LOC409277/A4/LOC552183/LOC552242/LOC724436/LOC409865/LOC409614/LOC413275	8
BP	GO:0072521	purine-containing compound metabolic process	9/534	29/2347	0.195041	0.999101	725881/724724/551966/551766/100577675/100576683/102654955/551757/726262	LOC725881/LOC724724/LOC551966/LOC551766/LOC100577675/LOC100576683/LOC102654955/LOC551757/LOC726262	9
BP	GO:0019439	aromatic compound catabolic process	6/534	18/2347	0.208378	0.999101	408416/726359/724724/410539/408474/409839	LOC408416/LOC726359/LOC724724/LOC410539/LOC408474/LOC409839	6
BP	GO:1901361	organic cyclic compound catabolic process	6/534	18/2347	0.208378	0.999101	408416/726359/724724/410539/408474/409839	LOC408416/LOC726359/LOC724724/LOC410539/LOC408474/LOC409839	6
BP	GO:0006091	generation of precursor metabolites and energy	5/534	15/2347	0.241431	0.999101	725881/724724/725797/102654007/551757	LOC725881/LOC724724/LOC725797/LOC102654007/LOC551757	5
BP	GO:0007049	cell cycle	6/534	19/2347	0.249903	0.999101	724819/551008/725793/724920/102654091/411627	LOC724819/LOC551008/LOC725793/LOC724920/LOC102654091/LOC411627	6
BP	GO:0009123	nucleoside monophosphate metabolic process	6/534	19/2347	0.249903	0.999101	725881/724724/551966/551766/102654955/551757	LOC725881/LOC724724/LOC551966/LOC551766/LOC102654955/LOC551757	6
BP	GO:0009126	purine nucleoside monophosphate metabolic process	6/534	19/2347	0.249903	0.999101	725881/724724/551966/551766/102654955/551757	LOC725881/LOC724724/LOC551966/LOC551766/LOC102654955/LOC551757	6
BP	GO:0009161	ribonucleoside monophosphate metabolic process	6/534	19/2347	0.249903	0.999101	725881/724724/551966/551766/102654955/551757	LOC725881/LOC724724/LOC551966/LOC551766/LOC102654955/LOC551757	6
BP	GO:0009167	purine ribonucleoside monophosphate metabolic process	6/534	19/2347	0.249903	0.999101	725881/724724/551966/551766/102654955/551757	LOC725881/LOC724724/LOC551966/LOC551766/LOC102654955/LOC551757	6
BP	GO:0006796	phosphate-containing compound metabolic process	69/534	282/2347	0.253734	0.999101	411507/551891/412041/551934/410671/725881/724929/409277/408718/410190/413261/413448/724724/551966/552061/413190/408312/102654315/725118/412917/100578188/408442/100578006/411270/411227/412070/107965021/408470/413029/551766/410539/410717/551949/552242/727520/410632/726405/552492/724436/408474/550969/102653709/409791/552617/409590/724603/412419/408501/726562/410910/724672/411698/413152/100576683/408…	LOC411507/LOC551891/LOC412041/LOC551934/LOC410671/LOC725881/LOC724929/LOC409277/LOC408718/LOC410190/LOC413261/LOC413448/LOC724724/LOC551966/LOC552061/LOC413190/LOC408312/LOC102654315/LOC725118/LOC412917/LOC100578188/LOC408442/LOC100578006/LOC411270/LOC411227/LOC412070/LOC107965021/LOC408470/LOC413029/LOC551766/LOC410539/LOC410717/LOC551949/LOC552242/LOC727520/LOC410632/LOC726405/LOC552492/LOC7244…	69
BP	GO:0009150	purine ribonucleotide metabolic process	8/534	27/2347	0.257561	0.999101	725881/724724/551966/551766/100576683/102654955/551757/726262	LOC725881/LOC724724/LOC551966/LOC551766/LOC100576683/LOC102654955/LOC551757/LOC726262	8
BP	GO:0009259	ribonucleotide metabolic process	8/534	27/2347	0.257561	0.999101	725881/724724/551966/551766/100576683/102654955/551757/726262	LOC725881/LOC724724/LOC551966/LOC551766/LOC100576683/LOC102654955/LOC551757/LOC726262	8
BP	GO:0034220	ion transmembrane transport	8/534	27/2347	0.257561	0.999101	726268/411403/551217/551766/727630/412810/102654955/409148	LOC726268/LOC411403/LOC551217/LOC551766/LOC727630/LOC412810/LOC102654955/ATP5G2	8
BP	GO:0006468	protein phosphorylation	42/534	168/2347	0.262851	0.999101	411507/412041/551934/410671/724929/408718/410190/413261/413448/552061/413190/408312/102654315/412917/408442/411270/412070/413029/410717/551949/410632/726405/550969/102653709/409791/552617/409590/724603/412419/408501/726562/410910/724672/413152/408591/409422/410685/410732/100577120/409125/413052/551424	LOC411507/LOC412041/LOC551934/LOC410671/LOC724929/LOC408718/LOC410190/LOC413261/LOC413448/LOC552061/LOC413190/LOC408312/LOC102654315/LOC412917/LOC408442/LOC411270/LOC412070/LOC413029/LOC410717/LOC551949/LOC410632/LOC726405/LOC550969/LOC102653709/LOC409791/LOC552617/LOC409590/LOC724603/LOC412419/LOC408501/LOC726562/LOC410910/LOC724672/LOC413152/LOC408591/LOC409422/LOC410685/LOC410732/LOC100577120/…	42
BP	GO:0006793	phosphorus metabolic process	69/534	284/2347	0.276607	0.999101	411507/551891/412041/551934/410671/725881/724929/409277/408718/410190/413261/413448/724724/551966/552061/413190/408312/102654315/725118/412917/100578188/408442/100578006/411270/411227/412070/107965021/408470/413029/551766/410539/410717/551949/552242/727520/410632/726405/552492/724436/408474/550969/102653709/409791/552617/409590/724603/412419/408501/726562/410910/724672/411698/413152/100576683/408…	LOC411507/LOC551891/LOC412041/LOC551934/LOC410671/LOC725881/LOC724929/LOC409277/LOC408718/LOC410190/LOC413261/LOC413448/LOC724724/LOC551966/LOC552061/LOC413190/LOC408312/LOC102654315/LOC725118/LOC412917/LOC100578188/LOC408442/LOC100578006/LOC411270/LOC411227/LOC412070/LOC107965021/LOC408470/LOC413029/LOC551766/LOC410539/LOC410717/LOC551949/LOC552242/LOC727520/LOC410632/LOC726405/LOC552492/LOC7244…	69
BP	GO:0006790	sulfur compound metabolic process	4/534	12/2347	0.282694	0.999101	411372/727520/408369/551102	LOC411372/LOC727520/LOC408369/LOC551102	4
BP	GO:0009187	cyclic nucleotide metabolic process	4/534	12/2347	0.282694	0.999101	724603/100576683/409422/726262	LOC724603/LOC100576683/LOC409422/LOC726262	4
BP	GO:0009190	cyclic nucleotide biosynthetic process	4/534	12/2347	0.282694	0.999101	724603/100576683/409422/726262	LOC724603/LOC100576683/LOC409422/LOC726262	4
BP	GO:0016567	protein ubiquitination	4/534	12/2347	0.282694	0.999101	726782/409070/550708/411536	LOC726782/LOC409070/LOC550708/LOC411536	4
BP	GO:0006259	DNA metabolic process	20/534	77/2347	0.286525	0.999101	726018/113218653/410266/100578271/552548/724926/408668/410093/727251/411231/411526/413807/412010/724891/725876/409979/725611/551990/408752/725330	LOC726018/LOC113218653/LOC410266/LOC100578271/LOC552548/LOC724926/LOC408668/LOC410093/LOC727251/LOC411231/LOC411526/LOC413807/LOC412010/LOC724891/LOC725876/LOC409979/LOC725611/LOC551990/LOC408752/LOC725330	20
BP	GO:0090304	nucleic acid metabolic process	99/534	414/2347	0.287309	0.999101	726018/100576300/408416/726359/409969/410973/411415/113218653/409945/409331/408319/724432/413718/410266/413179/100578271/409883/100578921/411144/551414/413371/724596/410753/725552/409401/551825/724519/725614/107964891/552548/551083/100576912/726230/726766/411534/411164/552294/724926/725987/724635/552658/408668/410093/408872/724205/410309/726436/551987/724311/724159/727251/102654776/411231/726709/…	LOC726018/LOC100576300/LOC408416/LOC726359/LOC409969/LOC410973/LOC411415/LOC113218653/LOC409945/LOC409331/LOC408319/LOC724432/LOC413718/LOC410266/LOC413179/LOC100578271/LOC409883/LOC100578921/LOC411144/LOC551414/LOC413371/LOC724596/LOC410753/LOC725552/LOC409401/LOC551825/LOC724519/LOC725614/LOC107964891/LOC552548/LOC551083/LOC100576912/LOC726230/LOC726766/LOC411534/LOC411164/LOC552294/LOC724926/L…	99
BP	GO:1902600	proton transmembrane transport	5/534	16/2347	0.290173	0.999101	551766/727630/412810/102654955/409148	LOC551766/LOC727630/LOC412810/LOC102654955/ATP5G2	5
BP	GO:0016579	protein deubiquitination	6/534	20/2347	0.293476	0.999101	410162/725435/410344/408964/409985/552324	LOC410162/LOC725435/LOC410344/LOC408964/LOC409985/LOC552324	6
BP	GO:0070646	protein modification by small protein removal	6/534	20/2347	0.293476	0.999101	410162/725435/410344/408964/409985/552324	LOC410162/LOC725435/LOC410344/LOC408964/LOC409985/LOC552324	6
BP	GO:0006163	purine nucleotide metabolic process	8/534	28/2347	0.294206	0.999101	725881/724724/551966/551766/100576683/102654955/551757/726262	LOC725881/LOC724724/LOC551966/LOC551766/LOC100576683/LOC102654955/LOC551757/LOC726262	8
BP	GO:0019693	ribose phosphate metabolic process	8/534	28/2347	0.294206	0.999101	725881/724724/551966/551766/100576683/102654955/551757/726262	LOC725881/LOC724724/LOC551966/LOC551766/LOC100576683/LOC102654955/LOC551757/LOC726262	8
BP	GO:0016310	phosphorylation	45/534	183/2347	0.296058	0.999101	411507/412041/551934/410671/725881/724929/408718/410190/413261/413448/724724/552061/413190/408312/102654315/412917/408442/411270/412070/413029/410717/551949/410632/726405/550969/102653709/409791/552617/409590/724603/412419/408501/726562/410910/724672/413152/408591/409422/410685/410732/100577120/551757/409125/413052/551424	LOC411507/LOC412041/LOC551934/LOC410671/LOC725881/LOC724929/LOC408718/LOC410190/LOC413261/LOC413448/LOC724724/LOC552061/LOC413190/LOC408312/LOC102654315/LOC412917/LOC408442/LOC411270/LOC412070/LOC413029/LOC410717/LOC551949/LOC410632/LOC726405/LOC550969/LOC102653709/LOC409791/LOC552617/LOC409590/LOC724603/LOC412419/LOC408501/LOC726562/LOC410910/LOC724672/LOC413152/LOC408591/LOC409422/LOC410685/LOC…	45
BP	GO:0034470	ncRNA processing	10/534	37/2347	0.32441	0.999101	409969/724432/551414/724596/724635/410264/113218803/107963983/551809/102655126	LOC409969/LOC724432/LOC551414/LOC724596/LOC724635/LOC410264/LOC113218803/LOC107963983/LOC551809/LOC102655126	10
BP	GO:0044281	small molecule metabolic process	33/534	134/2347	0.32973	0.999101	411849/409945/412619/725881/413718/724724/551966/411771/413697/725987/408470/551766/410539/413885/726436/408474/411599/552532/100578937/724603/551676/100577675/413909/552768/100576683/410408/102654955/409422/413817/413601/551835/551757/726262	LOC411849/LOC409945/LOC412619/LOC725881/LOC413718/LOC724724/LOC551966/LOC411771/LOC413697/LOC725987/LOC408470/LOC551766/LOC410539/LOC413885/LOC726436/LOC408474/LOC411599/LOC552532/LOC100578937/LOC724603/LOC551676/LOC100577675/LOC413909/LOC552768/LOC100576683/LOC410408/LOC102654955/LOC409422/LOC413817/LOC413601/LOC551835/LOC551757/LOC726262	33
BP	GO:0034622	cellular protein-containing complex assembly	8/534	29/2347	0.331983	0.999101	102653824/102654919/551987/113218616/102654007/726301/726086/100576688	LOC102653824/LOC102654919/LOC551987/LOC113218616/LOC102654007/LOC726301/LOC726086/LOC100576688	8
BP	GO:0072522	purine-containing compound biosynthetic process	6/534	21/2347	0.338391	0.999101	724724/551966/100577675/100576683/102654955/726262	LOC724724/LOC551966/LOC100577675/LOC100576683/LOC102654955/LOC726262	6
BP	GO:0046034	ATP metabolic process	5/534	17/2347	0.340414	0.999101	725881/724724/551766/102654955/551757	LOC725881/LOC724724/LOC551766/LOC102654955/LOC551757	5
BP	GO:0032940	secretion by cell	4/534	13/2347	0.340561	0.999101	724341/412036/552681/410084	LOC724341/LOC412036/LOC552681/LOC410084	4
BP	GO:0090407	organophosphate biosynthetic process	16/534	63/2347	0.352808	0.999101	551891/724724/551966/100578188/107965021/408470/727520/724603/411698/100576683/102654955/409422/413643/413817/551835/726262	LOC551891/LOC724724/LOC551966/LOC100578188/LOC107965021/LOC408470/LOC727520/LOC724603/LOC411698/LOC100576683/LOC102654955/LOC409422/LOC413643/LOC413817/LOC551835/LOC726262	16
BP	GO:0006812	cation transport	15/534	59/2347	0.358623	0.999101	726268/411403/412074/551217/100578207/413994/551766/412094/413159/414012/727630/552330/412810/102654955/409148	LOC726268/LOC411403/LOC412074/LOC551217/LOC100578207/LOC413994/LOC551766/LOC412094/LOC413159/LOC414012/LOC727630/LOC552330/LOC412810/LOC102654955/ATP5G2	15
BP	GO:0007154	cell communication	60/534	252/2347	0.361655	0.999101	408271/726268/724437/408945/410261/410170/408699/409070/413371/413448/100577138/410654/727312/550818/100578739/410332/412143/412439/552036/725511/726003/408949/411270/100578296/412008/411288/726401/413677/412274/102654090/724877/551124/409370/113218647/412896/724780/410351/412130/724344/724603/413063/411290/726228/410910/406127/410979/552545/410902/102653795/100576683/409836/409422/724495/408614/…	LOC408271/LOC726268/LOC724437/LOC408945/LOC410261/LOC410170/LOC408699/LOC409070/LOC413371/LOC413448/LOC100577138/LOC410654/LOC727312/LOC550818/LOC100578739/LOC410332/LOC412143/LOC412439/LOC552036/LOC725511/Rep/LOC408949/LOC411270/LOC100578296/LOC412008/LOC411288/LOC726401/LOC413677/LOC412274/LOC102654090/LOC724877/LOC551124/LOC409370/LOC113218647/LOC412896/LOC724780/LOC410351/LOC412130/LOC724344/…	60
BP	GO:0035556	intracellular signal transduction	22/534	89/2347	0.366376	0.999101	408271/410261/413448/727312/410332/412143/552036/726003/411270/726401/413677/102654090/724877/409370/412130/724603/413063/411290/410910/100576683/409422/726262	LOC408271/LOC410261/LOC413448/LOC727312/LOC410332/LOC412143/LOC552036/Rep/LOC411270/LOC726401/LOC413677/LOC102654090/LOC724877/LOC409370/LOC412130/LOC724603/LOC413063/LOC411290/LOC410910/LOC100576683/LOC409422/LOC726262	22
BP	GO:0023052	signaling	60/534	253/2347	0.375406	0.999101	408271/726268/724437/408945/410261/410170/408699/409070/413371/413448/100577138/410654/727312/550818/100578739/410332/412143/412439/552036/725511/726003/408949/411270/100578296/412008/411288/726401/413677/412274/102654090/724877/551124/409370/113218647/412896/724780/412130/724344/724603/413063/411290/726228/410910/406127/410979/552545/410902/102653795/100576683/409836/409422/724495/408614/410229/…	LOC408271/LOC726268/LOC724437/LOC408945/LOC410261/LOC410170/LOC408699/LOC409070/LOC413371/LOC413448/LOC100577138/LOC410654/LOC727312/LOC550818/LOC100578739/LOC410332/LOC412143/LOC412439/LOC552036/LOC725511/Rep/LOC408949/LOC411270/LOC100578296/LOC412008/LOC411288/LOC726401/LOC413677/LOC412274/LOC102654090/LOC724877/LOC551124/LOC409370/LOC113218647/LOC412896/LOC724780/LOC412130/LOC724344/LOC724603/…	60
BP	GO:0006811	ion transport	31/534	128/2347	0.376621	0.999101	726268/411403/409277/100577254/412074/552183/551217/100578207/100576291/413994/551766/409056/552242/724436/412094/412830/413159/413069/726119/414012/409865/410823/409631/727630/552330/412810/102654955/409148/409614/413275/410060	LOC726268/LOC411403/LOC409277/LOC100577254/LOC412074/LOC552183/LOC551217/LOC100578207/LOC100576291/LOC413994/LOC551766/LOC409056/LOC552242/LOC724436/LOC412094/LOC412830/LOC413159/LOC413069/LOC726119/LOC414012/LOC409865/LOC410823/LOC409631/LOC727630/LOC552330/LOC412810/LOC102654955/ATP5G2/LOC409614/LOC413275/LOC410060	31
BP	GO:0006397	mRNA processing	7/534	26/2347	0.377058	0.999101	107964891/551987/408501/409347/107964835/413619/726086	LOC107964891/LOC551987/LOC408501/LOC409347/LOC107964835/LOC413619/LOC726086	7
BP	GO:0048523	negative regulation of cellular process	7/534	26/2347	0.377058	0.999101	724819/551008/551934/411415/724920/102654091/552145	LOC724819/LOC551008/LOC551934/LOC411415/LOC724920/LOC102654091/LOC552145	7
BP	GO:0006325	chromatin organization	6/534	22/2347	0.383961	0.999101	724519/725186/724159/113218616/685996/100576688	LOC724519/LOC725186/LOC724159/LOC113218616/Su(var)3-9/LOC100576688	6
BP	GO:0009144	purine nucleoside triphosphate metabolic process	5/534	18/2347	0.391197	0.999101	725881/724724/551766/102654955/551757	LOC725881/LOC724724/LOC551766/LOC102654955/LOC551757	5
BP	GO:0009199	ribonucleoside triphosphate metabolic process	5/534	18/2347	0.391197	0.999101	725881/724724/551766/102654955/551757	LOC725881/LOC724724/LOC551766/LOC102654955/LOC551757	5
BP	GO:0009205	purine ribonucleoside triphosphate metabolic process	5/534	18/2347	0.391197	0.999101	725881/724724/551766/102654955/551757	LOC725881/LOC724724/LOC551766/LOC102654955/LOC551757	5
BP	GO:0034660	ncRNA metabolic process	17/534	69/2347	0.398663	0.999101	409969/409945/724432/413718/551414/724596/725987/724635/726436/410264/552532/113218803/413909/107963983/552768/551809/102655126	LOC409969/LOC409945/LOC724432/LOC413718/LOC551414/LOC724596/LOC725987/LOC724635/LOC726436/LOC410264/LOC552532/LOC113218803/LOC413909/LOC107963983/LOC552768/LOC551809/LOC102655126	17
BP	GO:0008380	RNA splicing	4/534	14/2347	0.398705	0.999101	551987/409347/724628/726086	LOC551987/LOC409347/LOC724628/LOC726086	4
BP	GO:0007165	signal transduction	58/534	246/2347	0.398769	0.999101	408271/724437/408945/410261/410170/408699/409070/413371/413448/100577138/410654/727312/550818/100578739/410332/412143/412439/552036/725511/726003/408949/411270/100578296/412008/411288/726401/413677/412274/102654090/724877/551124/409370/113218647/412896/724780/412130/724344/724603/413063/411290/726228/410910/406127/410979/552545/410902/102653795/100576683/409836/409422/724495/408614/410229/410542/…	LOC408271/LOC724437/LOC408945/LOC410261/LOC410170/LOC408699/LOC409070/LOC413371/LOC413448/LOC100577138/LOC410654/LOC727312/LOC550818/LOC100578739/LOC410332/LOC412143/LOC412439/LOC552036/LOC725511/Rep/LOC408949/LOC411270/LOC100578296/LOC412008/LOC411288/LOC726401/LOC413677/LOC412274/LOC102654090/LOC724877/LOC551124/LOC409370/LOC113218647/LOC412896/LOC724780/LOC412130/LOC724344/LOC724603/LOC413063/…	58
BP	GO:0015672	monovalent inorganic cation transport	9/534	35/2347	0.400536	0.999101	726268/100578207/413994/551766/413159/727630/412810/102654955/409148	LOC726268/LOC100578207/LOC413994/LOC551766/LOC413159/LOC727630/LOC412810/LOC102654955/ATP5G2	9
BP	GO:0016070	RNA metabolic process	80/534	342/2347	0.403693	0.999101	100576300/408416/726359/409969/410973/411415/409945/409331/408319/724432/413718/413179/409883/100578921/411144/551414/413371/724596/410753/725552/409401/551825/724519/725614/107964891/551083/100576912/726230/726766/411534/411164/552294/725987/724635/552658/408872/724205/410309/726436/551987/724311/724159/102654776/411231/726709/410264/552311/100577069/552145/552532/409653/113218803/409839/724247/…	LOC100576300/LOC408416/LOC726359/LOC409969/LOC410973/LOC411415/LOC409945/LOC409331/LOC408319/LOC724432/LOC413718/LOC413179/LOC409883/LOC100578921/LOC411144/LOC551414/LOC413371/LOC724596/LOC410753/LOC725552/LOC409401/LOC551825/LOC724519/LOC725614/LOC107964891/LOC551083/LOC100576912/LOC726230/LOC726766/LOC411534/LOC411164/LOC552294/LOC725987/LOC724635/LOC552658/LOC408872/LOC724205/E75/LOC726436/LOC…	80
BP	GO:0006066	alcohol metabolic process	3/534	10/2347	0.406179	0.999101	413697/100578937/413817	LOC413697/LOC100578937/LOC413817	3
BP	GO:0007059	chromosome segregation	3/534	10/2347	0.406179	0.999101	724819/724920/725746	LOC724819/LOC724920/LOC725746	3
BP	GO:0031324	negative regulation of cellular metabolic process	3/534	10/2347	0.406179	0.999101	551934/411415/552145	LOC551934/LOC411415/LOC552145	3
BP	GO:0046434	organophosphate catabolic process	3/534	10/2347	0.406179	0.999101	724724/410539/408474	LOC724724/LOC410539/LOC408474	3
BP	GO:1901615	organic hydroxy compound metabolic process	3/534	10/2347	0.406179	0.999101	413697/100578937/413817	LOC413697/LOC100578937/LOC413817	3
BP	GO:0006464	cellular protein modification process	68/534	290/2347	0.406425	0.999101	411507/410162/409394/412041/551934/410671/726782/724929/408718/409070/724611/550708/410190/413261/413448/552061/725435/413190/726261/408312/102654315/725118/412917/725186/409890/410105/100578188/410344/408964/408442/411270/102655538/411227/412070/413029/410717/724947/551949/409985/410632/724159/726405/552324/550969/102653709/107964350/409791/552617/409590/724603/412419/408501/726562/410910/724672…	LOC411507/LOC410162/LOC409394/LOC412041/LOC551934/LOC410671/LOC726782/LOC724929/LOC408718/LOC409070/LOC724611/LOC550708/LOC410190/LOC413261/LOC413448/LOC552061/LOC725435/LOC413190/WRNexo/LOC408312/LOC102654315/LOC725118/LOC412917/LOC725186/LOC409890/LOC410105/LOC100578188/LOC410344/LOC408964/LOC408442/LOC411270/LOC102655538/LOC411227/LOC412070/LOC413029/LOC410717/LOC724947/LOC551949/LOC409985/LOC…	68
BP	GO:0036211	protein modification process	68/534	290/2347	0.406425	0.999101	411507/410162/409394/412041/551934/410671/726782/724929/408718/409070/724611/550708/410190/413261/413448/552061/725435/413190/726261/408312/102654315/725118/412917/725186/409890/410105/100578188/410344/408964/408442/411270/102655538/411227/412070/413029/410717/724947/551949/409985/410632/724159/726405/552324/550969/102653709/107964350/409791/552617/409590/724603/412419/408501/726562/410910/724672…	LOC411507/LOC410162/LOC409394/LOC412041/LOC551934/LOC410671/LOC726782/LOC724929/LOC408718/LOC409070/LOC724611/LOC550708/LOC410190/LOC413261/LOC413448/LOC552061/LOC725435/LOC413190/WRNexo/LOC408312/LOC102654315/LOC725118/LOC412917/LOC725186/LOC409890/LOC410105/LOC100578188/LOC410344/LOC408964/LOC408442/LOC411270/LOC102655538/LOC411227/LOC412070/LOC413029/LOC410717/LOC724947/LOC551949/LOC409985/LOC…	68
BP	GO:0051716	cellular response to stimulus	67/534	287/2347	0.424517	0.999101	408271/551008/724437/408945/410261/410170/408699/409070/100578271/413371/413448/100577138/410654/727312/550818/100578739/410332/412143/552548/412439/552036/725511/726003/408949/411270/100578296/408668/412008/411288/726401/413677/412274/102654090/724877/551124/409370/113218647/412896/411231/724780/411526/412130/724344/724603/413063/411290/726228/412010/410910/406127/410979/552545/410902/725876/102…	LOC408271/LOC551008/LOC724437/LOC408945/LOC410261/LOC410170/LOC408699/LOC409070/LOC100578271/LOC413371/LOC413448/LOC100577138/LOC410654/LOC727312/LOC550818/LOC100578739/LOC410332/LOC412143/LOC552548/LOC412439/LOC552036/LOC725511/Rep/LOC408949/LOC411270/LOC100578296/LOC408668/LOC412008/LOC411288/LOC726401/LOC413677/LOC412274/LOC102654090/LOC724877/LOC551124/LOC409370/LOC113218647/LOC412896/LOC4112…	67
BP	GO:0009165	nucleotide biosynthetic process	9/534	36/2347	0.436936	0.999101	724724/551966/408470/724603/100576683/102654955/409422/551835/726262	LOC724724/LOC551966/LOC408470/LOC724603/LOC100576683/LOC102654955/LOC409422/LOC551835/LOC726262	9
BP	GO:1901293	nucleoside phosphate biosynthetic process	9/534	36/2347	0.436936	0.999101	724724/551966/408470/724603/100576683/102654955/409422/551835/726262	LOC724724/LOC551966/LOC408470/LOC724603/LOC100576683/LOC102654955/LOC409422/LOC551835/LOC726262	9
BP	GO:0009141	nucleoside triphosphate metabolic process	5/534	19/2347	0.441659	0.999101	725881/724724/551766/102654955/551757	LOC725881/LOC724724/LOC551766/LOC102654955/LOC551757	5
BP	GO:0009152	purine ribonucleotide biosynthetic process	5/534	19/2347	0.441659	0.999101	724724/551966/100576683/102654955/726262	LOC724724/LOC551966/LOC100576683/LOC102654955/LOC726262	5
BP	GO:0009260	ribonucleotide biosynthetic process	5/534	19/2347	0.441659	0.999101	724724/551966/100576683/102654955/726262	LOC724724/LOC551966/LOC100576683/LOC102654955/LOC726262	5
BP	GO:0046390	ribose phosphate biosynthetic process	5/534	19/2347	0.441659	0.999101	724724/551966/100576683/102654955/726262	LOC724724/LOC551966/LOC100576683/LOC102654955/LOC726262	5
BP	GO:0006352	DNA-templated transcription, initiation	4/534	15/2347	0.455896	0.999101	100578921/411144/410753/410004	LOC100578921/LOC411144/LOC410753/LOC410004	4
BP	GO:0033043	regulation of organelle organization	4/534	15/2347	0.455896	0.999101	724819/724920/102654091/726301	LOC724819/LOC724920/LOC102654091/LOC726301	4
BP	GO:0007017	microtubule-based process	10/534	41/2347	0.461141	0.999101	411894/411814/726506/102654091/410959/552508/412638/411769/413166/413068	LOC411894/LOC411814/LOC726506/LOC102654091/LOC410959/LOC552508/LOC412638/LOC411769/LOC413166/LOC413068	10
BP	GO:0065003	protein-containing complex assembly	10/534	41/2347	0.461141	0.999101	102653824/102654919/551987/113218616/412259/102654007/726301/726086/100576688/410060	LOC102653824/LOC102654919/LOC551987/LOC113218616/LOC412259/LOC102654007/LOC726301/LOC726086/LOC100576688/LOC410060	10
BP	GO:0000278	mitotic cell cycle	3/534	11/2347	0.47354	0.999101	724819/725793/724920	LOC724819/LOC725793/LOC724920	3
BP	GO:0018205	peptidyl-lysine modification	3/534	11/2347	0.47354	0.999101	725186/724159/685996	LOC725186/LOC724159/Su(var)3-9	3
BP	GO:0043412	macromolecule modification	72/534	313/2347	0.479707	0.999101	411507/410162/409394/412041/551934/410671/726782/724929/408718/409070/724611/550708/551414/410190/413261/413448/552061/725435/413190/726261/408312/102654315/725118/412917/551083/725186/409890/410105/100578188/410344/408964/408442/411270/102655538/411227/412070/413029/410717/724947/551949/409985/410632/724159/726405/552324/550969/102653709/107964350/409791/552617/409590/724603/412419/408501/726562…	LOC411507/LOC410162/LOC409394/LOC412041/LOC551934/LOC410671/LOC726782/LOC724929/LOC408718/LOC409070/LOC724611/LOC550708/LOC551414/LOC410190/LOC413261/LOC413448/LOC552061/LOC725435/LOC413190/WRNexo/LOC408312/LOC102654315/LOC725118/LOC412917/LOC551083/LOC725186/LOC409890/LOC410105/LOC100578188/LOC410344/LOC408964/LOC408442/LOC411270/LOC102655538/LOC411227/LOC412070/LOC413029/LOC410717/LOC724947/LOC…	72
BP	GO:0022607	cellular component assembly	11/534	46/2347	0.482682	0.999101	102653824/102654919/102654091/551987/113218616/412259/102654007/726301/726086/100576688/410060	LOC102653824/LOC102654919/LOC102654091/LOC551987/LOC113218616/LOC412259/LOC102654007/LOC726301/LOC726086/LOC100576688/LOC410060	11
BP	GO:0043933	protein-containing complex subunit organization	11/534	46/2347	0.482682	0.999101	102653824/102654919/724519/551987/113218616/412259/102654007/726301/726086/100576688/410060	LOC102653824/LOC102654919/LOC724519/LOC551987/LOC113218616/LOC412259/LOC102654007/LOC726301/LOC726086/LOC100576688/LOC410060	11
BP	GO:0006164	purine nucleotide biosynthetic process	5/534	20/2347	0.491053	0.999101	724724/551966/100576683/102654955/726262	LOC724724/LOC551966/LOC100576683/LOC102654955/LOC726262	5
BP	GO:0009108	coenzyme biosynthetic process	5/534	20/2347	0.491053	0.999101	551891/724724/408470/727520/551102	LOC551891/LOC724724/LOC408470/LOC727520/LOC551102	5
BP	GO:0019438	aromatic compound biosynthetic process	59/534	257/2347	0.493879	0.999101	100576300/410973/411415/409331/408319/413179/100578921/411144/413371/724724/551966/410753/725552/409401/551825/724519/725614/100576912/726230/411534/411164/552294/413708/408470/552658/408872/724205/410309/410539/724311/727520/724159/102654776/411231/726709/408474/552311/100577069/552145/724603/100577675/408354/724169/725633/411712/100576683/411553/102654955/727229/102654890/409422/410004/410669/4…	LOC100576300/LOC410973/LOC411415/LOC409331/LOC408319/LOC413179/LOC100578921/LOC411144/LOC413371/LOC724724/LOC551966/LOC410753/LOC725552/LOC409401/LOC551825/LOC724519/LOC725614/LOC100576912/LOC726230/LOC411534/LOC411164/LOC552294/LOC413708/LOC408470/LOC552658/LOC408872/LOC724205/E75/LOC410539/LOC724311/LOC727520/LOC724159/LOC102654776/LOC411231/LOC726709/LOC408474/LOC552311/LOC100577069/LOC552145/…	59
BP	GO:0050789	regulation of biological process	109/534	477/2347	0.498789	0.999101	724819/408271/100576300/408416/726268/551008/724437/408945/726359/410261/410170/551934/408699/410973/411415/409331/408319/413179/409070/413371/413448/100577138/410654/727312/550818/100578739/410332/409401/551825/412143/724519/725614/412439/100576912/552036/726230/725511/724920/726003/408949/411534/411270/552294/100578296/412008/410093/102654091/408872/411288/724205/726401/410309/413677/412274/724…	LOC724819/LOC408271/LOC100576300/LOC408416/LOC726268/LOC551008/LOC724437/LOC408945/LOC726359/LOC410261/LOC410170/LOC551934/LOC408699/LOC410973/LOC411415/LOC409331/LOC408319/LOC413179/LOC409070/LOC413371/LOC413448/LOC100577138/LOC410654/LOC727312/LOC550818/LOC100578739/LOC410332/LOC409401/LOC551825/LOC412143/LOC724519/LOC725614/LOC412439/LOC100576912/LOC552036/LOC726230/LOC725511/LOC724920/Rep/LOC…	109
BP	GO:0010646	regulation of cell communication	12/534	51/2347	0.502102	0.999101	408271/726268/409070/727312/412143/412008/726401/413677/409370/412130/413063/552545	LOC408271/LOC726268/LOC409070/LOC727312/LOC412143/LOC412008/LOC726401/LOC413677/LOC409370/LOC412130/LOC413063/LOC552545	12
BP	GO:0023051	regulation of signaling	12/534	51/2347	0.502102	0.999101	408271/726268/409070/727312/412143/412008/726401/413677/409370/412130/413063/552545	LOC408271/LOC726268/LOC409070/LOC727312/LOC412143/LOC412008/LOC726401/LOC413677/LOC409370/LOC412130/LOC413063/LOC552545	12
BP	GO:0018130	heterocycle biosynthetic process	60/534	262/2347	0.502536	0.999101	100576300/551891/410973/411415/409331/408319/413179/100578921/411144/413371/724724/551966/410753/725552/409401/551825/724519/725614/100576912/726230/411534/411164/552294/413708/408470/552658/408872/724205/410309/410539/724311/727520/724159/102654776/411231/726709/408474/552311/100577069/552145/724603/100577675/408354/724169/725633/411712/100576683/411553/102654955/727229/102654890/409422/410004/4…	LOC100576300/LOC551891/LOC410973/LOC411415/LOC409331/LOC408319/LOC413179/LOC100578921/LOC411144/LOC413371/LOC724724/LOC551966/LOC410753/LOC725552/LOC409401/LOC551825/LOC724519/LOC725614/LOC100576912/LOC726230/LOC411534/LOC411164/LOC552294/LOC413708/LOC408470/LOC552658/LOC408872/LOC724205/E75/LOC410539/LOC724311/LOC727520/LOC724159/LOC102654776/LOC411231/LOC726709/LOC408474/LOC552311/LOC100577069/…	60
BP	GO:0051128	regulation of cellular component organization	4/534	16/2347	0.511137	0.999101	724819/724920/102654091/726301	LOC724819/LOC724920/LOC102654091/LOC726301	4
BP	GO:0009966	regulation of signal transduction	11/534	47/2347	0.514735	0.999101	408271/409070/727312/412143/412008/726401/413677/409370/412130/413063/552545	LOC408271/LOC409070/LOC727312/LOC412143/LOC412008/LOC726401/LOC413677/LOC409370/LOC412130/LOC413063/LOC552545	11
BP	GO:0050896	response to stimulus	70/534	307/2347	0.516472	0.999101	408271/551008/724437/408945/410261/410170/408699/409070/100578271/413371/413397/413448/100577138/410654/727312/550818/100578739/410332/412143/552548/412439/552036/725511/726003/408949/411270/100578296/408668/412008/411288/726401/413677/551544/412274/102654090/724877/551124/409370/408953/113218647/412896/411231/724780/411526/412130/724344/724603/413063/411290/726228/412010/410910/406127/410979/552…	LOC408271/LOC551008/LOC724437/LOC408945/LOC410261/LOC410170/LOC408699/LOC409070/LOC100578271/LOC413371/Def2/LOC413448/LOC100577138/LOC410654/LOC727312/LOC550818/LOC100578739/LOC410332/LOC412143/LOC552548/LOC412439/LOC552036/LOC725511/Rep/LOC408949/LOC411270/LOC100578296/LOC408668/LOC412008/LOC411288/LOC726401/LOC413677/LOC551544/LOC412274/LOC102654090/LOC724877/LOC551124/LOC409370/LOC408953/LOC11…	70
BP	GO:1901362	organic cyclic compound biosynthetic process	60/534	263/2347	0.516704	0.999101	100576300/551891/410973/411415/409331/408319/413179/100578921/411144/413371/724724/551966/410753/725552/409401/551825/724519/725614/100576912/726230/411534/411164/552294/413708/408470/552658/408872/724205/410309/410539/724311/727520/724159/102654776/411231/726709/408474/552311/100577069/552145/724603/100577675/408354/724169/725633/411712/100576683/411553/102654955/727229/102654890/409422/410004/4…	LOC100576300/LOC551891/LOC410973/LOC411415/LOC409331/LOC408319/LOC413179/LOC100578921/LOC411144/LOC413371/LOC724724/LOC551966/LOC410753/LOC725552/LOC409401/LOC551825/LOC724519/LOC725614/LOC100576912/LOC726230/LOC411534/LOC411164/LOC552294/LOC413708/LOC408470/LOC552658/LOC408872/LOC724205/E75/LOC410539/LOC724311/LOC727520/LOC724159/LOC102654776/LOC411231/LOC726709/LOC408474/LOC552311/LOC100577069/…	60
BP	GO:0007018	microtubule-based movement	8/534	34/2347	0.523962	0.999101	411894/411814/726506/410959/552508/412638/411769/413068	LOC411894/LOC411814/LOC726506/LOC410959/LOC552508/LOC412638/LOC411769/LOC413068	8
BP	GO:0007264	small GTPase mediated signal transduction	10/534	43/2347	0.528507	0.999101	408271/727312/410332/412143/726003/726401/413677/409370/412130/413063	LOC408271/LOC727312/LOC410332/LOC412143/Rep/LOC726401/LOC413677/LOC409370/LOC412130/LOC413063	10
BP	GO:0006887	exocytosis	3/534	12/2347	0.537155	0.999101	412036/552681/410084	LOC412036/LOC552681/LOC410084	3
BP	GO:0009124	nucleoside monophosphate biosynthetic process	3/534	12/2347	0.537155	0.999101	724724/551966/102654955	LOC724724/LOC551966/LOC102654955	3
BP	GO:0009127	purine nucleoside monophosphate biosynthetic process	3/534	12/2347	0.537155	0.999101	724724/551966/102654955	LOC724724/LOC551966/LOC102654955	3
BP	GO:0009156	ribonucleoside monophosphate biosynthetic process	3/534	12/2347	0.537155	0.999101	724724/551966/102654955	LOC724724/LOC551966/LOC102654955	3
BP	GO:0009168	purine ribonucleoside monophosphate biosynthetic process	3/534	12/2347	0.537155	0.999101	724724/551966/102654955	LOC724724/LOC551966/LOC102654955	3
BP	GO:0016569	covalent chromatin modification	3/534	12/2347	0.537155	0.999101	725186/724159/685996	LOC725186/LOC724159/Su(var)3-9	3
BP	GO:0016570	histone modification	3/534	12/2347	0.537155	0.999101	725186/724159/685996	LOC725186/LOC724159/Su(var)3-9	3
BP	GO:0048193	Golgi vesicle transport	3/534	12/2347	0.537155	0.999101	411410/552743/552312	LOC411410/LOC552743/LOC552312	3
BP	GO:0006810	transport	88/534	388/2347	0.537963	0.999101	726268/726867/411403/551061/408302/409277/409649/552391/725057/100577254/724341/724429/412036/100577986/412074/411410/552149/552681/552183/725165/551217/100578207/100576291/410915/413556/410752/726833/413994/408634/725051/552117/551766/409056/552242/551708/411857/724877/412217/113218569/552743/410920/724436/551957/100578557/552295/412094/410683/411685/410566/412830/413159/551725/725617/408939/551…	LOC726268/LOC726867/LOC411403/LOC551061/LOC408302/LOC409277/LOC409649/A4/LOC725057/LOC100577254/LOC724341/LOC724429/LOC412036/LOC100577986/LOC412074/LOC411410/LOC552149/LOC552681/LOC552183/LOC725165/LOC551217/LOC100578207/LOC100576291/LOC410915/LOC413556/LOC410752/LOC726833/LOC413994/LOC408634/LOC725051/LOC552117/LOC551766/LOC409056/LOC552242/LOC551708/LOC411857/LOC724877/LOC412217/LOC113218569/L…	88
BP	GO:0034654	nucleobase-containing compound biosynthetic process	56/534	247/2347	0.540081	0.999101	100576300/410973/411415/409331/408319/413179/100578921/411144/413371/724724/551966/410753/725552/409401/551825/724519/725614/100576912/726230/411534/411164/552294/408470/552658/408872/724205/410309/410539/724311/724159/102654776/411231/726709/408474/552311/100577069/552145/724603/408354/724169/725633/411712/100576683/411553/102654955/727229/102654890/409422/410004/410669/412432/551835/726262/4088…	LOC100576300/LOC410973/LOC411415/LOC409331/LOC408319/LOC413179/LOC100578921/LOC411144/LOC413371/LOC724724/LOC551966/LOC410753/LOC725552/LOC409401/LOC551825/LOC724519/LOC725614/LOC100576912/LOC726230/LOC411534/LOC411164/LOC552294/LOC408470/LOC552658/LOC408872/LOC724205/E75/LOC410539/LOC724311/LOC724159/LOC102654776/LOC411231/LOC726709/LOC408474/LOC552311/LOC100577069/LOC552145/LOC724603/LOC408354/…	56
BP	GO:0030001	metal ion transport	7/534	30/2347	0.541131	0.999101	726268/411403/551217/100578207/413994/412094/413159	LOC726268/LOC411403/LOC551217/LOC100578207/LOC413994/LOC412094/LOC413159	7
BP	GO:0010468	regulation of gene expression	39/534	172/2347	0.54191	0.999101	100576300/408416/726359/410973/411415/409331/408319/413179/413371/409401/551825/724519/725614/100576912/726230/411534/552294/408872/724205/410309/724311/724159/102654776/411231/726709/552311/100577069/552145/409839/408354/724169/411712/411553/727229/102654890/410669/412432/408855/100578252	LOC100576300/LOC408416/LOC726359/LOC410973/LOC411415/LOC409331/LOC408319/LOC413179/LOC413371/LOC409401/LOC551825/LOC724519/LOC725614/LOC100576912/LOC726230/LOC411534/LOC552294/LOC408872/LOC724205/E75/LOC724311/LOC724159/LOC102654776/LOC411231/LOC726709/LOC552311/LOC100577069/LOC552145/LOC409839/LOC408354/LOC724169/LOC411712/LOC411553/LOC727229/LOC102654890/LOC410669/LOC412432/Err/Ets97D-like	39
BP	GO:0048583	regulation of response to stimulus	11/534	48/2347	0.546192	0.999101	408271/409070/727312/412143/412008/726401/413677/409370/412130/413063/552545	LOC408271/LOC409070/LOC727312/LOC412143/LOC412008/LOC726401/LOC413677/LOC409370/LOC412130/LOC413063/LOC552545	11
BP	GO:0051234	establishment of localization	88/534	389/2347	0.549893	0.999101	726268/726867/411403/551061/408302/409277/409649/552391/725057/100577254/724341/724429/412036/100577986/412074/411410/552149/552681/552183/725165/551217/100578207/100576291/410915/413556/410752/726833/413994/408634/725051/552117/551766/409056/552242/551708/411857/724877/412217/113218569/552743/410920/724436/551957/100578557/552295/412094/410683/411685/410566/412830/413159/551725/725617/408939/551…	LOC726268/LOC726867/LOC411403/LOC551061/LOC408302/LOC409277/LOC409649/A4/LOC725057/LOC100577254/LOC724341/LOC724429/LOC412036/LOC100577986/LOC412074/LOC411410/LOC552149/LOC552681/LOC552183/LOC725165/LOC551217/LOC100578207/LOC100576291/LOC410915/LOC413556/LOC410752/LOC726833/LOC413994/LOC408634/LOC725051/LOC552117/LOC551766/LOC409056/LOC552242/LOC551708/LOC411857/LOC724877/LOC412217/LOC113218569/L…	88
BP	GO:0050794	regulation of cellular process	106/534	469/2347	0.556561	0.999101	724819/408271/100576300/726268/551008/724437/408945/410261/410170/551934/408699/410973/411415/409331/408319/413179/409070/413371/413448/100577138/410654/727312/550818/100578739/410332/409401/551825/412143/724519/725614/412439/100576912/552036/726230/725511/724920/726003/408949/411534/411270/552294/100578296/412008/410093/102654091/408872/411288/724205/726401/410309/413677/412274/724311/102654090/…	LOC724819/LOC408271/LOC100576300/LOC726268/LOC551008/LOC724437/LOC408945/LOC410261/LOC410170/LOC551934/LOC408699/LOC410973/LOC411415/LOC409331/LOC408319/LOC413179/LOC409070/LOC413371/LOC413448/LOC100577138/LOC410654/LOC727312/LOC550818/LOC100578739/LOC410332/LOC409401/LOC551825/LOC412143/LOC724519/LOC725614/LOC412439/LOC100576912/LOC552036/LOC726230/LOC725511/LOC724920/Rep/LOC408949/LOC411534/LOC…	106
BP	GO:0006644	phospholipid metabolic process	8/534	35/2347	0.560533	0.999101	409277/100578188/107965021/552242/724436/411698/413643/409614	LOC409277/LOC100578188/LOC107965021/LOC552242/LOC724436/LOC411698/LOC413643/LOC409614	8
BP	GO:0006928	movement of cell or subcellular component	8/534	35/2347	0.560533	0.999101	411894/411814/726506/410959/552508/412638/411769/413068	LOC411894/LOC411814/LOC726506/LOC410959/LOC552508/LOC412638/LOC411769/LOC413068	8
BP	GO:0060255	regulation of macromolecule metabolic process	41/534	182/2347	0.561011	0.999101	100576300/408416/726359/551934/410973/411415/409331/408319/413179/413371/409401/551825/724519/725614/100576912/726230/411534/552294/410093/408872/724205/410309/724311/724159/102654776/411231/726709/552311/100577069/552145/409839/408354/724169/411712/411553/727229/102654890/410669/412432/408855/100578252	LOC100576300/LOC408416/LOC726359/LOC551934/LOC410973/LOC411415/LOC409331/LOC408319/LOC413179/LOC413371/LOC409401/LOC551825/LOC724519/LOC725614/LOC100576912/LOC726230/LOC411534/LOC552294/LOC410093/LOC408872/LOC724205/E75/LOC724311/LOC724159/LOC102654776/LOC411231/LOC726709/LOC552311/LOC100577069/LOC552145/LOC409839/LOC408354/LOC724169/LOC411712/LOC411553/LOC727229/LOC102654890/LOC410669/LOC412432/…	41
BP	GO:0010467	gene expression	97/534	430/2347	0.564669	0.999101	100576300/408416/413884/726359/409969/410973/411415/409945/409331/408319/724432/413718/413179/409883/409723/552517/551397/100578921/411144/551414/413371/724596/410753/725552/409401/551825/724519/725614/100577575/107964891/551083/100576912/726230/726766/725943/724191/411534/411164/552294/725987/724635/552658/408872/724205/410309/726436/551987/724311/724159/102654776/411231/726709/410264/412984/552…	LOC100576300/LOC408416/LOC413884/LOC726359/LOC409969/LOC410973/LOC411415/LOC409945/LOC409331/LOC408319/LOC724432/LOC413718/LOC413179/LOC409883/LOC409723/LOC552517/LOC551397/LOC100578921/LOC411144/LOC551414/LOC413371/LOC724596/LOC410753/LOC725552/LOC409401/LOC551825/LOC724519/LOC725614/LOC100577575/LOC107964891/LOC551083/LOC100576912/LOC726230/LOC726766/LOC725943/RpL35/LOC411534/LOC411164/LOC55229…	97
BP	GO:0071840	cellular component organization or biogenesis	31/534	139/2347	0.586596	0.999101	724819/724129/724432/102653824/551414/724596/102654919/724519/412191/725186/724920/102654091/408748/551987/724159/551781/113218616/412259/410263/113218803/102654007/414048/107963983/413166/685996/726301/726086/100576688/413068/413607/410060	LOC724819/LOC724129/LOC724432/LOC102653824/LOC551414/LOC724596/LOC102654919/LOC724519/LOC412191/LOC725186/LOC724920/LOC102654091/LOC408748/LOC551987/LOC724159/LOC551781/LOC113218616/LOC412259/LOC410263/LOC113218803/LOC102654007/LOC414048/LOC107963983/LOC413166/Su(var)3-9/LOC726301/LOC726086/LOC100576688/LOC413068/LOC413607/LOC410060	31
BP	GO:0019222	regulation of metabolic process	41/534	184/2347	0.593511	0.999101	100576300/408416/726359/551934/410973/411415/409331/408319/413179/413371/409401/551825/724519/725614/100576912/726230/411534/552294/410093/408872/724205/410309/724311/724159/102654776/411231/726709/552311/100577069/552145/409839/408354/724169/411712/411553/727229/102654890/410669/412432/408855/100578252	LOC100576300/LOC408416/LOC726359/LOC551934/LOC410973/LOC411415/LOC409331/LOC408319/LOC413179/LOC413371/LOC409401/LOC551825/LOC724519/LOC725614/LOC100576912/LOC726230/LOC411534/LOC552294/LOC410093/LOC408872/LOC724205/E75/LOC724311/LOC724159/LOC102654776/LOC411231/LOC726709/LOC552311/LOC100577069/LOC552145/LOC409839/LOC408354/LOC724169/LOC411712/LOC411553/LOC727229/LOC102654890/LOC410669/LOC412432/…	41
BP	GO:0051056	regulation of small GTPase mediated signal transduction	8/534	36/2347	0.595846	0.999101	408271/727312/412143/726401/413677/409370/412130/413063	LOC408271/LOC727312/LOC412143/LOC726401/LOC413677/LOC409370/LOC412130/LOC413063	8
BP	GO:0051186	cofactor metabolic process	8/534	36/2347	0.595846	0.999101	551891/411372/724724/408470/727520/408369/551676/551102	LOC551891/LOC411372/LOC724724/LOC408470/LOC727520/LOC408369/LOC551676/LOC551102	8
BP	GO:0000413	protein peptidyl-prolyl isomerization	3/534	13/2347	0.596134	0.999101	409890/102655538/551723	LOC409890/LOC102655538/LOC551723	3
BP	GO:0007267	cell-cell signaling	3/534	13/2347	0.596134	0.999101	726268/724437/725511	LOC726268/LOC724437/LOC725511	3
BP	GO:0018208	peptidyl-proline modification	3/534	13/2347	0.596134	0.999101	409890/102655538/551723	LOC409890/LOC102655538/LOC551723	3
BP	GO:0022402	cell cycle process	3/534	13/2347	0.596134	0.999101	724819/724920/102654091	LOC724819/LOC724920/LOC102654091	3
BP	GO:0045017	glycerolipid biosynthetic process	3/534	13/2347	0.596134	0.999101	100578188/107965021/413643	LOC100578188/LOC107965021/LOC413643	3
BP	GO:0046474	glycerophospholipid biosynthetic process	3/534	13/2347	0.596134	0.999101	100578188/107965021/413643	LOC100578188/LOC107965021/LOC413643	3
BP	GO:0018193	peptidyl-amino acid modification	6/534	27/2347	0.601487	0.999101	725186/409890/102655538/724159/551723/685996	LOC725186/LOC409890/LOC102655538/LOC724159/LOC551723/Su(var)3-9	6
BP	GO:0051188	cofactor biosynthetic process	6/534	27/2347	0.601487	0.999101	551891/411372/724724/408470/727520/551102	LOC551891/LOC411372/LOC724724/LOC408470/LOC727520/LOC551102	6
BP	GO:0019219	regulation of nucleobase-containing compound metabolic process	37/534	167/2347	0.607453	0.999101	100576300/410973/411415/409331/408319/413179/413371/409401/551825/724519/725614/100576912/726230/411534/552294/410093/408872/724205/410309/724311/724159/102654776/411231/726709/552311/100577069/552145/408354/724169/411712/411553/727229/102654890/410669/412432/408855/100578252	LOC100576300/LOC410973/LOC411415/LOC409331/LOC408319/LOC413179/LOC413371/LOC409401/LOC551825/LOC724519/LOC725614/LOC100576912/LOC726230/LOC411534/LOC552294/LOC410093/LOC408872/LOC724205/E75/LOC724311/LOC724159/LOC102654776/LOC411231/LOC726709/LOC552311/LOC100577069/LOC552145/LOC408354/LOC724169/LOC411712/LOC411553/LOC727229/LOC102654890/LOC410669/LOC412432/Err/Ets97D-like	37
BP	GO:0006974	cellular response to DNA damage stimulus	9/534	41/2347	0.610328	0.999101	551008/100578271/552548/408668/411231/411526/412010/725876/408752	LOC551008/LOC100578271/LOC552548/LOC408668/LOC411231/LOC411526/LOC412010/LOC725876/LOC408752	9
BP	GO:0033554	cellular response to stress	9/534	41/2347	0.610328	0.999101	551008/100578271/552548/408668/411231/411526/412010/725876/408752	LOC551008/LOC100578271/LOC552548/LOC408668/LOC411231/LOC411526/LOC412010/LOC725876/LOC408752	9
BP	GO:0006351	transcription, DNA-templated	45/534	203/2347	0.611555	0.999101	100576300/410973/411415/409331/408319/413179/100578921/411144/413371/410753/725552/409401/551825/724519/725614/100576912/726230/411534/411164/552294/552658/408872/724205/410309/724311/724159/102654776/411231/726709/552311/100577069/552145/408354/724169/725633/411712/411553/727229/102654890/410004/410669/412432/408855/100578252/102655904	LOC100576300/LOC410973/LOC411415/LOC409331/LOC408319/LOC413179/LOC100578921/LOC411144/LOC413371/LOC410753/LOC725552/LOC409401/LOC551825/LOC724519/LOC725614/LOC100576912/LOC726230/LOC411534/LOC411164/LOC552294/LOC552658/LOC408872/LOC724205/E75/LOC724311/LOC724159/LOC102654776/LOC411231/LOC726709/LOC552311/LOC100577069/LOC552145/LOC408354/LOC724169/LOC725633/LOC411712/LOC411553/LOC727229/LOC1026548…	45
BP	GO:0097659	nucleic acid-templated transcription	45/534	203/2347	0.611555	0.999101	100576300/410973/411415/409331/408319/413179/100578921/411144/413371/410753/725552/409401/551825/724519/725614/100576912/726230/411534/411164/552294/552658/408872/724205/410309/724311/724159/102654776/411231/726709/552311/100577069/552145/408354/724169/725633/411712/411553/727229/102654890/410004/410669/412432/408855/100578252/102655904	LOC100576300/LOC410973/LOC411415/LOC409331/LOC408319/LOC413179/LOC100578921/LOC411144/LOC413371/LOC410753/LOC725552/LOC409401/LOC551825/LOC724519/LOC725614/LOC100576912/LOC726230/LOC411534/LOC411164/LOC552294/LOC552658/LOC408872/LOC724205/E75/LOC724311/LOC724159/LOC102654776/LOC411231/LOC726709/LOC552311/LOC100577069/LOC552145/LOC408354/LOC724169/LOC725633/LOC411712/LOC411553/LOC727229/LOC1026548…	45
BP	GO:0043038	amino acid activation	7/534	32/2347	0.616414	0.999101	409945/413718/725987/726436/552532/413909/552768	LOC409945/LOC413718/LOC725987/LOC726436/LOC552532/LOC413909/LOC552768	7
BP	GO:0043039	tRNA aminoacylation	7/534	32/2347	0.616414	0.999101	409945/413718/725987/726436/552532/413909/552768	LOC409945/LOC413718/LOC725987/LOC726436/LOC552532/LOC413909/LOC552768	7
BP	GO:0006399	tRNA metabolic process	12/534	55/2347	0.619375	0.999101	409969/409945/413718/725987/724635/726436/410264/552532/413909/552768/551809/102655126	LOC409969/LOC409945/LOC413718/LOC725987/LOC724635/LOC726436/LOC410264/LOC552532/LOC413909/LOC552768/LOC551809/LOC102655126	12
BP	GO:0006950	response to stress	12/534	55/2347	0.619375	0.999101	551008/100578271/413397/552548/408668/551544/408953/411231/411526/412010/725876/408752	LOC551008/LOC100578271/Def2/LOC552548/LOC408668/LOC551544/LOC408953/LOC411231/LOC411526/LOC412010/LOC725876/LOC408752	12
BP	GO:0007166	cell surface receptor signaling pathway	5/534	23/2347	0.627274	0.999101	724437/409070/413371/725511/551124	LOC724437/LOC409070/LOC413371/LOC725511/LOC551124	5
BP	GO:0008033	tRNA processing	5/534	23/2347	0.627274	0.999101	409969/724635/410264/551809/102655126	LOC409969/LOC724635/LOC410264/LOC551809/LOC102655126	5
BP	GO:0006281	DNA repair	8/534	37/2347	0.629706	0.999101	100578271/552548/408668/411231/411526/412010/725876/408752	LOC100578271/LOC552548/LOC408668/LOC411231/LOC411526/LOC412010/LOC725876/LOC408752	8
BP	GO:0051179	localization	88/534	396/2347	0.631074	0.999101	726268/726867/411403/551061/408302/409277/409649/552391/725057/100577254/724341/724429/412036/100577986/412074/411410/552149/552681/552183/725165/551217/100578207/100576291/410915/413556/410752/726833/413994/408634/725051/552117/551766/409056/552242/551708/411857/724877/412217/113218569/552743/410920/724436/551957/100578557/552295/412094/410683/411685/410566/412830/413159/551725/725617/408939/551…	LOC726268/LOC726867/LOC411403/LOC551061/LOC408302/LOC409277/LOC409649/A4/LOC725057/LOC100577254/LOC724341/LOC724429/LOC412036/LOC100577986/LOC412074/LOC411410/LOC552149/LOC552681/LOC552183/LOC725165/LOC551217/LOC100578207/LOC100576291/LOC410915/LOC413556/LOC410752/LOC726833/LOC413994/LOC408634/LOC725051/LOC552117/LOC551766/LOC409056/LOC552242/LOC551708/LOC411857/LOC724877/LOC412217/LOC113218569/L…	88
BP	GO:0006355	regulation of transcription, DNA-templated	36/534	164/2347	0.631875	0.999101	100576300/410973/411415/409331/408319/413179/413371/409401/551825/724519/725614/100576912/726230/411534/552294/408872/724205/410309/724311/724159/102654776/411231/726709/552311/100577069/552145/408354/724169/411712/411553/727229/102654890/410669/412432/408855/100578252	LOC100576300/LOC410973/LOC411415/LOC409331/LOC408319/LOC413179/LOC413371/LOC409401/LOC551825/LOC724519/LOC725614/LOC100576912/LOC726230/LOC411534/LOC552294/LOC408872/LOC724205/E75/LOC724311/LOC724159/LOC102654776/LOC411231/LOC726709/LOC552311/LOC100577069/LOC552145/LOC408354/LOC724169/LOC411712/LOC411553/LOC727229/LOC102654890/LOC410669/LOC412432/Err/Ets97D-like	36
BP	GO:0051252	regulation of RNA metabolic process	36/534	164/2347	0.631875	0.999101	100576300/410973/411415/409331/408319/413179/413371/409401/551825/724519/725614/100576912/726230/411534/552294/408872/724205/410309/724311/724159/102654776/411231/726709/552311/100577069/552145/408354/724169/411712/411553/727229/102654890/410669/412432/408855/100578252	LOC100576300/LOC410973/LOC411415/LOC409331/LOC408319/LOC413179/LOC413371/LOC409401/LOC551825/LOC724519/LOC725614/LOC100576912/LOC726230/LOC411534/LOC552294/LOC408872/LOC724205/E75/LOC724311/LOC724159/LOC102654776/LOC411231/LOC726709/LOC552311/LOC100577069/LOC552145/LOC408354/LOC724169/LOC411712/LOC411553/LOC727229/LOC102654890/LOC410669/LOC412432/Err/Ets97D-like	36
BP	GO:1903506	regulation of nucleic acid-templated transcription	36/534	164/2347	0.631875	0.999101	100576300/410973/411415/409331/408319/413179/413371/409401/551825/724519/725614/100576912/726230/411534/552294/408872/724205/410309/724311/724159/102654776/411231/726709/552311/100577069/552145/408354/724169/411712/411553/727229/102654890/410669/412432/408855/100578252	LOC100576300/LOC410973/LOC411415/LOC409331/LOC408319/LOC413179/LOC413371/LOC409401/LOC551825/LOC724519/LOC725614/LOC100576912/LOC726230/LOC411534/LOC552294/LOC408872/LOC724205/E75/LOC724311/LOC724159/LOC102654776/LOC411231/LOC726709/LOC552311/LOC100577069/LOC552145/LOC408354/LOC724169/LOC411712/LOC411553/LOC727229/LOC102654890/LOC410669/LOC412432/Err/Ets97D-like	36
BP	GO:2001141	regulation of RNA biosynthetic process	36/534	164/2347	0.631875	0.999101	100576300/410973/411415/409331/408319/413179/413371/409401/551825/724519/725614/100576912/726230/411534/552294/408872/724205/410309/724311/724159/102654776/411231/726709/552311/100577069/552145/408354/724169/411712/411553/727229/102654890/410669/412432/408855/100578252	LOC100576300/LOC410973/LOC411415/LOC409331/LOC408319/LOC413179/LOC413371/LOC409401/LOC551825/LOC724519/LOC725614/LOC100576912/LOC726230/LOC411534/LOC552294/LOC408872/LOC724205/E75/LOC724311/LOC724159/LOC102654776/LOC411231/LOC726709/LOC552311/LOC100577069/LOC552145/LOC408354/LOC724169/LOC411712/LOC411553/LOC727229/LOC102654890/LOC410669/LOC412432/Err/Ets97D-like	36
BP	GO:0009059	macromolecule biosynthetic process	88/534	397/2347	0.642227	0.999101	726018/100576300/413884/410973/411415/113218653/409945/409331/408319/413718/410266/413179/100578271/409723/552517/551397/100578921/411144/413371/410753/725552/409401/551825/724519/725614/100577575/100576912/726230/410105/100578188/725943/724191/411534/411164/552294/724926/725987/552658/410093/408872/724205/410309/724947/726436/724311/724159/727251/102654776/411231/726709/412984/552311/107964350/1…	LOC726018/LOC100576300/LOC413884/LOC410973/LOC411415/LOC113218653/LOC409945/LOC409331/LOC408319/LOC413718/LOC410266/LOC413179/LOC100578271/LOC409723/LOC552517/LOC551397/LOC100578921/LOC411144/LOC413371/LOC410753/LOC725552/LOC409401/LOC551825/LOC724519/LOC725614/LOC100577575/LOC100576912/LOC726230/LOC410105/LOC100578188/LOC725943/RpL35/LOC411534/LOC411164/LOC552294/LOC724926/LOC725987/LOC552658/LO…	88
BP	GO:0034645	cellular macromolecule biosynthetic process	88/534	397/2347	0.642227	0.999101	726018/100576300/413884/410973/411415/113218653/409945/409331/408319/413718/410266/413179/100578271/409723/552517/551397/100578921/411144/413371/410753/725552/409401/551825/724519/725614/100577575/100576912/726230/410105/100578188/725943/724191/411534/411164/552294/724926/725987/552658/410093/408872/724205/410309/724947/726436/724311/724159/727251/102654776/411231/726709/412984/552311/107964350/1…	LOC726018/LOC100576300/LOC413884/LOC410973/LOC411415/LOC113218653/LOC409945/LOC409331/LOC408319/LOC413718/LOC410266/LOC413179/LOC100578271/LOC409723/LOC552517/LOC551397/LOC100578921/LOC411144/LOC413371/LOC410753/LOC725552/LOC409401/LOC551825/LOC724519/LOC725614/LOC100577575/LOC100576912/LOC726230/LOC410105/LOC100578188/LOC725943/RpL35/LOC411534/LOC411164/LOC552294/LOC724926/LOC725987/LOC552658/LO…	88
BP	GO:0009889	regulation of biosynthetic process	37/534	170/2347	0.655947	0.999101	100576300/410973/411415/409331/408319/413179/413371/409401/551825/724519/725614/100576912/726230/411534/552294/410093/408872/724205/410309/724311/724159/102654776/411231/726709/552311/100577069/552145/408354/724169/411712/411553/727229/102654890/410669/412432/408855/100578252	LOC100576300/LOC410973/LOC411415/LOC409331/LOC408319/LOC413179/LOC413371/LOC409401/LOC551825/LOC724519/LOC725614/LOC100576912/LOC726230/LOC411534/LOC552294/LOC410093/LOC408872/LOC724205/E75/LOC724311/LOC724159/LOC102654776/LOC411231/LOC726709/LOC552311/LOC100577069/LOC552145/LOC408354/LOC724169/LOC411712/LOC411553/LOC727229/LOC102654890/LOC410669/LOC412432/Err/Ets97D-like	37
BP	GO:0010556	regulation of macromolecule biosynthetic process	37/534	170/2347	0.655947	0.999101	100576300/410973/411415/409331/408319/413179/413371/409401/551825/724519/725614/100576912/726230/411534/552294/410093/408872/724205/410309/724311/724159/102654776/411231/726709/552311/100577069/552145/408354/724169/411712/411553/727229/102654890/410669/412432/408855/100578252	LOC100576300/LOC410973/LOC411415/LOC409331/LOC408319/LOC413179/LOC413371/LOC409401/LOC551825/LOC724519/LOC725614/LOC100576912/LOC726230/LOC411534/LOC552294/LOC410093/LOC408872/LOC724205/E75/LOC724311/LOC724159/LOC102654776/LOC411231/LOC726709/LOC552311/LOC100577069/LOC552145/LOC408354/LOC724169/LOC411712/LOC411553/LOC727229/LOC102654890/LOC410669/LOC412432/Err/Ets97D-like	37
BP	GO:0031326	regulation of cellular biosynthetic process	37/534	170/2347	0.655947	0.999101	100576300/410973/411415/409331/408319/413179/413371/409401/551825/724519/725614/100576912/726230/411534/552294/410093/408872/724205/410309/724311/724159/102654776/411231/726709/552311/100577069/552145/408354/724169/411712/411553/727229/102654890/410669/412432/408855/100578252	LOC100576300/LOC410973/LOC411415/LOC409331/LOC408319/LOC413179/LOC413371/LOC409401/LOC551825/LOC724519/LOC725614/LOC100576912/LOC726230/LOC411534/LOC552294/LOC410093/LOC408872/LOC724205/E75/LOC724311/LOC724159/LOC102654776/LOC411231/LOC726709/LOC552311/LOC100577069/LOC552145/LOC408354/LOC724169/LOC411712/LOC411553/LOC727229/LOC102654890/LOC410669/LOC412432/Err/Ets97D-like	37
BP	GO:2000112	regulation of cellular macromolecule biosynthetic process	37/534	170/2347	0.655947	0.999101	100576300/410973/411415/409331/408319/413179/413371/409401/551825/724519/725614/100576912/726230/411534/552294/410093/408872/724205/410309/724311/724159/102654776/411231/726709/552311/100577069/552145/408354/724169/411712/411553/727229/102654890/410669/412432/408855/100578252	LOC100576300/LOC410973/LOC411415/LOC409331/LOC408319/LOC413179/LOC413371/LOC409401/LOC551825/LOC724519/LOC725614/LOC100576912/LOC726230/LOC411534/LOC552294/LOC410093/LOC408872/LOC724205/E75/LOC724311/LOC724159/LOC102654776/LOC411231/LOC726709/LOC552311/LOC100577069/LOC552145/LOC408354/LOC724169/LOC411712/LOC411553/LOC727229/LOC102654890/LOC410669/LOC412432/Err/Ets97D-like	37
BP	GO:0008654	phospholipid biosynthetic process	4/534	19/2347	0.65862	0.999101	100578188/107965021/411698/413643	LOC100578188/LOC107965021/LOC411698/LOC413643	4
BP	GO:0065009	regulation of molecular function	4/534	19/2347	0.65862	0.999101	408416/726268/551934/724344	LOC408416/LOC726268/LOC551934/LOC724344	4
BP	GO:1902531	regulation of intracellular signal transduction	8/534	38/2347	0.661957	0.999101	408271/727312/412143/726401/413677/409370/412130/413063	LOC408271/LOC727312/LOC412143/LOC726401/LOC413677/LOC409370/LOC412130/LOC413063	8
BP	GO:0006732	coenzyme metabolic process	5/534	24/2347	0.667464	0.999101	551891/724724/408470/727520/551102	LOC551891/LOC724724/LOC408470/LOC727520/LOC551102	5
BP	GO:0065007	biological regulation	109/534	493/2347	0.669434	0.999101	724819/408271/100576300/408416/726268/551008/724437/408945/726359/410261/410170/551934/408699/410973/411415/409331/408319/413179/409070/413371/413448/100577138/410654/727312/550818/100578739/410332/409401/551825/412143/724519/725614/412439/100576912/552036/726230/725511/724920/726003/408949/411534/411270/552294/100578296/412008/410093/102654091/408872/411288/724205/726401/410309/413677/412274/724…	LOC724819/LOC408271/LOC100576300/LOC408416/LOC726268/LOC551008/LOC724437/LOC408945/LOC726359/LOC410261/LOC410170/LOC551934/LOC408699/LOC410973/LOC411415/LOC409331/LOC408319/LOC413179/LOC409070/LOC413371/LOC413448/LOC100577138/LOC410654/LOC727312/LOC550818/LOC100578739/LOC410332/LOC409401/LOC551825/LOC412143/LOC724519/LOC725614/LOC412439/LOC100576912/LOC552036/LOC726230/LOC725511/LOC724920/Rep/LOC…	109
BP	GO:0032774	RNA biosynthetic process	45/534	207/2347	0.670185	0.999101	100576300/410973/411415/409331/408319/413179/100578921/411144/413371/410753/725552/409401/551825/724519/725614/100576912/726230/411534/411164/552294/552658/408872/724205/410309/724311/724159/102654776/411231/726709/552311/100577069/552145/408354/724169/725633/411712/411553/727229/102654890/410004/410669/412432/408855/100578252/102655904	LOC100576300/LOC410973/LOC411415/LOC409331/LOC408319/LOC413179/LOC100578921/LOC411144/LOC413371/LOC410753/LOC725552/LOC409401/LOC551825/LOC724519/LOC725614/LOC100576912/LOC726230/LOC411534/LOC411164/LOC552294/LOC552658/LOC408872/LOC724205/E75/LOC724311/LOC724159/LOC102654776/LOC411231/LOC726709/LOC552311/LOC100577069/LOC552145/LOC408354/LOC724169/LOC725633/LOC411712/LOC411553/LOC727229/LOC1026548…	45
BP	GO:0006418	tRNA aminoacylation for protein translation	6/534	29/2347	0.676122	0.999101	409945/413718/725987/726436/552532/413909	LOC409945/LOC413718/LOC725987/LOC726436/LOC552532/LOC413909	6
BP	GO:0007265	Ras protein signal transduction	6/534	29/2347	0.676122	0.999101	727312/412143/726401/413677/409370/413063	LOC727312/LOC412143/LOC726401/LOC413677/LOC409370/LOC413063	6
BP	GO:0046578	regulation of Ras protein signal transduction	6/534	29/2347	0.676122	0.999101	727312/412143/726401/413677/409370/413063	LOC727312/LOC412143/LOC726401/LOC413677/LOC409370/LOC413063	6
BP	GO:0044249	cellular biosynthetic process	107/534	485/2347	0.678299	0.999101	726018/100576300/551891/413884/410973/411415/113218653/409945/409331/408319/413718/410266/413179/100578271/409723/411372/552517/551397/100578921/411144/413371/724724/551966/410753/725552/409401/551825/724519/725614/100577575/100576912/726230/410105/100578188/725943/724191/411534/411164/552294/724926/413708/725987/107965021/408470/552658/410093/408872/724205/410309/410539/724947/726436/724311/7275…	LOC726018/LOC100576300/LOC551891/LOC413884/LOC410973/LOC411415/LOC113218653/LOC409945/LOC409331/LOC408319/LOC413718/LOC410266/LOC413179/LOC100578271/LOC409723/LOC411372/LOC552517/LOC551397/LOC100578921/LOC411144/LOC413371/LOC724724/LOC551966/LOC410753/LOC725552/LOC409401/LOC551825/LOC724519/LOC725614/LOC100577575/LOC100576912/LOC726230/LOC410105/LOC100578188/LOC725943/RpL35/LOC411534/LOC411164/LO…	107
BP	GO:0051276	chromosome organization	8/534	39/2347	0.692485	0.999101	724819/724519/725186/724920/724159/113218616/685996/100576688	LOC724819/LOC724519/LOC725186/LOC724920/LOC724159/LOC113218616/Su(var)3-9/LOC100576688	8
BP	GO:0006996	organelle organization	17/534	81/2347	0.692553	0.999101	724819/724519/412191/725186/724920/102654091/408748/724159/113218616/410263/102654007/413166/685996/726301/100576688/413068/413607	LOC724819/LOC724519/LOC412191/LOC725186/LOC724920/LOC102654091/LOC408748/LOC724159/LOC113218616/LOC410263/LOC102654007/LOC413166/Su(var)3-9/LOC726301/LOC100576688/LOC413068/LOC413607	17
BP	GO:0051171	regulation of nitrogen compound metabolic process	38/534	177/2347	0.693578	0.999101	100576300/551934/410973/411415/409331/408319/413179/413371/409401/551825/724519/725614/100576912/726230/411534/552294/410093/408872/724205/410309/724311/724159/102654776/411231/726709/552311/100577069/552145/408354/724169/411712/411553/727229/102654890/410669/412432/408855/100578252	LOC100576300/LOC551934/LOC410973/LOC411415/LOC409331/LOC408319/LOC413179/LOC413371/LOC409401/LOC551825/LOC724519/LOC725614/LOC100576912/LOC726230/LOC411534/LOC552294/LOC410093/LOC408872/LOC724205/E75/LOC724311/LOC724159/LOC102654776/LOC411231/LOC726709/LOC552311/LOC100577069/LOC552145/LOC408354/LOC724169/LOC411712/LOC411553/LOC727229/LOC102654890/LOC410669/LOC412432/Err/Ets97D-like	38
BP	GO:0080090	regulation of primary metabolic process	38/534	177/2347	0.693578	0.999101	100576300/551934/410973/411415/409331/408319/413179/413371/409401/551825/724519/725614/100576912/726230/411534/552294/410093/408872/724205/410309/724311/724159/102654776/411231/726709/552311/100577069/552145/408354/724169/411712/411553/727229/102654890/410669/412432/408855/100578252	LOC100576300/LOC551934/LOC410973/LOC411415/LOC409331/LOC408319/LOC413179/LOC413371/LOC409401/LOC551825/LOC724519/LOC725614/LOC100576912/LOC726230/LOC411534/LOC552294/LOC410093/LOC408872/LOC724205/E75/LOC724311/LOC724159/LOC102654776/LOC411231/LOC726709/LOC552311/LOC100577069/LOC552145/LOC408354/LOC724169/LOC411712/LOC411553/LOC727229/LOC102654890/LOC410669/LOC412432/Err/Ets97D-like	38
BP	GO:0050790	regulation of catalytic activity	3/534	15/2347	0.698498	0.999101	408416/551934/724344	LOC408416/LOC551934/LOC724344	3
BP	GO:0006520	cellular amino acid metabolic process	9/534	44/2347	0.700165	0.999101	409945/413718/725987/413885/726436/552532/413909/552768/410408	LOC409945/LOC413718/LOC725987/LOC413885/LOC726436/LOC552532/LOC413909/LOC552768/LOC410408	9
BP	GO:0006400	tRNA modification	2/534	10/2347	0.702085	0.999101	551809/102655126	LOC551809/LOC102655126	2
BP	GO:0006754	ATP biosynthetic process	2/534	10/2347	0.702085	0.999101	724724/102654955	LOC724724/LOC102654955	2
BP	GO:0009142	nucleoside triphosphate biosynthetic process	2/534	10/2347	0.702085	0.999101	724724/102654955	LOC724724/LOC102654955	2
BP	GO:0009145	purine nucleoside triphosphate biosynthetic process	2/534	10/2347	0.702085	0.999101	724724/102654955	LOC724724/LOC102654955	2
BP	GO:0009201	ribonucleoside triphosphate biosynthetic process	2/534	10/2347	0.702085	0.999101	724724/102654955	LOC724724/LOC102654955	2
BP	GO:0009206	purine ribonucleoside triphosphate biosynthetic process	2/534	10/2347	0.702085	0.999101	724724/102654955	LOC724724/LOC102654955	2
BP	GO:0043414	macromolecule methylation	2/534	10/2347	0.702085	0.999101	551414/685996	LOC551414/Su(var)3-9	2
BP	GO:0051260	protein homooligomerization	2/534	10/2347	0.702085	0.999101	412259/410060	LOC412259/LOC410060	2
BP	GO:0051493	regulation of cytoskeleton organization	2/534	10/2347	0.702085	0.999101	102654091/726301	LOC102654091/LOC726301	2
BP	GO:0051640	organelle localization	2/534	10/2347	0.702085	0.999101	552681/410084	LOC552681/LOC410084	2
BP	GO:1903047	mitotic cell cycle process	2/534	10/2347	0.702085	0.999101	724819/724920	LOC724819/LOC724920	2
BP	GO:1901576	organic substance biosynthetic process	108/534	492/2347	0.702878	0.999101	726018/100576300/551891/413884/410973/411415/113218653/409945/409331/408319/413718/410266/413179/100578271/409723/411372/552517/551397/100578921/411144/413371/724724/551966/410753/725552/409401/551825/724519/725614/100577575/100576912/726230/410105/100578188/725943/724191/411534/411164/552294/724926/413708/725987/107965021/408470/552658/410093/408872/724205/410309/410539/724947/726436/724311/7275…	LOC726018/LOC100576300/LOC551891/LOC413884/LOC410973/LOC411415/LOC113218653/LOC409945/LOC409331/LOC408319/LOC413718/LOC410266/LOC413179/LOC100578271/LOC409723/LOC411372/LOC552517/LOC551397/LOC100578921/LOC411144/LOC413371/LOC724724/LOC551966/LOC410753/LOC725552/LOC409401/LOC551825/LOC724519/LOC725614/LOC100577575/LOC100576912/LOC726230/LOC410105/LOC100578188/LOC725943/RpL35/LOC411534/LOC411164/LO…	108
BP	GO:0031323	regulation of cellular metabolic process	38/534	178/2347	0.708042	0.999101	100576300/551934/410973/411415/409331/408319/413179/413371/409401/551825/724519/725614/100576912/726230/411534/552294/410093/408872/724205/410309/724311/724159/102654776/411231/726709/552311/100577069/552145/408354/724169/411712/411553/727229/102654890/410669/412432/408855/100578252	LOC100576300/LOC551934/LOC410973/LOC411415/LOC409331/LOC408319/LOC413179/LOC413371/LOC409401/LOC551825/LOC724519/LOC725614/LOC100576912/LOC726230/LOC411534/LOC552294/LOC410093/LOC408872/LOC724205/E75/LOC724311/LOC724159/LOC102654776/LOC411231/LOC726709/LOC552311/LOC100577069/LOC552145/LOC408354/LOC724169/LOC411712/LOC411553/LOC727229/LOC102654890/LOC410669/LOC412432/Err/Ets97D-like	38
BP	GO:0044271	cellular nitrogen compound biosynthetic process	85/534	390/2347	0.710384	0.999101	100576300/413884/410973/411415/409945/409331/408319/413718/413179/409723/411372/552517/551397/100578921/411144/413371/724724/551966/410753/725552/409401/551825/724519/725614/100577575/100576912/726230/725943/724191/411534/411164/552294/413708/725987/408470/552658/408872/724205/410309/410539/726436/724311/727520/724159/102654776/411231/726709/408474/412984/552311/100577069/552145/552532/724603/100…	LOC100576300/LOC413884/LOC410973/LOC411415/LOC409945/LOC409331/LOC408319/LOC413718/LOC413179/LOC409723/LOC411372/LOC552517/LOC551397/LOC100578921/LOC411144/LOC413371/LOC724724/LOC551966/LOC410753/LOC725552/LOC409401/LOC551825/LOC724519/LOC725614/LOC100577575/LOC100576912/LOC726230/LOC725943/RpL35/LOC411534/LOC411164/LOC552294/LOC413708/LOC725987/LOC408470/LOC552658/LOC408872/LOC724205/E75/LOC4105…	85
BP	GO:0032259	methylation	3/534	16/2347	0.741735	0.999101	551414/107963983/685996	LOC551414/LOC107963983/Su(var)3-9	3
BP	GO:0006497	protein lipidation	2/534	11/2347	0.752873	0.999101	100578188/413643	LOC100578188/LOC413643	2
BP	GO:0006505	GPI anchor metabolic process	2/534	11/2347	0.752873	0.999101	100578188/413643	LOC100578188/LOC413643	2
BP	GO:0006506	GPI anchor biosynthetic process	2/534	11/2347	0.752873	0.999101	100578188/413643	LOC100578188/LOC413643	2
BP	GO:0006643	membrane lipid metabolic process	2/534	11/2347	0.752873	0.999101	100578188/413643	LOC100578188/LOC413643	2
BP	GO:0006661	phosphatidylinositol biosynthetic process	2/534	11/2347	0.752873	0.999101	100578188/413643	LOC100578188/LOC413643	2
BP	GO:0006664	glycolipid metabolic process	2/534	11/2347	0.752873	0.999101	100578188/413643	LOC100578188/LOC413643	2
BP	GO:0006733	oxidoreduction coenzyme metabolic process	2/534	11/2347	0.752873	0.999101	724724/408470	LOC724724/LOC408470	2
BP	GO:0009247	glycolipid biosynthetic process	2/534	11/2347	0.752873	0.999101	100578188/413643	LOC100578188/LOC413643	2
BP	GO:0015698	inorganic anion transport	2/534	11/2347	0.752873	0.999101	409056/413069	LOC409056/LOC413069	2
BP	GO:0042158	lipoprotein biosynthetic process	2/534	11/2347	0.752873	0.999101	100578188/413643	LOC100578188/LOC413643	2
BP	GO:0046467	membrane lipid biosynthetic process	2/534	11/2347	0.752873	0.999101	100578188/413643	LOC100578188/LOC413643	2
BP	GO:0048285	organelle fission	2/534	11/2347	0.752873	0.999101	724819/724920	LOC724819/LOC724920	2
BP	GO:0051259	protein complex oligomerization	2/534	11/2347	0.752873	0.999101	412259/410060	LOC412259/LOC410060	2
BP	GO:1903509	liposaccharide metabolic process	2/534	11/2347	0.752873	0.999101	100578188/413643	LOC100578188/LOC413643	2
BP	GO:1901137	carbohydrate derivative biosynthetic process	10/534	51/2347	0.756474	0.999101	724724/551966/410105/100578188/724947/107964350/100576683/102654955/413643/726262	LOC724724/LOC551966/LOC410105/LOC100578188/LOC724947/LOC107964350/LOC100576683/LOC102654955/LOC413643/LOC726262	10
BP	GO:0006518	peptide metabolic process	27/534	132/2347	0.772613	0.999101	413884/409945/413718/409723/411372/552517/551397/100577575/725943/724191/725987/726436/412984/408369/552532/413909/550715/411862/409326/552445/552526/409294/413121/410678/552564/726789/551644	LOC413884/LOC409945/LOC413718/LOC409723/LOC411372/LOC552517/LOC551397/LOC100577575/LOC725943/RpL35/LOC725987/LOC726436/LOC412984/LOC408369/LOC552532/LOC413909/LOC550715/LOC411862/LOC409326/LOC552445/LOC552526/LOC409294/LOC413121/LOC410678/LOC552564/LOC726789/LOC551644	27
BP	GO:0007010	cytoskeleton organization	4/534	22/2347	0.772857	0.999101	412191/102654091/413166/726301	LOC412191/LOC102654091/LOC413166/LOC726301	4
BP	GO:1901135	carbohydrate derivative metabolic process	22/534	109/2347	0.777603	0.999101	412619/725881/724724/551966/100576248/410105/100578188/406107/725813/551766/724947/727472/411599/107964350/100576683/113218574/102654955/413643/408726/413601/551757/726262	LOC412619/LOC725881/LOC724724/LOC551966/LOC100576248/LOC410105/LOC100578188/Gfat2/LOC725813/LOC551766/LOC724947/PGRP-S3/LOC411599/LOC107964350/LOC100576683/LOC113218574/LOC102654955/LOC413643/Cpap3-b/LOC413601/LOC551757/LOC726262	22
BP	GO:0043043	peptide biosynthetic process	26/534	128/2347	0.781928	0.999101	413884/409945/413718/409723/411372/552517/551397/100577575/725943/724191/725987/726436/412984/552532/413909/550715/411862/409326/552445/552526/409294/413121/410678/552564/726789/551644	LOC413884/LOC409945/LOC413718/LOC409723/LOC411372/LOC552517/LOC551397/LOC100577575/LOC725943/RpL35/LOC725987/LOC726436/LOC412984/LOC552532/LOC413909/LOC550715/LOC411862/LOC409326/LOC552445/LOC552526/LOC409294/LOC413121/LOC410678/LOC552564/LOC726789/LOC551644	26
BP	GO:0030029	actin filament-based process	2/534	12/2347	0.796017	0.999101	412191/726301	LOC412191/LOC726301	2
BP	GO:0030036	actin cytoskeleton organization	2/534	12/2347	0.796017	0.999101	412191/726301	LOC412191/LOC726301	2
BP	GO:0042157	lipoprotein metabolic process	2/534	12/2347	0.796017	0.999101	100578188/413643	LOC100578188/LOC413643	2
BP	GO:0071103	DNA conformation change	2/534	12/2347	0.796017	0.999101	113218616/100576688	LOC113218616/LOC100576688	2
BP	GO:0043603	cellular amide metabolic process	27/534	134/2347	0.799954	0.999101	413884/409945/413718/409723/411372/552517/551397/100577575/725943/724191/725987/726436/412984/408369/552532/413909/550715/411862/409326/552445/552526/409294/413121/410678/552564/726789/551644	LOC413884/LOC409945/LOC413718/LOC409723/LOC411372/LOC552517/LOC551397/LOC100577575/LOC725943/RpL35/LOC725987/LOC726436/LOC412984/LOC408369/LOC552532/LOC413909/LOC550715/LOC411862/LOC409326/LOC552445/LOC552526/LOC409294/LOC413121/LOC410678/LOC552564/LOC726789/LOC551644	27
BP	GO:0044267	cellular protein metabolic process	95/534	445/2347	0.801121	0.999101	411507/410162/551891/413884/409394/412041/551934/410671/409945/726782/724929/413718/408718/409070/409723/724611/552517/550708/551397/410190/413261/413448/552061/725435/413190/726261/408312/102654315/725118/100577575/412917/725186/409890/410105/100578188/410344/725943/408964/408442/724191/411270/102655538/411227/412070/725987/413029/410717/724947/726436/551949/409985/410632/724159/726405/552324/55…	LOC411507/LOC410162/LOC551891/LOC413884/LOC409394/LOC412041/LOC551934/LOC410671/LOC409945/LOC726782/LOC724929/LOC413718/LOC408718/LOC409070/LOC409723/LOC724611/LOC552517/LOC550708/LOC551397/LOC410190/LOC413261/LOC413448/LOC552061/LOC725435/LOC413190/WRNexo/LOC408312/LOC102654315/LOC725118/LOC100577575/LOC412917/LOC725186/LOC409890/LOC410105/LOC100578188/LOC410344/LOC725943/LOC408964/LOC408442/RpL…	95
BP	GO:0007266	Rho protein signal transduction	4/534	23/2347	0.803506	0.999101	412143/726401/413677/413063	LOC412143/LOC726401/LOC413677/LOC413063	4
BP	GO:0009451	RNA modification	4/534	23/2347	0.803506	0.999101	551414/551083/551809/102655126	LOC551414/LOC551083/LOC551809/LOC102655126	4
BP	GO:0035023	regulation of Rho protein signal transduction	4/534	23/2347	0.803506	0.999101	412143/726401/413677/413063	LOC412143/LOC726401/LOC413677/LOC413063	4
BP	GO:0045454	cell redox homeostasis	4/534	23/2347	0.803506	0.999101	409355/726649/414042/412526	LOC409355/LOC726649/LOC414042/LOC412526	4
BP	GO:0006412	translation	25/534	125/2347	0.804975	0.999101	413884/409945/413718/409723/552517/551397/100577575/725943/724191/725987/726436/412984/552532/413909/550715/411862/409326/552445/552526/409294/413121/410678/552564/726789/551644	LOC413884/LOC409945/LOC413718/LOC409723/LOC552517/LOC551397/LOC100577575/LOC725943/RpL35/LOC725987/LOC726436/LOC412984/LOC552532/LOC413909/LOC550715/LOC411862/LOC409326/LOC552445/LOC552526/LOC409294/LOC413121/LOC410678/LOC552564/LOC726789/LOC551644	25
BP	GO:0043604	amide biosynthetic process	26/534	130/2347	0.808909	0.999101	413884/409945/413718/409723/411372/552517/551397/100577575/725943/724191/725987/726436/412984/552532/413909/550715/411862/409326/552445/552526/409294/413121/410678/552564/726789/551644	LOC413884/LOC409945/LOC413718/LOC409723/LOC411372/LOC552517/LOC551397/LOC100577575/LOC725943/RpL35/LOC725987/LOC726436/LOC412984/LOC552532/LOC413909/LOC550715/LOC411862/LOC409326/LOC552445/LOC552526/LOC409294/LOC413121/LOC410678/LOC552564/LOC726789/LOC551644	26
BP	GO:0007186	G-protein-coupled receptor signaling pathway	15/534	78/2347	0.812519	0.999101	410654/550818/100578739/412439/100578296/113218647/412896/724780/726228/406127/410979/102653795/724495/408614/413582	LOC410654/LOC550818/LOC100578739/LOC412439/LOC100578296/LOC113218647/LOC412896/LOC724780/LOC726228/Uvop/LOC410979/LOC102653795/LOC724495/LOC408614/LOC413582	15
BP	GO:1901566	organonitrogen compound biosynthetic process	42/534	205/2347	0.814413	0.999101	551891/413884/409945/413718/409723/411372/552517/551397/724724/551966/100577575/410105/100578188/725943/724191/413708/725987/408470/724947/726436/727520/412984/107964350/552532/100577675/413909/550715/411862/409326/100576683/552445/552526/102654955/409294/413121/410678/413643/552564/726789/551835/551644/726262	LOC551891/LOC413884/LOC409945/LOC413718/LOC409723/LOC411372/LOC552517/LOC551397/LOC724724/LOC551966/LOC100577575/LOC410105/LOC100578188/LOC725943/RpL35/LOC413708/LOC725987/LOC408470/LOC724947/LOC726436/LOC727520/LOC412984/LOC107964350/LOC552532/LOC100577675/LOC413909/LOC550715/LOC411862/LOC409326/LOC100576683/LOC552445/LOC552526/LOC102654955/LOC409294/LOC413121/LOC410678/LOC413643/LOC552564/LOC72…	42
BP	GO:0016043	cellular component organization	23/534	117/2347	0.823799	0.999101	724819/102653824/102654919/724519/412191/725186/724920/102654091/408748/551987/724159/113218616/412259/410263/102654007/413166/685996/726301/726086/100576688/413068/413607/410060	LOC724819/LOC102653824/LOC102654919/LOC724519/LOC412191/LOC725186/LOC724920/LOC102654091/LOC408748/LOC551987/LOC724159/LOC113218616/LOC412259/LOC410263/LOC102654007/LOC413166/Su(var)3-9/LOC726301/LOC726086/LOC100576688/LOC413068/LOC413607/LOC410060	23
BP	GO:0006082	organic acid metabolic process	12/534	66/2347	0.853383	0.999101	411849/409945/413718/724724/411771/725987/413885/726436/552532/413909/552768/410408	LOC411849/LOC409945/LOC413718/LOC724724/LOC411771/LOC725987/LOC413885/LOC726436/LOC552532/LOC413909/LOC552768/LOC410408	12
BP	GO:0043436	oxoacid metabolic process	12/534	66/2347	0.853383	0.999101	411849/409945/413718/724724/411771/725987/413885/726436/552532/413909/552768/410408	LOC411849/LOC409945/LOC413718/LOC724724/LOC411771/LOC725987/LOC413885/LOC726436/LOC552532/LOC413909/LOC552768/LOC410408	12
BP	GO:0033036	macromolecule localization	16/534	86/2347	0.857664	0.999101	409277/552391/725057/724341/411410/552183/726833/552242/551708/724436/552295/551725/409865/410092/409614/413275	LOC409277/A4/LOC725057/LOC724341/LOC411410/LOC552183/LOC726833/LOC552242/LOC551708/LOC724436/LOC552295/LOC551725/LOC409865/LOC410092/LOC409614/LOC413275	16
BP	GO:0071702	organic substance transport	17/534	91/2347	0.859175	0.999101	409277/552391/725057/724341/411410/552183/726833/552242/551708/724436/552295/551725/409865/410092/412320/409614/413275	LOC409277/A4/LOC725057/LOC724341/LOC411410/LOC552183/LOC726833/LOC552242/LOC551708/LOC724436/LOC552295/LOC551725/LOC409865/LOC410092/LOC412320/LOC409614/LOC413275	17
BP	GO:0006470	protein dephosphorylation	2/534	14/2347	0.862756	0.999101	725118/411227	LOC725118/LOC411227	2
BP	GO:0006486	protein glycosylation	3/534	20/2347	0.8673	0.999101	410105/724947/107964350	LOC410105/LOC724947/LOC107964350	3
BP	GO:0009100	glycoprotein metabolic process	3/534	20/2347	0.8673	0.999101	410105/724947/107964350	LOC410105/LOC724947/LOC107964350	3
BP	GO:0009101	glycoprotein biosynthetic process	3/534	20/2347	0.8673	0.999101	410105/724947/107964350	LOC410105/LOC724947/LOC107964350	3
BP	GO:0043413	macromolecule glycosylation	3/534	20/2347	0.8673	0.999101	410105/724947/107964350	LOC410105/LOC724947/LOC107964350	3
BP	GO:0070085	glycosylation	3/534	20/2347	0.8673	0.999101	410105/724947/107964350	LOC410105/LOC724947/LOC107964350	3
BP	GO:0017144	drug metabolic process	11/534	62/2347	0.86761	0.999101	725881/724724/100576248/725813/551766/551676/113218574/102654955/408726/551757/551102	LOC725881/LOC724724/LOC100576248/LOC725813/LOC551766/LOC551676/LOC113218574/LOC102654955/Cpap3-b/LOC551757/LOC551102	11
BP	GO:0044283	small molecule biosynthetic process	4/534	26/2347	0.875763	0.999101	724724/410539/408474/413817	LOC724724/LOC410539/LOC408474/LOC413817	4
BP	GO:0044248	cellular catabolic process	9/534	53/2347	0.883761	0.999101	408416/726359/724724/410539/408474/408369/409839/409802/551057	LOC408416/LOC726359/LOC724724/LOC410539/LOC408474/LOC408369/LOC409839/LOC409802/LOC551057	9
BP	GO:0044255	cellular lipid metabolic process	9/534	53/2347	0.883761	0.999101	409277/100578188/107965021/552242/724436/107964350/411698/413643/409614	LOC409277/LOC100578188/LOC107965021/LOC552242/LOC724436/LOC107964350/LOC411698/LOC413643/LOC409614	9
BP	GO:0007275	multicellular organism development	2/534	15/2347	0.888027	0.999101	725511/412008	LOC725511/LOC412008	2
BP	GO:0048522	positive regulation of cellular process	2/534	15/2347	0.888027	0.999101	726268/726301	LOC726268/LOC726301	2
BP	GO:0009056	catabolic process	11/534	64/2347	0.893328	0.999101	408416/726359/724724/410539/727472/408474/408369/409839/409802/551057/409614	LOC408416/LOC726359/LOC724724/LOC410539/PGRP-S3/LOC408474/LOC408369/LOC409839/LOC409802/LOC551057/LOC409614	11
BP	GO:0006366	transcription by RNA polymerase II	4/534	27/2347	0.894123	0.999101	410973/413179/100578921/411144	LOC410973/LOC413179/LOC100578921/LOC411144	4
BP	GO:0019725	cellular homeostasis	4/534	27/2347	0.894123	0.999101	409355/726649/414042/412526	LOC409355/LOC726649/LOC414042/LOC412526	4
BP	GO:0019752	carboxylic acid metabolic process	11/534	65/2347	0.904565	0.999101	409945/413718/724724/411771/725987/413885/726436/552532/413909/552768/410408	LOC409945/LOC413718/LOC724724/LOC411771/LOC725987/LOC413885/LOC726436/LOC552532/LOC413909/LOC552768/LOC410408	11
BP	GO:1901575	organic substance catabolic process	10/534	60/2347	0.90625	0.999101	408416/726359/724724/410539/727472/408474/408369/409839/409802/409614	LOC408416/LOC726359/LOC724724/LOC410539/PGRP-S3/LOC408474/LOC408369/LOC409839/LOC409802/LOC409614	10
BP	GO:0006650	glycerophospholipid metabolic process	3/534	22/2347	0.907054	0.999101	100578188/107965021/413643	LOC100578188/LOC107965021/LOC413643	3
BP	GO:0046486	glycerolipid metabolic process	3/534	22/2347	0.907054	0.999101	100578188/107965021/413643	LOC100578188/LOC107965021/LOC413643	3
BP	GO:0001522	pseudouridine synthesis	1/534	10/2347	0.924771	0.999101	551083	LOC551083	1
BP	GO:0007156	homophilic cell adhesion via plasma membrane adhesion molecules	1/534	10/2347	0.924771	0.999101	411157	LOC411157	1
BP	GO:0010033	response to organic substance	1/534	10/2347	0.924771	0.999101	413371	LOC413371	1
BP	GO:0015931	nucleobase-containing compound transport	1/534	10/2347	0.924771	0.999101	412320	LOC412320	1
BP	GO:0051246	regulation of protein metabolic process	1/534	10/2347	0.924771	0.999101	551934	LOC551934	1
BP	GO:0072594	establishment of protein localization to organelle	1/534	10/2347	0.924771	0.999101	552295	LOC552295	1
BP	GO:0098609	cell-cell adhesion	1/534	10/2347	0.924771	0.999101	411157	LOC411157	1
BP	GO:0098742	cell-cell adhesion via plasma-membrane adhesion molecules	1/534	10/2347	0.924771	0.999101	411157	LOC411157	1
BP	GO:0048518	positive regulation of biological process	2/534	17/2347	0.92613	0.999101	726268/726301	LOC726268/LOC726301	2
BP	GO:0042592	homeostatic process	4/534	30/2347	0.935677	0.999101	409355/726649/414042/412526	LOC409355/LOC726649/LOC414042/LOC412526	4
BP	GO:0032502	developmental process	2/534	18/2347	0.940236	0.999101	725511/412008	LOC725511/LOC412008	2
BP	GO:0048856	anatomical structure development	2/534	18/2347	0.940236	0.999101	725511/412008	LOC725511/LOC412008	2
BP	GO:0006814	sodium ion transport	1/534	11/2347	0.94196	0.999101	100578207	LOC100578207	1
BP	GO:0051336	regulation of hydrolase activity	1/534	11/2347	0.94196	0.999101	724344	LOC724344	1
BP	GO:0006629	lipid metabolic process	13/534	80/2347	0.943709	0.999101	412851/409277/411353/100578188/107965021/724510/552242/724436/107964350/411698/552091/413643/409614	LOC412851/LOC409277/LOC411353/LOC100578188/LOC107965021/LOC724510/LOC552242/LOC724436/LOC107964350/LOC411698/LOC552091/LOC413643/LOC409614	13
BP	GO:0046907	intracellular transport	9/534	59/2347	0.944901	0.999101	725057/411410/726833/551708/552743/552295/551725/412315/413068	LOC725057/LOC411410/LOC726833/LOC551708/LOC552743/LOC552295/LOC551725/LOC412315/LOC413068	9
BP	GO:0051649	establishment of localization in cell	9/534	59/2347	0.944901	0.999101	725057/411410/726833/551708/552743/552295/551725/412315/413068	LOC725057/LOC411410/LOC726833/LOC551708/LOC552743/LOC552295/LOC551725/LOC412315/LOC413068	9
BP	GO:0055114	oxidation-reduction process	40/534	215/2347	0.948463	0.999101	552128/409969/411849/410122/725881/413098/726418/408611/552316/411200/413924/100577856/725797/552679/408288/413189/411697/408871/551104/551044/552066/551544/408953/408950/410264/552069/409207/408622/102654007/410365/406081/409773/410745/410744/550749/551757/413929/107963973/410743/408544	LOC552128/LOC409969/LOC411849/LOC410122/LOC725881/LOC413098/LOC726418/Stip/LOC552316/LOC411200/LOC413924/LOC100577856/LOC725797/LOC552679/LOC408288/LOC413189/LOC411697/LOC408871/LOC551104/LOC551044/LOC552066/LOC551544/LOC408953/LOC408950/LOC410264/LOC552069/LOC409207/LOC408622/LOC102654007/LOC410365/LOC406081/LOC409773/LOC410745/LOC410744/LOC550749/LOC551757/LOC413929/LOC107963973/LOC410743/LOC40…	40
BP	GO:0006357	regulation of transcription by RNA polymerase II	2/534	19/2347	0.95176	0.999101	410973/413179	LOC410973/LOC413179	2
BP	GO:0015031	protein transport	8/534	55/2347	0.954784	0.999101	725057/724341/411410/726833/551708/552295/551725/410092	LOC725057/LOC724341/LOC411410/LOC726833/LOC551708/LOC552295/LOC551725/LOC410092	8
BP	GO:0015833	peptide transport	8/534	55/2347	0.954784	0.999101	725057/724341/411410/726833/551708/552295/551725/410092	LOC725057/LOC724341/LOC411410/LOC726833/LOC551708/LOC552295/LOC551725/LOC410092	8
BP	GO:0009057	macromolecule catabolic process	5/534	38/2347	0.954907	0.999101	408416/726359/727472/409839/409802	LOC408416/LOC726359/PGRP-S3/LOC409839/LOC409802	5
BP	GO:0006261	DNA-dependent DNA replication	1/534	12/2347	0.955228	0.999101	409979	LOC409979	1
BP	GO:0016053	organic acid biosynthetic process	1/534	12/2347	0.955228	0.999101	724724	LOC724724	1
BP	GO:0032787	monocarboxylic acid metabolic process	1/534	12/2347	0.955228	0.999101	724724	LOC724724	1
BP	GO:0033365	protein localization to organelle	1/534	12/2347	0.955228	0.999101	552295	LOC552295	1
BP	GO:0046394	carboxylic acid biosynthetic process	1/534	12/2347	0.955228	0.999101	724724	LOC724724	1
BP	GO:0016192	vesicle-mediated transport	10/534	66/2347	0.955276	0.999101	725057/412036/411410/552681/552117/551708/552743/550961/410084/552312	LOC725057/LOC412036/LOC411410/LOC552681/LOC552117/LOC551708/LOC552743/Vamp7/LOC410084/LOC552312	10
BP	GO:0016311	dephosphorylation	3/534	26/2347	0.956016	0.999101	725118/411227/552492	LOC725118/LOC411227/LOC552492	3
BP	GO:0042886	amide transport	8/534	56/2347	0.960724	0.999101	725057/724341/411410/726833/551708/552295/551725/410092	LOC725057/LOC724341/LOC411410/LOC726833/LOC551708/LOC552295/LOC551725/LOC410092	8
BP	GO:0045184	establishment of protein localization	8/534	56/2347	0.960724	0.999101	725057/724341/411410/726833/551708/552295/551725/410092	LOC725057/LOC724341/LOC411410/LOC726833/LOC551708/LOC552295/LOC551725/LOC410092	8
BP	GO:0046488	phosphatidylinositol metabolic process	2/534	20/2347	0.961144	0.999101	100578188/413643	LOC100578188/LOC413643	2
BP	GO:0044265	cellular macromolecule catabolic process	4/534	33/2347	0.961872	0.999101	408416/726359/409839/409802	LOC408416/LOC726359/LOC409839/LOC409802	4
BP	GO:0051641	cellular localization	11/534	73/2347	0.963608	0.999101	725057/411410/552681/726833/551708/552743/552295/551725/412315/413068/410084	LOC725057/LOC411410/LOC552681/LOC726833/LOC551708/LOC552743/LOC552295/LOC551725/LOC412315/LOC413068/LOC410084	11
BP	GO:0005975	carbohydrate metabolic process	12/534	79/2347	0.966337	0.999101	724724/551005/413697/412362/725813/408282/408950/409884/100578937/726210/406114/100577156	LOC724724/LOC551005/LOC413697/LOC412362/LOC725813/LOC408282/LOC408950/LOC409884/LOC100578937/LOC726210/LOC406114/LOC100577156	12
BP	GO:0006022	aminoglycan metabolic process	5/534	40/2347	0.967645	0.999101	100576248/725813/727472/113218574/408726	LOC100576248/LOC725813/PGRP-S3/LOC113218574/Cpap3-b	5
BP	GO:0008610	lipid biosynthetic process	4/534	34/2347	0.968126	0.999101	100578188/107965021/411698/413643	LOC100578188/LOC107965021/LOC411698/LOC413643	4
BP	GO:0006886	intracellular protein transport	6/534	47/2347	0.972836	0.999101	725057/411410/726833/551708/552295/551725	LOC725057/LOC411410/LOC726833/LOC551708/LOC552295/LOC551725	6
BP	GO:0008104	protein localization	8/534	59/2347	0.97457	0.999101	725057/724341/411410/726833/551708/552295/551725/410092	LOC725057/LOC724341/LOC411410/LOC726833/LOC551708/LOC552295/LOC551725/LOC410092	8
BP	GO:0006030	chitin metabolic process	4/534	36/2347	0.977871	0.999101	100576248/725813/113218574/408726	LOC100576248/LOC725813/LOC113218574/Cpap3-b	4
BP	GO:0006040	amino sugar metabolic process	4/534	36/2347	0.977871	0.999101	100576248/725813/113218574/408726	LOC100576248/LOC725813/LOC113218574/Cpap3-b	4
BP	GO:1901071	glucosamine-containing compound metabolic process	4/534	36/2347	0.977871	0.999101	100576248/725813/113218574/408726	LOC100576248/LOC725813/LOC113218574/Cpap3-b	4
BP	GO:0042221	response to chemical	1/534	15/2347	0.979464	0.999101	413371	LOC413371	1
BP	GO:0034613	cellular protein localization	6/534	51/2347	0.985965	0.999101	725057/411410/726833/551708/552295/551725	LOC725057/LOC411410/LOC726833/LOC551708/LOC552295/LOC551725	6
BP	GO:0070727	cellular macromolecule localization	6/534	51/2347	0.985965	0.999101	725057/411410/726833/551708/552295/551725	LOC725057/LOC411410/LOC726833/LOC551708/LOC552295/LOC551725	6
BP	GO:0065008	regulation of biological quality	5/534	45/2347	0.986405	0.999101	409355/726649/414042/412526/726301	LOC409355/LOC726649/LOC414042/LOC412526/LOC726301	5
BP	GO:0071705	nitrogen compound transport	9/534	69/2347	0.986526	0.999101	725057/724341/411410/726833/551708/552295/551725/410092/412320	LOC725057/LOC724341/LOC411410/LOC726833/LOC551708/LOC552295/LOC551725/LOC410092/LOC412320	9
BP	GO:0007155	cell adhesion	1/534	19/2347	0.992748	0.999101	411157	LOC411157	1
BP	GO:0022610	biological adhesion	1/534	19/2347	0.992748	0.999101	411157	LOC411157	1
BP	GO:0006511	ubiquitin-dependent protein catabolic process	1/534	20/2347	0.994412	0.999101	409802	LOC409802	1
BP	GO:0019941	modification-dependent protein catabolic process	1/534	20/2347	0.994412	0.999101	409802	LOC409802	1
BP	GO:0043632	modification-dependent macromolecule catabolic process	1/534	20/2347	0.994412	0.999101	409802	LOC409802	1
BP	GO:0006508	proteolysis	25/534	164/2347	0.994914	0.999101	409517/410162/409826/552636/412890/724145/411229/725435/411889/725552/551614/408973/410344/725606/408964/551502/412681/409985/552324/551663/410386/409802/409827/412727/411453	LOC409517/LOC410162/LOC409826/LOC552636/LOC412890/LOC724145/LOC411229/LOC725435/LOC411889/LOC725552/LOC551614/LOC408973/LOC410344/LOC725606/LOC408964/LOC551502/LOC412681/LOC409985/LOC552324/LOC551663/LOC410386/LOC409802/LOC409827/LOC412727/Calpb	25
BP	GO:1901565	organonitrogen compound catabolic process	3/534	38/2347	0.996192	0.999101	727472/408369/409802	PGRP-S3/LOC408369/LOC409802	3
BP	GO:0044257	cellular protein catabolic process	1/534	26/2347	0.998833	0.999101	409802	LOC409802	1
BP	GO:0051603	proteolysis involved in cellular protein catabolic process	1/534	26/2347	0.998833	0.999101	409802	LOC409802	1
BP	GO:0030163	protein catabolic process	1/534	27/2347	0.999101	0.999101	409802	LOC409802	1
CC	GO:0005740	mitochondrial envelope	10/340	27/1398	0.0954346	0.99904	725881/725797/552610/408748/410263/102654007/726364/102654955/100578821/551757	LOC725881/LOC725797/LOC552610/LOC408748/LOC410263/LOC102654007/LOC726364/LOC102654955/LOC100578821/LOC551757	10
CC	GO:0005743	mitochondrial inner membrane	7/340	18/1398	0.122429	0.99904	725881/725797/408748/102654007/102654955/100578821/551757	LOC725881/LOC725797/LOC408748/LOC102654007/LOC102654955/LOC100578821/LOC551757	7
CC	GO:0019866	organelle inner membrane	7/340	18/1398	0.122429	0.99904	725881/725797/408748/102654007/102654955/100578821/551757	LOC725881/LOC725797/LOC408748/LOC102654007/LOC102654955/LOC100578821/LOC551757	7
CC	GO:0031966	mitochondrial membrane	9/340	25/1398	0.128991	0.99904	725881/725797/408748/410263/102654007/726364/102654955/100578821/551757	LOC725881/LOC725797/LOC408748/LOC410263/LOC102654007/LOC726364/LOC102654955/LOC100578821/LOC551757	9
CC	GO:0031967	organelle envelope	11/340	32/1398	0.129986	0.99904	725881/410343/725797/552610/408748/410263/102654007/726364/102654955/100578821/551757	LOC725881/LOC410343/LOC725797/LOC552610/LOC408748/LOC410263/LOC102654007/LOC726364/LOC102654955/LOC100578821/LOC551757	11
CC	GO:0031975	envelope	11/340	33/1398	0.15463	0.99904	725881/410343/725797/552610/408748/410263/102654007/726364/102654955/100578821/551757	LOC725881/LOC410343/LOC725797/LOC552610/LOC408748/LOC410263/LOC102654007/LOC726364/LOC102654955/LOC100578821/LOC551757	11
CC	GO:0044429	mitochondrial part	11/340	33/1398	0.15463	0.99904	725881/725797/552610/408748/410263/102654007/726364/102654955/727055/100578821/551757	LOC725881/LOC725797/LOC552610/LOC408748/LOC410263/LOC102654007/LOC726364/LOC102654955/LOC727055/LOC100578821/LOC551757	11
CC	GO:0044455	mitochondrial membrane part	6/340	16/1398	0.170885	0.99904	725797/408748/726364/102654955/100578821/551757	LOC725797/LOC408748/LOC726364/LOC102654955/LOC100578821/LOC551757	6
CC	GO:0016469	proton-transporting two-sector ATPase complex	4/340	10/1398	0.20781	0.99904	727630/412810/102654955/409148	LOC727630/LOC412810/LOC102654955/ATP5G2	4
CC	GO:0098800	inner mitochondrial membrane protein complex	4/340	12/1398	0.32992	0.99904	725797/102654955/100578821/551757	LOC725797/LOC102654955/LOC100578821/LOC551757	4
CC	GO:0044427	chromosomal part	11/340	39/1398	0.34096	0.99904	113218653/726692/100578271/725793/552116/724869/725746/100577499/113218616/413807/100576688	LOC113218653/LOC726692/LOC100578271/LOC725793/LOC552116/LOC724869/LOC725746/LOC100577499/LOC113218616/LOC413807/LOC100576688	11
CC	GO:0016459	myosin complex	5/340	16/1398	0.345001	0.99904	410960/412092/726456/552299/726044	LOC410960/LOC412092/LOC726456/LOC552299/LOC726044	5
CC	GO:0098798	mitochondrial protein complex	6/340	20/1398	0.354925	0.99904	725797/726364/102654955/727055/100578821/551757	LOC725797/LOC726364/LOC102654955/LOC727055/LOC100578821/LOC551757	6
CC	GO:0005739	mitochondrion	12/340	44/1398	0.377787	0.99904	725881/725797/552610/408748/412984/410263/102654007/726364/102654955/727055/100578821/551757	LOC725881/LOC725797/LOC552610/LOC408748/LOC412984/LOC410263/LOC102654007/LOC726364/LOC102654955/LOC727055/LOC100578821/LOC551757	12
CC	GO:0031090	organelle membrane	13/340	49/1398	0.411603	0.99904	725881/725057/411410/100579040/725797/408748/410263/102654007/726364/412320/102654955/100578821/551757	LOC725881/LOC725057/LOC411410/LOC100579040/LOC725797/LOC408748/LOC410263/LOC102654007/LOC726364/LOC412320/LOC102654955/LOC100578821/LOC551757	13
CC	GO:0071944	cell periphery	5/340	18/1398	0.454403	0.99904	412036/552545/726262/410084/551772	LOC412036/LOC552545/LOC726262/LOC410084/LOC551772	5
CC	GO:0005783	endoplasmic reticulum	8/340	31/1398	0.492533	0.99904	724341/100578188/551353/551841/409165/410092/552528/552312	LOC724341/LOC100578188/LOC551353/LOC551841/LOC409165/LOC410092/LOC552528/LOC552312	8
CC	GO:0005840	ribosome	20/340	81/1398	0.513114	0.99904	413884/409723/552517/551397/100577575/725943/724191/412984/550715/411862/409326/552445/552526/409294/413121/410678/727055/552564/726789/551644	LOC413884/LOC409723/LOC552517/LOC551397/LOC100577575/LOC725943/RpL35/LOC412984/LOC550715/LOC411862/LOC409326/LOC552445/LOC552526/LOC409294/LOC413121/LOC410678/LOC727055/LOC552564/LOC726789/LOC551644	20
CC	GO:0005694	chromosome	11/340	44/1398	0.517017	0.99904	113218653/726692/100578271/725793/552116/724869/725746/100577499/113218616/413807/100576688	LOC113218653/LOC726692/LOC100578271/LOC725793/LOC552116/LOC724869/LOC725746/LOC100577499/LOC113218616/LOC413807/LOC100576688	11
CC	GO:1990904	ribonucleoprotein complex	23/340	97/1398	0.598867	0.99904	413884/413720/409723/552517/551397/724596/100577575/725943/724191/551987/412984/550715/411862/409326/552445/552526/409294/413121/410678/727055/552564/726789/551644	LOC413884/LOC413720/LOC409723/LOC552517/LOC551397/LOC724596/LOC100577575/LOC725943/RpL35/LOC551987/LOC412984/LOC550715/LOC411862/LOC409326/LOC552445/LOC552526/LOC409294/LOC413121/LOC410678/LOC727055/LOC552564/LOC726789/LOC551644	23
CC	GO:0000785	chromatin	5/340	21/1398	0.60632	0.99904	726692/552116/724869/113218616/100576688	LOC726692/LOC552116/LOC724869/LOC113218616/LOC100576688	5
CC	GO:0000786	nucleosome	5/340	21/1398	0.60632	0.99904	726692/552116/724869/113218616/100576688	LOC726692/LOC552116/LOC724869/LOC113218616/LOC100576688	5
CC	GO:0032993	protein-DNA complex	5/340	21/1398	0.60632	0.99904	726692/552116/724869/113218616/100576688	LOC726692/LOC552116/LOC724869/LOC113218616/LOC100576688	5
CC	GO:0015629	actin cytoskeleton	6/340	26/1398	0.634888	0.99904	410960/412092/726456/552299/726301/726044	LOC410960/LOC412092/LOC726456/LOC552299/LOC726301/LOC726044	6
CC	GO:0005886	plasma membrane	3/340	13/1398	0.647542	0.99904	552545/726262/551772	LOC552545/LOC726262/LOC551772	3
CC	GO:0044432	endoplasmic reticulum part	5/340	22/1398	0.651271	0.99904	724341/100578188/551353/551841/410092	LOC724341/LOC100578188/LOC551353/LOC551841/LOC410092	5
CC	GO:0031984	organelle subcompartment	6/340	27/1398	0.67435	0.99904	100579040/100578188/551353/551841/410092/412320	LOC100579040/LOC100578188/LOC551353/LOC551841/LOC410092/LOC412320	6
CC	GO:0043228	non-membrane-bounded organelle	40/340	173/1398	0.683611	0.99904	724129/413884/411894/113218653/726692/100578271/410960/409723/725793/552517/551397/552116/412092/100577575/724869/725746/725943/724191/100577499/726456/412984/113218616/413807/550715/552299/411862/409326/552445/413166/552526/726301/409294/726044/413121/410678/727055/552564/726789/100576688/551644	LOC724129/LOC413884/LOC411894/LOC113218653/LOC726692/LOC100578271/LOC410960/LOC409723/LOC725793/LOC552517/LOC551397/LOC552116/LOC412092/LOC100577575/LOC724869/LOC725746/LOC725943/RpL35/LOC100577499/LOC726456/LOC412984/LOC113218616/LOC413807/LOC550715/LOC552299/LOC411862/LOC409326/LOC552445/LOC413166/LOC552526/LOC726301/LOC409294/LOC726044/LOC413121/LOC410678/LOC727055/LOC552564/LOC726789/LOC10057…	40
CC	GO:0043232	intracellular non-membrane-bounded organelle	40/340	173/1398	0.683611	0.99904	724129/413884/411894/113218653/726692/100578271/410960/409723/725793/552517/551397/552116/412092/100577575/724869/725746/725943/724191/100577499/726456/412984/113218616/413807/550715/552299/411862/409326/552445/413166/552526/726301/409294/726044/413121/410678/727055/552564/726789/100576688/551644	LOC724129/LOC413884/LOC411894/LOC113218653/LOC726692/LOC100578271/LOC410960/LOC409723/LOC725793/LOC552517/LOC551397/LOC552116/LOC412092/LOC100577575/LOC724869/LOC725746/LOC725943/RpL35/LOC100577499/LOC726456/LOC412984/LOC113218616/LOC413807/LOC550715/LOC552299/LOC411862/LOC409326/LOC552445/LOC413166/LOC552526/LOC726301/LOC409294/LOC726044/LOC413121/LOC410678/LOC727055/LOC552564/LOC726789/LOC10057…	40
CC	GO:0044422	organelle part	53/340	228/1398	0.688071	0.99904	724129/411894/410973/113218653/725881/726692/725057/413179/100578271/410343/410960/724341/725793/100579034/411410/552116/100579040/412589/412092/107964891/725797/725186/724920/100578188/724869/725746/551353/102654091/552610/408748/551987/411231/100577499/726456/113218616/410263/551841/413807/102654007/412010/726364/552299/410092/412320/413166/724628/726301/102654955/726044/727055/100576688/100578…	LOC724129/LOC411894/LOC410973/LOC113218653/LOC725881/LOC726692/LOC725057/LOC413179/LOC100578271/LOC410343/LOC410960/LOC724341/LOC725793/LOC100579034/LOC411410/LOC552116/LOC100579040/LOC412589/LOC412092/LOC107964891/LOC725797/LOC725186/LOC724920/LOC100578188/LOC724869/LOC725746/LOC551353/LOC102654091/LOC552610/LOC408748/LOC551987/LOC411231/LOC100577499/LOC726456/LOC113218616/LOC410263/LOC551841/LO…	53
CC	GO:0044815	DNA packaging complex	5/340	23/1398	0.692835	0.99904	726692/552116/724869/113218616/100576688	LOC726692/LOC552116/LOC724869/LOC113218616/LOC100576688	5
CC	GO:0044430	cytoskeletal part	9/340	41/1398	0.69888	0.99904	411894/410960/412092/725746/726456/552299/413166/726301/726044	LOC411894/LOC410960/LOC412092/LOC725746/LOC726456/LOC552299/LOC413166/LOC726301/LOC726044	9
CC	GO:0044446	intracellular organelle part	52/340	226/1398	0.719051	0.99904	724129/411894/410973/113218653/725881/726692/725057/413179/100578271/410343/410960/724341/725793/100579034/411410/552116/100579040/412589/412092/107964891/725797/725186/724920/100578188/724869/725746/551353/552610/408748/551987/411231/100577499/726456/113218616/410263/551841/413807/102654007/412010/726364/552299/410092/412320/413166/724628/726301/102654955/726044/727055/100576688/100578821/551757	LOC724129/LOC411894/LOC410973/LOC113218653/LOC725881/LOC726692/LOC725057/LOC413179/LOC100578271/LOC410343/LOC410960/LOC724341/LOC725793/LOC100579034/LOC411410/LOC552116/LOC100579040/LOC412589/LOC412092/LOC107964891/LOC725797/LOC725186/LOC724920/LOC100578188/LOC724869/LOC725746/LOC551353/LOC552610/LOC408748/LOC551987/LOC411231/LOC100577499/LOC726456/LOC113218616/LOC410263/LOC551841/LOC413807/LOC10…	52
CC	GO:0005634	nucleus	53/340	231/1398	0.729611	0.99904	724129/551008/410973/411415/113218653/408319/551997/550935/413179/100578271/410343/725793/100579034/100578921/411144/410347/412589/551825/724519/107964891/552548/725186/724920/408668/725669/725515/408872/410309/551987/411231/551781/552311/113218616/551860/412010/414048/411603/408763/107963983/725061/411385/411627/724628/107964835/685996/102654890/413619/410004/408716/413183/100576688/408855/10057…	LOC724129/LOC551008/LOC410973/LOC411415/LOC113218653/LOC408319/LOC551997/LOC550935/LOC413179/LOC100578271/LOC410343/LOC725793/LOC100579034/LOC100578921/LOC411144/LOC410347/LOC412589/LOC551825/LOC724519/LOC107964891/LOC552548/LOC725186/LOC724920/LOC408668/LOC725669/LOC725515/LOC408872/E75/LOC551987/LOC411231/LOC551781/LOC552311/LOC113218616/LOC551860/LOC412010/LOC414048/LOC411603/LOC408763/LOC1079…	53
CC	GO:0099023	tethering complex	2/340	10/1398	0.741324	0.99904	412036/410084	LOC412036/LOC410084	2
CC	GO:0044431	Golgi apparatus part	3/340	15/1398	0.746487	0.99904	725057/100579040/412320	LOC725057/LOC100579040/LOC412320	3
CC	GO:0012505	endomembrane system	14/340	66/1398	0.770197	0.99904	725057/410343/724341/411410/100579040/100578188/551353/551841/409165/410092/412320/552528/408614/552312	LOC725057/LOC410343/LOC724341/LOC411410/LOC100579040/LOC100578188/LOC551353/LOC551841/LOC409165/LOC410092/LOC412320/LOC552528/LOC408614/LOC552312	14
CC	GO:0043231	intracellular membrane-bounded organelle	76/340	332/1398	0.777998	0.99904	724129/551008/410973/411415/113218653/725881/408319/551997/550935/725057/413179/100578271/410343/724341/725793/100579034/100578921/411144/410347/100579040/412589/551825/724519/107964891/552548/725797/725186/724920/100578188/551353/408668/725669/725515/408872/552610/408748/410309/551987/411231/551781/412984/552311/113218616/551860/410263/551841/102654007/412010/414048/411603/408763/409165/726364/1…	LOC724129/LOC551008/LOC410973/LOC411415/LOC113218653/LOC725881/LOC408319/LOC551997/LOC550935/LOC725057/LOC413179/LOC100578271/LOC410343/LOC724341/LOC725793/LOC100579034/LOC100578921/LOC411144/LOC410347/LOC100579040/LOC412589/LOC551825/LOC724519/LOC107964891/LOC552548/LOC725797/LOC725186/LOC724920/LOC100578188/LOC551353/LOC408668/LOC725669/LOC725515/LOC408872/LOC552610/LOC408748/E75/LOC551987/LOC4…	76
CC	GO:0005856	cytoskeleton	9/340	44/1398	0.780599	0.99904	411894/410960/412092/725746/726456/552299/413166/726301/726044	LOC411894/LOC410960/LOC412092/LOC725746/LOC726456/LOC552299/LOC413166/LOC726301/LOC726044	9
CC	GO:0044444	cytoplasmic part	47/340	210/1398	0.78641	0.99904	413884/726546/725881/725057/724341/409723/412036/552517/411410/551397/408415/100579040/100577575/725797/100578188/725943/724191/551353/552610/408748/412984/410263/551841/102654007/409165/550715/726364/410092/411862/409326/412320/552445/552528/552526/102654955/409294/408614/413121/410678/727055/552564/726789/100578821/551644/551757/410084/552312	LOC413884/LOC726546/LOC725881/LOC725057/LOC724341/LOC409723/LOC412036/LOC552517/LOC411410/LOC551397/LOC408415/LOC100579040/LOC100577575/LOC725797/LOC100578188/LOC725943/RpL35/LOC551353/LOC552610/LOC408748/LOC412984/LOC410263/LOC551841/LOC102654007/LOC409165/LOC550715/LOC726364/LOC410092/LOC411862/LOC409326/LOC412320/LOC552445/LOC552528/LOC552526/LOC102654955/LOC409294/LOC408614/LOC413121/LOC41067…	47
CC	GO:0005794	Golgi apparatus	3/340	16/1398	0.786969	0.99904	725057/100579040/412320	LOC725057/LOC100579040/LOC412320	3
CC	GO:0031410	cytoplasmic vesicle	3/340	16/1398	0.786969	0.99904	725057/411410/408614	LOC725057/LOC411410/LOC408614	3
CC	GO:0031982	vesicle	3/340	16/1398	0.786969	0.99904	725057/411410/408614	LOC725057/LOC411410/LOC408614	3
CC	GO:0097708	intracellular vesicle	3/340	16/1398	0.786969	0.99904	725057/411410/408614	LOC725057/LOC411410/LOC408614	3
CC	GO:0044428	nuclear part	14/340	67/1398	0.790385	0.99904	724129/410973/413179/100578271/410343/100579034/412589/107964891/725186/724920/551987/411231/412010/724628	LOC724129/LOC410973/LOC413179/LOC100578271/LOC410343/LOC100579034/LOC412589/LOC107964891/LOC725186/LOC724920/LOC551987/LOC411231/LOC412010/LOC724628	14
CC	GO:0005789	endoplasmic reticulum membrane	4/340	21/1398	0.790539	0.99904	100578188/551353/551841/410092	LOC100578188/LOC551353/LOC551841/LOC410092	4
CC	GO:0098827	endoplasmic reticulum subcompartment	4/340	21/1398	0.790539	0.99904	100578188/551353/551841/410092	LOC100578188/LOC551353/LOC551841/LOC410092	4
CC	GO:0098588	bounding membrane of organelle	6/340	31/1398	0.803456	0.99904	725057/411410/100579040/410263/726364/412320	LOC725057/LOC411410/LOC100579040/LOC410263/LOC726364/LOC412320	6
CC	GO:0043227	membrane-bounded organelle	78/340	343/1398	0.803961	0.99904	724129/551008/410973/411415/113218653/725881/408319/551997/550935/725057/413179/100578271/410343/724341/725793/100579034/411410/100578921/411144/410347/100579040/412589/551825/724519/107964891/552548/725797/725186/724920/100578188/551353/408668/725669/725515/408872/552610/408748/410309/551987/411231/551781/412984/552311/113218616/551860/410263/551841/102654007/412010/414048/411603/408763/409165/7…	LOC724129/LOC551008/LOC410973/LOC411415/LOC113218653/LOC725881/LOC408319/LOC551997/LOC550935/LOC725057/LOC413179/LOC100578271/LOC410343/LOC724341/LOC725793/LOC100579034/LOC411410/LOC100578921/LOC411144/LOC410347/LOC100579040/LOC412589/LOC551825/LOC724519/LOC107964891/LOC552548/LOC725797/LOC725186/LOC724920/LOC100578188/LOC551353/LOC408668/LOC725669/LOC725515/LOC408872/LOC552610/LOC408748/E75/LOC5…	78
CC	GO:0042175	nuclear outer membrane-endoplasmic reticulum membrane network	4/340	22/1398	0.821488	0.99904	100578188/551353/551841/410092	LOC100578188/LOC551353/LOC551841/LOC410092	4
CC	GO:0015630	microtubule cytoskeleton	3/340	17/1398	0.821952	0.99904	411894/725746/413166	LOC411894/LOC725746/LOC413166	3
CC	GO:0044459	plasma membrane part	2/340	12/1398	0.829773	0.99904	552545/551772	LOC552545/LOC551772	2
CC	GO:0030117	membrane coat	2/340	13/1398	0.862906	0.99904	725057/411410	LOC725057/LOC411410	2
CC	GO:0048475	coated membrane	2/340	13/1398	0.862906	0.99904	725057/411410	LOC725057/LOC411410	2
CC	GO:0098796	membrane protein complex	11/340	58/1398	0.871983	0.99904	725057/411410/725797/726364/727630/412810/102654955/409148/100578821/551757/551772	LOC725057/LOC411410/LOC725797/LOC726364/LOC727630/LOC412810/LOC102654955/ATP5G2/LOC100578821/LOC551757/LOC551772	11
CC	GO:0044433	cytoplasmic vesicle part	2/340	14/1398	0.890041	0.99904	725057/411410	LOC725057/LOC411410	2
CC	GO:0098805	whole membrane	4/340	25/1398	0.892429	0.99904	725057/411410/410263/726364	LOC725057/LOC411410/LOC410263/LOC726364	4
CC	GO:0043226	organelle	111/340	495/1398	0.901661	0.99904	724129/551008/413884/411894/410973/411415/113218653/725881/408319/551997/726692/550935/725057/413179/100578271/410343/410960/724341/409723/725793/100579034/552517/411410/551397/100578921/552116/411144/410347/100579040/412589/551825/724519/412092/100577575/107964891/552548/725797/725186/724920/100578188/724869/725746/725943/724191/551353/408668/725669/725515/102654091/408872/552610/408748/410309/5…	LOC724129/LOC551008/LOC413884/LOC411894/LOC410973/LOC411415/LOC113218653/LOC725881/LOC408319/LOC551997/LOC726692/LOC550935/LOC725057/LOC413179/LOC100578271/LOC410343/LOC410960/LOC724341/LOC409723/LOC725793/LOC100579034/LOC552517/LOC411410/LOC551397/LOC100578921/LOC552116/LOC411144/LOC410347/LOC100579040/LOC412589/LOC551825/LOC724519/LOC412092/LOC100577575/LOC107964891/LOC552548/LOC725797/LOC72518…	111
CC	GO:0043229	intracellular organelle	110/340	492/1398	0.908	0.99904	724129/551008/413884/411894/410973/411415/113218653/725881/408319/551997/726692/550935/725057/413179/100578271/410343/410960/724341/409723/725793/100579034/552517/411410/551397/100578921/552116/411144/410347/100579040/412589/551825/724519/412092/100577575/107964891/552548/725797/725186/724920/100578188/724869/725746/725943/724191/551353/408668/725669/725515/408872/552610/408748/410309/551987/4112…	LOC724129/LOC551008/LOC413884/LOC411894/LOC410973/LOC411415/LOC113218653/LOC725881/LOC408319/LOC551997/LOC726692/LOC550935/LOC725057/LOC413179/LOC100578271/LOC410343/LOC410960/LOC724341/LOC409723/LOC725793/LOC100579034/LOC552517/LOC411410/LOC551397/LOC100578921/LOC552116/LOC411144/LOC410347/LOC100579040/LOC412589/LOC551825/LOC724519/LOC412092/LOC100577575/LOC107964891/LOC552548/LOC725797/LOC72518…	110
CC	GO:0005737	cytoplasm	53/340	252/1398	0.924392	0.99904	413884/726546/725881/413718/725057/724341/409723/412036/552517/411410/551397/408415/100579040/725194/100577575/725797/100578188/409851/725943/724191/100578006/551353/552610/408748/412984/410263/409839/551841/102654007/409165/550715/726364/410092/411862/409326/412320/552445/552528/552526/102654955/409294/408614/413121/410678/727055/552564/726789/100578821/551644/551757/551057/410084/552312	LOC413884/LOC726546/LOC725881/LOC413718/LOC725057/LOC724341/LOC409723/LOC412036/LOC552517/LOC411410/LOC551397/LOC408415/LOC100579040/LOC725194/LOC100577575/LOC725797/LOC100578188/LOC409851/LOC725943/RpL35/LOC100578006/LOC551353/LOC552610/LOC408748/LOC412984/LOC410263/LOC409839/LOC551841/LOC102654007/LOC409165/LOC550715/LOC726364/LOC410092/LOC411862/LOC409326/LOC412320/LOC552445/LOC552528/LOC55252…	53
CC	GO:0032991	protein-containing complex	74/340	344/1398	0.930412	0.99904	551891/413884/411894/410973/726546/113218653/726692/725057/413720/413179/100578271/410343/410960/409723/412036/100579034/552517/411410/551397/552116/724596/408415/412589/412092/100577575/107964891/725797/725186/724920/724869/725746/725943/408949/724191/102654091/551987/411231/100577499/726456/412984/113218616/413807/551655/412010/409802/550715/726364/552299/551809/411862/409326/552445/724628/5525…	LOC551891/LOC413884/LOC411894/LOC410973/LOC726546/LOC113218653/LOC726692/LOC725057/LOC413720/LOC413179/LOC100578271/LOC410343/LOC410960/LOC409723/LOC412036/LOC100579034/LOC552517/LOC411410/LOC551397/LOC552116/LOC724596/LOC408415/LOC412589/LOC412092/LOC100577575/LOC107964891/LOC725797/LOC725186/LOC724920/LOC724869/LOC725746/LOC725943/LOC408949/RpL35/LOC102654091/LOC551987/LOC411231/LOC100577499/LO…	74
CC	GO:0005576	extracellular region	9/340	56/1398	0.953594	0.99904	552391/100576248/725511/726057/725813/113218574/726526/408726/409614	A4/LOC100576248/LOC725511/ILP-2/LOC725813/LOC113218574/NPF/Cpap3-b/LOC409614	9
CC	GO:0005839	proteasome core complex	1/340	12/1398	0.965238	0.99904	409802	LOC409802	1
CC	GO:0030286	dynein complex	1/340	12/1398	0.965238	0.99904	411894	LOC411894	1
CC	GO:0044425	membrane part	97/340	455/1398	0.970956	0.99904	552228/726867/411403/408349/725420/551144/551061/408302/113219003/410821/727027/725057/724429/100577986/412074/411410/410654/551217/100578739/410752/409691/725797/412439/100578188/551353/100578296/551679/725031/408634/408748/725051/411199/408769/413914/724747/725318/724877/412217/724078/113218647/552721/410920/412896/724780/551957/100578557/552295/727466/411685/410263/410566/412830/551841/724388/…	LOC552228/LOC726867/LOC411403/LOC408349/LOC725420/LOC551144/LOC551061/LOC408302/LOC113219003/LOC410821/LOC727027/LOC725057/LOC724429/LOC100577986/LOC412074/LOC411410/LOC410654/LOC551217/LOC100578739/LOC410752/LOC409691/LOC725797/LOC412439/LOC100578188/LOC551353/LOC100578296/LOC551679/LOC725031/LOC408634/LOC408748/LOC725051/LOC411199/LOC408769/LOC413914/LOC724747/LOC725318/LOC724877/LOC412217/Stg-…	97
CC	GO:0031224	intrinsic component of membrane	84/340	401/1398	0.97432	0.99904	552228/726867/411403/408349/725420/551144/551061/408302/113219003/410821/727027/724429/100577986/412074/410654/551217/100578739/410752/409691/412439/100578296/551679/725031/408634/408748/725051/411199/408769/413914/724747/725318/724877/412217/724078/113218647/552721/410920/412896/724780/551957/100578557/552295/727466/411685/410263/410566/412830/724388/725346/551643/413676/408272/551795/724310/726…	LOC552228/LOC726867/LOC411403/LOC408349/LOC725420/LOC551144/LOC551061/LOC408302/LOC113219003/LOC410821/LOC727027/LOC724429/LOC100577986/LOC412074/LOC410654/LOC551217/LOC100578739/LOC410752/LOC409691/LOC412439/LOC100578296/LOC551679/LOC725031/LOC408634/LOC408748/LOC725051/LOC411199/LOC408769/LOC413914/LOC724747/LOC725318/LOC724877/LOC412217/Stg-1/LOC113218647/LOC552721/LOC410920/LOC412896/LOC72478…	84
CC	GO:0016592	mediator complex	2/340	21/1398	0.978433	0.99904	410973/413179	LOC410973/LOC413179	2
CC	GO:0016021	integral component of membrane	83/340	400/1398	0.980149	0.99904	552228/726867/411403/408349/725420/551144/551061/408302/113219003/410821/727027/724429/100577986/412074/410654/551217/100578739/410752/409691/412439/100578296/551679/725031/408634/408748/725051/411199/408769/413914/724747/725318/724877/412217/724078/113218647/552721/410920/412896/724780/551957/100578557/552295/727466/411685/410263/410566/412830/724388/725346/551643/413676/408272/551795/724310/726…	LOC552228/LOC726867/LOC411403/LOC408349/LOC725420/LOC551144/LOC551061/LOC408302/LOC113219003/LOC410821/LOC727027/LOC724429/LOC100577986/LOC412074/LOC410654/LOC551217/LOC100578739/LOC410752/LOC409691/LOC412439/LOC100578296/LOC551679/LOC725031/LOC408634/LOC408748/LOC725051/LOC411199/LOC408769/LOC413914/LOC724747/LOC725318/LOC724877/LOC412217/Stg-1/LOC113218647/LOC552721/LOC410920/LOC412896/LOC72478…	83
CC	GO:0000502	proteasome complex	1/340	14/1398	0.980205	0.99904	409802	LOC409802	1
CC	GO:0005875	microtubule associated complex	1/340	14/1398	0.980205	0.99904	411894	LOC411894	1
CC	GO:1905369	endopeptidase complex	1/340	14/1398	0.980205	0.99904	409802	LOC409802	1
CC	GO:0031974	membrane-enclosed lumen	8/340	57/1398	0.98245	0.99904	724129/410973/413179/100578271/724341/100579034/725186/727055	LOC724129/LOC410973/LOC413179/LOC100578271/LOC724341/LOC100579034/LOC725186/LOC727055	8
CC	GO:0043233	organelle lumen	8/340	57/1398	0.98245	0.99904	724129/410973/413179/100578271/724341/100579034/725186/727055	LOC724129/LOC410973/LOC413179/LOC100578271/LOC724341/LOC100579034/LOC725186/LOC727055	8
CC	GO:0070013	intracellular organelle lumen	8/340	57/1398	0.98245	0.99904	724129/410973/413179/100578271/724341/100579034/725186/727055	LOC724129/LOC410973/LOC413179/LOC100578271/LOC724341/LOC100579034/LOC725186/LOC727055	8
CC	GO:1990234	transferase complex	2/340	23/1398	0.986732	0.99904	725186/724920	LOC725186/LOC724920	2
CC	GO:1905368	peptidase complex	1/340	17/1398	0.99151	0.99904	409802	LOC409802	1
CC	GO:0031981	nuclear lumen	6/340	50/1398	0.991583	0.99904	724129/410973/413179/100578271/100579034/725186	LOC724129/LOC410973/LOC413179/LOC100578271/LOC100579034/LOC725186	6
CC	GO:0005654	nucleoplasm	4/340	39/1398	0.993104	0.99904	410973/413179/100579034/725186	LOC410973/LOC413179/LOC100579034/LOC725186	4
CC	GO:0044451	nucleoplasm part	4/340	39/1398	0.993104	0.99904	410973/413179/100579034/725186	LOC410973/LOC413179/LOC100579034/LOC725186	4
CC	GO:1902494	catalytic complex	7/340	67/1398	0.99904	0.99904	411894/725797/725186/724920/408949/409802/551757	LOC411894/LOC725797/LOC725186/LOC724920/LOC408949/LOC409802/LOC551757	7
MF	GO:0004984	olfactory receptor activity	56/853	115/3790	3.27307e-10	6.70979e-08	100642169/100577068/102655434/100577031/100577979/102655367/725861/100577715/100577590/113218541/100642170/100642168/100576522/100578842/113218602/102656429/113218533/100576984/100577938/100577101/100576749/100578751/100578047/100578617/100576944/100578886/100577902/100578402/100578013/100577226/100576783/100577634/100577671/100578210/100577334/107963966/100578083/100577786/102655857/100577482/10…	Or51/LOC100577068/LOC102655434/Or41/Or9/LOC102655367/LOC725861/LOC100577715/LOC100577590/LOC113218541/Or52/Or26/LOC100576522/LOC100578842/LOC113218602/LOC102656429/LOC113218533/LOC100576984/LOC100577938/LOC100577101/Or50/LOC100578751/Or10/LOC100578617/LOC100576944/LOC100578886/Or11/Or4/Or13/LOC100577226/LOC100576783/LOC100577634/LOC100577671/Or5/LOC100577334/LOC107963966/Or14/Or30/LOC102655857/Or…	56
MF	GO:0005549	odorant binding	56/853	126/3790	2.24586e-08	2.30201e-06	100642169/100577068/102655434/100577031/100577979/102655367/725861/100577715/100577590/113218541/100642170/100642168/100576522/100578842/113218602/102656429/113218533/100576984/100577938/100577101/100576749/100578751/100578047/100578617/100576944/100578886/100577902/100578402/100578013/100577226/100576783/100577634/100577671/100578210/100577334/107963966/100578083/100577786/102655857/100577482/10…	Or51/LOC100577068/LOC102655434/Or41/Or9/LOC102655367/LOC725861/LOC100577715/LOC100577590/LOC113218541/Or52/Or26/LOC100576522/LOC100578842/LOC113218602/LOC102656429/LOC113218533/LOC100576984/LOC100577938/LOC100577101/Or50/LOC100578751/Or10/LOC100578617/LOC100576944/LOC100578886/Or11/Or4/Or13/LOC100577226/LOC100576783/LOC100577634/LOC100577671/Or5/LOC100577334/LOC107963966/Or14/Or30/LOC102655857/Or…	56
MF	GO:0038023	signaling receptor activity	75/853	205/3790	1.79666e-06	8.46064e-05	552228/100642169/100577068/102655434/100577031/100577979/102655367/725861/100577715/100577590/113218541/100642170/410654/100642168/100576522/100578842/113218602/102656429/100578739/113218533/100576984/100577938/100577101/100576749/412439/100578751/100578047/724225/408442/100578617/551704/100576944/100578296/100578886/100577902/100578402/409777/410623/100578013/100577226/100576783/100577634/100577…	LOC552228/Or51/LOC100577068/LOC102655434/Or41/Or9/LOC102655367/LOC725861/LOC100577715/LOC100577590/LOC113218541/Or52/LOC410654/Or26/LOC100576522/LOC100578842/LOC113218602/LOC102656429/LOC100578739/LOC113218533/LOC100576984/LOC100577938/LOC100577101/Or50/LOC412439/LOC100578751/Or10/LOC724225/LOC408442/LOC100578617/LOC551704/LOC100576944/LOC100578296/LOC100578886/Or11/Or4/LOC409777/LOC410623/Or13/L…	75
MF	GO:0060089	molecular transducer activity	75/853	205/3790	1.79666e-06	8.46064e-05	552228/100642169/100577068/102655434/100577031/100577979/102655367/725861/100577715/100577590/113218541/100642170/410654/100642168/100576522/100578842/113218602/102656429/100578739/113218533/100576984/100577938/100577101/100576749/412439/100578751/100578047/724225/408442/100578617/551704/100576944/100578296/100578886/100577902/100578402/409777/410623/100578013/100577226/100576783/100577634/100577…	LOC552228/Or51/LOC100577068/LOC102655434/Or41/Or9/LOC102655367/LOC725861/LOC100577715/LOC100577590/LOC113218541/Or52/LOC410654/Or26/LOC100576522/LOC100578842/LOC113218602/LOC102656429/LOC100578739/LOC113218533/LOC100576984/LOC100577938/LOC100577101/Or50/LOC412439/LOC100578751/Or10/LOC724225/LOC408442/LOC100578617/LOC551704/LOC100576944/LOC100578296/LOC100578886/Or11/Or4/LOC409777/LOC410623/Or13/L…	75
MF	GO:0004871	signal transducer activity	75/853	206/3790	2.22735e-06	8.46064e-05	552228/100642169/100577068/102655434/100577031/100577979/102655367/725861/100577715/100577590/113218541/100642170/410654/100642168/100576522/100578842/113218602/102656429/100578739/113218533/100576984/100577938/100577101/100576749/412439/100578751/100578047/724225/408442/100578617/551704/100576944/100578296/100578886/100577902/100578402/409777/410623/100578013/100577226/100576783/100577634/100577…	LOC552228/Or51/LOC100577068/LOC102655434/Or41/Or9/LOC102655367/LOC725861/LOC100577715/LOC100577590/LOC113218541/Or52/LOC410654/Or26/LOC100576522/LOC100578842/LOC113218602/LOC102656429/LOC100578739/LOC113218533/LOC100576984/LOC100577938/LOC100577101/Or50/LOC412439/LOC100578751/Or10/LOC724225/LOC408442/LOC100578617/LOC551704/LOC100576944/LOC100578296/LOC100578886/Or11/Or4/LOC409777/LOC410623/Or13/L…	75
MF	GO:0004888	transmembrane signaling receptor activity	74/853	203/3790	2.47629e-06	8.46064e-05	100642169/100577068/102655434/100577031/100577979/102655367/725861/100577715/100577590/113218541/100642170/410654/100642168/100576522/100578842/113218602/102656429/100578739/113218533/100576984/100577938/100577101/100576749/412439/100578751/100578047/724225/408442/100578617/551704/100576944/100578296/100578886/100577902/100578402/409777/410623/100578013/100577226/100576783/100577634/100577671/100…	Or51/LOC100577068/LOC102655434/Or41/Or9/LOC102655367/LOC725861/LOC100577715/LOC100577590/LOC113218541/Or52/LOC410654/Or26/LOC100576522/LOC100578842/LOC113218602/LOC102656429/LOC100578739/LOC113218533/LOC100576984/LOC100577938/LOC100577101/Or50/LOC412439/LOC100578751/Or10/LOC724225/LOC408442/LOC100578617/LOC551704/LOC100576944/LOC100578296/LOC100578886/Or11/Or4/LOC409777/LOC410623/Or13/LOC10057722…	74
MF	GO:0015291	secondary active transmembrane transporter activity	10/853	17/3790	0.00128824	0.0335189	725420/411199/409056/408769/725346/414012/102654427/552330/725456/412285	LOC725420/LOC411199/LOC409056/LOC408769/LOC725346/LOC414012/LOC102654427/LOC552330/LOC725456/Dat	10
MF	GO:0015077	monovalent inorganic cation transmembrane transporter activity	16/853	34/3790	0.00130806	0.0335189	725420/100578207/552610/411199/725346/414012/727630/102654427/552330/412810/102654955/409148/551541/725456/100578821/412285	LOC725420/LOC100578207/LOC552610/LOC411199/LOC725346/LOC414012/LOC727630/LOC102654427/LOC552330/LOC412810/LOC102654955/ATP5G2/LOC551541/LOC725456/LOC100578821/Dat	16
MF	GO:0022890	inorganic cation transmembrane transporter activity	19/853	46/3790	0.00317841	0.0723971	411403/725420/551217/100578207/552610/411199/412094/725346/414012/727630/102654427/552330/412810/102654955/409148/551541/725456/100578821/412285	LOC411403/LOC725420/LOC551217/LOC100578207/LOC552610/LOC411199/LOC412094/LOC725346/LOC414012/LOC727630/LOC102654427/LOC552330/LOC412810/LOC102654955/ATP5G2/LOC551541/LOC725456/LOC100578821/Dat	19
MF	GO:0015078	proton transmembrane transporter activity	9/853	17/3790	0.00589891	0.120928	552610/414012/727630/552330/412810/102654955/409148/551541/100578821	LOC552610/LOC414012/LOC727630/LOC552330/LOC412810/LOC102654955/ATP5G2/LOC551541/LOC100578821	9
MF	GO:0022804	active transmembrane transporter activity	15/853	36/3790	0.00766558	0.142859	726867/725420/551061/725051/411199/409056/408769/412217/411685/725346/414012/102654427/552330/725456/412285	LOC726867/LOC725420/LOC551061/LOC725051/LOC411199/LOC409056/LOC408769/LOC412217/LOC411685/LOC725346/LOC414012/LOC102654427/LOC552330/LOC725456/Dat	15
MF	GO:0015293	symporter activity	7/853	14/3790	0.0218813	0.352436	725420/411199/408769/725346/102654427/725456/412285	LOC725420/LOC411199/LOC408769/LOC725346/LOC102654427/LOC725456/Dat	7
MF	GO:0008324	cation transmembrane transporter activity	19/853	54/3790	0.0223496	0.352436	411403/725420/551217/100578207/552610/411199/412094/725346/414012/727630/102654427/552330/412810/102654955/409148/551541/725456/100578821/412285	LOC411403/LOC725420/LOC551217/LOC100578207/LOC552610/LOC411199/LOC412094/LOC725346/LOC414012/LOC727630/LOC102654427/LOC552330/LOC412810/LOC102654955/ATP5G2/LOC551541/LOC725456/LOC100578821/Dat	19
MF	GO:0016772	transferase activity, transferring phosphorus-containing groups	70/853	256/3790	0.0347289	0.50853	411507/412041/410671/724929/408315/408718/410190/413261/413448/724724/552061/413190/725552/408312/102654315/551005/551964/413697/412917/552548/408442/411270/411164/724926/412070/107965021/408470/552658/413029/409807/410076/410717/551949/727520/410632/113218957/727251/726405/550969/102653709/409884/409791/552617/409329/409590/100578937/724603/412419/727071/408501/726562/410910/724672/724891/411698…	LOC411507/LOC412041/LOC410671/LOC724929/LOC408315/LOC408718/LOC410190/LOC413261/LOC413448/LOC724724/LOC552061/LOC413190/LOC725552/LOC408312/LOC102654315/LOC551005/LOC551964/LOC413697/LOC412917/LOC552548/LOC408442/LOC411270/LOC411164/LOC724926/LOC412070/LOC107965021/LOC408470/LOC552658/LOC413029/LOC409807/LOC410076/LOC410717/LOC551949/LOC727520/LOC410632/LOC113218957/LOC727251/LOC726405/LOC550969/…	70
MF	GO:0008081	phosphoric diester hydrolase activity	7/853	16/3790	0.0479104	0.613852	412851/408699/100577138/408668/411288/412573/414021	LOC412851/LOC408699/LOC100577138/LOC408668/LOC411288/LOC412573/LOC414021	7
MF	GO:0015081	sodium ion transmembrane transporter activity	7/853	16/3790	0.0479104	0.613852	725420/100578207/411199/725346/102654427/725456/412285	LOC725420/LOC100578207/LOC411199/LOC725346/LOC102654427/LOC725456/Dat	7
MF	GO:0015318	inorganic molecular entity transmembrane transporter activity	32/853	110/3790	0.0620588	0.748356	411403/725420/100577254/551217/100578207/100576291/551704/409777/410623/413994/552610/411199/409056/412094/412830/725346/413069/726119/414012/410823/409631/727630/102654427/552330/412810/102654955/409148/551541/725456/100578821/412285/410060	LOC411403/LOC725420/LOC100577254/LOC551217/LOC100578207/LOC100576291/LOC551704/LOC409777/LOC410623/LOC413994/LOC552610/LOC411199/LOC409056/LOC412094/LOC412830/LOC725346/LOC413069/LOC726119/LOC414012/LOC410823/LOC409631/LOC727630/LOC102654427/LOC552330/LOC412810/LOC102654955/ATP5G2/LOC551541/LOC725456/LOC100578821/Dat/LOC410060	32
MF	GO:0016779	nucleotidyltransferase activity	13/853	38/3790	0.0662642	0.754675	725552/551964/411164/724926/107965021/552658/727251/409329/724891/725611/413048/725330/411557	LOC725552/LOC551964/LOC411164/LOC724926/LOC107965021/LOC552658/LOC727251/LOC409329/LOC724891/LOC725611/LOC413048/LOC725330/LOC411557	13
MF	GO:0051082	unfolded protein binding	6/853	14/3790	0.0724841	0.782065	411700/550968/727642/409165/552528/412150	LOC411700/LOC550968/LOC727642/LOC409165/LOC552528/LOC412150	6
MF	GO:0046873	metal ion transmembrane transporter activity	10/853	28/3790	0.0779211	0.798692	411403/725420/551217/100578207/411199/412094/725346/102654427/725456/412285	LOC411403/LOC725420/LOC551217/LOC100578207/LOC411199/LOC412094/LOC725346/LOC102654427/LOC725456/Dat	10
MF	GO:0016301	kinase activity	52/853	199/3790	0.121836	0.999941	411507/412041/410671/724929/408315/408718/410190/413261/413448/724724/552061/413190/408312/102654315/413697/412917/552548/408442/411270/412070/408470/413029/409807/410076/410717/551949/410632/726405/550969/102653709/409791/552617/409590/100578937/724603/412419/727071/408501/726562/410910/724672/413152/408591/409422/410685/410732/413817/100577120/409125/413052/552511/551424	LOC411507/LOC412041/LOC410671/LOC724929/LOC408315/LOC408718/LOC410190/LOC413261/LOC413448/LOC724724/LOC552061/LOC413190/LOC408312/LOC102654315/LOC413697/LOC412917/LOC552548/LOC408442/LOC411270/LOC412070/LOC408470/LOC413029/LOC409807/LOC410076/LOC410717/LOC551949/LOC410632/LOC726405/LOC550969/LOC102653709/LOC409791/LOC552617/LOC409590/LOC100578937/LOC724603/LOC412419/LOC727071/LOC408501/LOC726562/…	52
MF	GO:0016788	hydrolase activity, acting on ester bonds	32/853	118/3790	0.13492	0.999941	551758/412851/410980/408699/551879/409277/100578271/100577138/725118/726239/725668/552073/726766/551805/411227/408668/411288/410530/552242/725299/552492/724550/724436/552532/411657/411706/408501/413619/412573/409614/410968/414021	LOC551758/LOC412851/LOC410980/LOC408699/LOC551879/LOC409277/LOC100578271/LOC100577138/LOC725118/LOC726239/LOC725668/LOC552073/LOC726766/LOC551805/LOC411227/LOC408668/LOC411288/LOC410530/LOC552242/LOC725299/LOC552492/LOC724550/LOC724436/LOC552532/LOC411657/LOC411706/LOC408501/LOC413619/LOC412573/LOC409614/LOC410968/LOC414021	32
MF	GO:0016874	ligase activity	16/853	54/3790	0.136902	0.999941	413810/409394/409945/413718/411372/725987/726436/552532/409653/410958/100577675/413909/552768/408752/551835/550749	LOC413810/LOC409394/LOC409945/LOC413718/LOC411372/LOC725987/LOC726436/LOC552532/LOC409653/LOC410958/LOC100577675/LOC413909/LOC552768/LOC408752/LOC551835/LOC550749	16
MF	GO:0004842	ubiquitin-protein transferase activity	8/853	24/3790	0.151593	0.999941	409070/550708/411961/411750/409099/408749/550689/411536	LOC409070/LOC550708/LOC411961/LOC411750/LOC409099/LOC408749/LOC550689/LOC411536	8
MF	GO:0019787	ubiquitin-like protein transferase activity	8/853	24/3790	0.151593	0.999941	409070/550708/411961/411750/409099/408749/550689/411536	LOC409070/LOC550708/LOC411961/LOC411750/LOC409099/LOC408749/LOC550689/LOC411536	8
MF	GO:0005215	transporter activity	59/853	233/3790	0.16307	0.999941	726867/411403/408349/725420/551061/408302/409649/100577254/552149/552183/725165/551217/100578207/100576291/410915/413556/551704/409777/410623/413994/552610/725051/411199/409056/408769/412217/113218569/551957/412094/410683/411685/412830/725617/725346/551643/413069/726119/409650/414012/409865/409646/410823/409631/412540/412320/727630/102654427/552330/412810/102654955/409148/551541/725456/100578821/…	LOC726867/LOC411403/LOC408349/LOC725420/LOC551061/LOC408302/LOC409649/LOC100577254/LOC552149/LOC552183/LOC725165/LOC551217/LOC100578207/LOC100576291/LOC410915/LOC413556/LOC551704/LOC409777/LOC410623/LOC413994/LOC552610/LOC725051/LOC411199/LOC409056/LOC408769/LOC412217/LOC113218569/LOC551957/LOC412094/LOC410683/LOC411685/LOC412830/LOC725617/LOC725346/Tret1/LOC413069/LOC726119/LOC409650/LOC414012/L…	59
MF	GO:0016740	transferase activity	114/853	468/3790	0.166916	0.999941	102655259/411507/411552/412041/410671/724929/408315/551501/408718/409070/550708/552557/551414/410190/413261/413448/724724/552061/413190/725552/408312/100579040/102654315/551005/551964/100578733/413697/412917/552548/410105/408442/411270/411164/724926/412070/412956/724635/107965021/550686/408470/552658/551775/100576186/413029/412295/409807/411961/410076/550970/410717/413914/724947/551949/411750/727…	LOC102655259/LOC411507/LOC411552/LOC412041/LOC410671/LOC724929/LOC408315/LOC551501/LOC408718/LOC409070/LOC550708/LOC552557/LOC551414/LOC410190/LOC413261/LOC413448/LOC724724/LOC552061/LOC413190/LOC725552/LOC408312/LOC100579040/LOC102654315/LOC551005/LOC551964/LOC100578733/LOC413697/LOC412917/LOC552548/LOC410105/LOC408442/LOC411270/LOC411164/LOC724926/LOC412070/LOC412956/LOC724635/LOC107965021/LOC5…	114
MF	GO:0009055	electron transfer activity	7/853	21/3790	0.174139	0.999941	551917/552105/552610/409355/724543/551541/100578821	LOC551917/LOC552105/LOC552610/LOC409355/LOC724543/LOC551541/LOC100578821	7
MF	GO:0022857	transmembrane transporter activity	53/853	210/3790	0.185874	0.999941	726867/411403/725420/551061/408302/100577254/552149/725165/551217/100578207/100576291/410915/413556/551704/409777/410623/413994/552610/725051/411199/409056/408769/412217/113218569/551957/412094/410683/411685/412830/725617/725346/551643/413069/726119/414012/409646/410823/409631/412540/412320/727630/102654427/552330/412810/102654955/409148/551541/725456/100578821/102654777/412285/410060/413259	LOC726867/LOC411403/LOC725420/LOC551061/LOC408302/LOC100577254/LOC552149/LOC725165/LOC551217/LOC100578207/LOC100576291/LOC410915/LOC413556/LOC551704/LOC409777/LOC410623/LOC413994/LOC552610/LOC725051/LOC411199/LOC409056/LOC408769/LOC412217/LOC113218569/LOC551957/LOC412094/LOC410683/LOC411685/LOC412830/LOC725617/LOC725346/Tret1/LOC413069/LOC726119/LOC414012/LOC409646/LOC410823/LOC409631/LOC412540/L…	53
MF	GO:0042578	phosphoric ester hydrolase activity	14/853	49/3790	0.194907	0.999941	412851/410980/408699/100577138/725118/411227/408668/411288/410530/725299/552492/413619/412573/414021	LOC412851/LOC410980/LOC408699/LOC100577138/LOC725118/LOC411227/LOC408668/LOC411288/LOC410530/LOC725299/LOC552492/LOC413619/LOC412573/LOC414021	14
MF	GO:0046983	protein dimerization activity	23/853	86/3790	0.203601	0.999941	725020/724757/726692/552116/411144/408316/725614/724869/107964774/411534/408615/100576434/726709/100576700/100577069/410757/410953/413254/727528/725633/410669/100578780/102656766	LOC725020/LOC724757/LOC726692/LOC552116/LOC411144/LOC408316/LOC725614/LOC724869/LOC107964774/LOC411534/LOC408615/LOC100576434/LOC726709/LOC100576700/LOC100577069/LOC410757/LOC410953/Twi/LOC727528/LOC725633/LOC410669/LOC100578780/LOC102656766	23
MF	GO:0005524	ATP binding	98/853	406/3790	0.219542	0.999941	726018/411507/726867/413810/412041/411894/551061/412313/413362/409945/724929/551734/413718/411814/410266/409579/410960/411372/413261/726506/413190/102656093/102654315/551005/412092/412917/552548/411700/550968/726766/413690/413252/726350/408442/411270/412070/725987/413029/409825/410959/725051/551766/552508/410076/410717/726436/551949/412638/412217/727520/410632/726405/550969/102653709/726456/41149…	LOC726018/LOC411507/LOC726867/LOC413810/LOC412041/LOC411894/LOC551061/LOC412313/LOC413362/LOC409945/LOC724929/LOC551734/LOC413718/LOC411814/LOC410266/LOC409579/LOC410960/LOC411372/LOC413261/LOC726506/LOC413190/LOC102656093/LOC102654315/LOC551005/LOC412092/LOC412917/LOC552548/LOC411700/LOC550968/LOC726766/LOC413690/LOC413252/LOC726350/LOC408442/LOC411270/LOC412070/LOC725987/LOC413029/LOC409825/LOC…	98
MF	GO:0032559	adenyl ribonucleotide binding	98/853	406/3790	0.219542	0.999941	726018/411507/726867/413810/412041/411894/551061/412313/413362/409945/724929/551734/413718/411814/410266/409579/410960/411372/413261/726506/413190/102656093/102654315/551005/412092/412917/552548/411700/550968/726766/413690/413252/726350/408442/411270/412070/725987/413029/409825/410959/725051/551766/552508/410076/410717/726436/551949/412638/412217/727520/410632/726405/550969/102653709/726456/41149…	LOC726018/LOC411507/LOC726867/LOC413810/LOC412041/LOC411894/LOC551061/LOC412313/LOC413362/LOC409945/LOC724929/LOC551734/LOC413718/LOC411814/LOC410266/LOC409579/LOC410960/LOC411372/LOC413261/LOC726506/LOC413190/LOC102656093/LOC102654315/LOC551005/LOC412092/LOC412917/LOC552548/LOC411700/LOC550968/LOC726766/LOC413690/LOC413252/LOC726350/LOC408442/LOC411270/LOC412070/LOC725987/LOC413029/LOC409825/LOC…	98
MF	GO:0016879	ligase activity, forming carbon-nitrogen bonds	4/853	11/3790	0.220454	0.999941	411372/100577675/551835/550749	LOC411372/LOC100577675/LOC551835/LOC550749	4
MF	GO:0003735	structural constituent of ribosome	21/853	79/3790	0.22626	0.999941	413884/409723/552517/551397/100577575/725943/724191/412984/550715/411862/409326/552445/552526/409294/413121/410678/727055/552564/726789/724263/551644	LOC413884/LOC409723/LOC552517/LOC551397/LOC100577575/LOC725943/RpL35/LOC412984/LOC550715/LOC411862/LOC409326/LOC552445/LOC552526/LOC409294/LOC413121/LOC410678/LOC727055/LOC552564/LOC726789/LOC724263/LOC551644	21
MF	GO:0052689	carboxylic ester hydrolase activity	5/853	15/3790	0.234183	0.999941	409277/552242/724436/552532/409614	LOC409277/LOC552242/LOC724436/LOC552532/LOC409614	5
MF	GO:0030554	adenyl nucleotide binding	98/853	408/3790	0.236892	0.999941	726018/411507/726867/413810/412041/411894/551061/412313/413362/409945/724929/551734/413718/411814/410266/409579/410960/411372/413261/726506/413190/102656093/102654315/551005/412092/412917/552548/411700/550968/726766/413690/413252/726350/408442/411270/412070/725987/413029/409825/410959/725051/551766/552508/410076/410717/726436/551949/412638/412217/727520/410632/726405/550969/102653709/726456/41149…	LOC726018/LOC411507/LOC726867/LOC413810/LOC412041/LOC411894/LOC551061/LOC412313/LOC413362/LOC409945/LOC724929/LOC551734/LOC413718/LOC411814/LOC410266/LOC409579/LOC410960/LOC411372/LOC413261/LOC726506/LOC413190/LOC102656093/LOC102654315/LOC551005/LOC412092/LOC412917/LOC552548/LOC411700/LOC550968/LOC726766/LOC413690/LOC413252/LOC726350/LOC408442/LOC411270/LOC412070/LOC725987/LOC413029/LOC409825/LOC…	98
MF	GO:0004672	protein kinase activity	42/853	168/3790	0.240362	0.999941	411507/412041/410671/724929/408718/410190/413261/413448/552061/413190/408312/102654315/412917/552548/408442/411270/412070/413029/410717/551949/410632/726405/550969/102653709/409791/552617/409590/724603/412419/408501/726562/410910/724672/413152/408591/409422/410685/410732/100577120/409125/413052/551424	LOC411507/LOC412041/LOC410671/LOC724929/LOC408718/LOC410190/LOC413261/LOC413448/LOC552061/LOC413190/LOC408312/LOC102654315/LOC412917/LOC552548/LOC408442/LOC411270/LOC412070/LOC413029/LOC410717/LOC551949/LOC410632/LOC726405/LOC550969/LOC102653709/LOC409791/LOC552617/LOC409590/LOC724603/LOC412419/LOC408501/LOC726562/LOC410910/LOC724672/LOC413152/LOC408591/LOC409422/LOC410685/LOC410732/LOC100577120/…	42
MF	GO:0008289	lipid binding	10/853	35/3790	0.2482	0.999941	726268/408945/552391/724716/412824/100578893/412361/412487/414028/408591	LOC726268/LOC408945/A4/LOC724716/LOC412824/LOC100578893/LOC412361/LOC412487/LOC414028/LOC408591	10
MF	GO:0016773	phosphotransferase activity, alcohol group as acceptor	48/853	195/3790	0.259636	0.999941	411507/412041/410671/724929/408718/410190/413261/413448/724724/552061/413190/408312/102654315/551005/413697/412917/552548/408442/411270/412070/408470/413029/410717/551949/410632/726405/550969/102653709/409884/409791/552617/409590/100578937/724603/412419/408501/726562/410910/724672/413152/408591/409422/410685/410732/100577120/409125/413052/551424	LOC411507/LOC412041/LOC410671/LOC724929/LOC408718/LOC410190/LOC413261/LOC413448/LOC724724/LOC552061/LOC413190/LOC408312/LOC102654315/LOC551005/LOC413697/LOC412917/LOC552548/LOC408442/LOC411270/LOC412070/LOC408470/LOC413029/LOC410717/LOC551949/LOC410632/LOC726405/LOC550969/LOC102653709/LOC409884/LOC409791/LOC552617/LOC409590/LOC100578937/LOC724603/LOC412419/LOC408501/LOC726562/LOC410910/LOC724672/…	48
MF	GO:0015075	ion transmembrane transporter activity	31/853	123/3790	0.264434	0.999941	411403/725420/100577254/551217/100578207/100576291/551704/409777/410623/413994/552610/411199/412094/412830/725346/413069/726119/414012/410823/409631/727630/102654427/552330/412810/102654955/409148/551541/725456/100578821/412285/410060	LOC411403/LOC725420/LOC100577254/LOC551217/LOC100578207/LOC100576291/LOC551704/LOC409777/LOC410623/LOC413994/LOC552610/LOC411199/LOC412094/LOC412830/LOC725346/LOC413069/LOC726119/LOC414012/LOC410823/LOC409631/LOC727630/LOC102654427/LOC552330/LOC412810/LOC102654955/ATP5G2/LOC551541/LOC725456/LOC100578821/Dat/LOC410060	31
MF	GO:0050660	flavin adenine dinucleotide binding	12/853	44/3790	0.273905	0.999941	409969/413098/726418/408611/408288/411697/551044/410264/406081/410745/410744/410743	LOC409969/LOC413098/LOC726418/Stip/LOC408288/LOC411697/LOC551044/LOC410264/LOC406081/LOC410745/LOC410744/LOC410743	12
MF	GO:0016849	phosphorus-oxygen lyase activity	4/853	12/3790	0.275561	0.999941	724603/100576683/409422/726262	LOC724603/LOC100576683/LOC409422/LOC726262	4
MF	GO:0098772	molecular function regulator	24/853	95/3790	0.293728	0.999941	408271/408416/100576956/551934/413185/727312/551031/410332/412143/726057/726003/408949/726401/413677/409370/409617/412130/100578937/551655/413063/412010/102653748/726526/410824	LOC408271/LOC408416/LOC100576956/LOC551934/LOC413185/LOC727312/LOC551031/LOC410332/LOC412143/ILP-2/Rep/LOC408949/LOC726401/LOC413677/LOC409370/LOC409617/LOC412130/LOC100578937/LOC551655/LOC413063/LOC412010/LOC102653748/NPF/LOC410824	24
MF	GO:0016741	transferase activity, transferring one-carbon groups	13/853	50/3790	0.326546	0.999941	102655259/551414/724635/726540/724247/100577675/107963983/724742/725876/410408/685996/726212/410262	LOC102655259/LOC551414/LOC724635/LOC726540/LOC724247/LOC100577675/LOC107963983/LOC724742/LOC725876/LOC410408/Su(var)3-9/LOC726212/LOC410262	13
MF	GO:0004620	phospholipase activity	4/853	13/3790	0.332526	0.999941	409277/552242/724436/409614	LOC409277/LOC552242/LOC724436/LOC409614	4
MF	GO:0005509	calcium ion binding	19/853	76/3790	0.341819	0.999941	410013/411157/411748/408967/551170/725920/102655034/409774/409367/412487/413579/411659/409165/552528/725591/412449/409614/551291/411453	LOC410013/LOC411157/LOC411748/LOC408967/LOC551170/LOC725920/LOC102655034/LOC409774/LOC409367/LOC412487/LOC413579/TpnCI/LOC409165/LOC552528/LOC725591/LOC412449/LOC409614/LOC551291/Calpb	19
MF	GO:0008017	microtubule binding	8/853	30/3790	0.358229	0.999941	411814/726506/725746/410959/552508/725218/412638/411769	LOC411814/LOC726506/LOC725746/LOC410959/LOC552508/LOC725218/LOC412638/LOC411769	8
MF	GO:0030234	enzyme regulator activity	12/853	47/3790	0.362505	0.999941	408271/408416/100576956/551934/413185/726003/408949/409617/412130/551655/412010/410824	LOC408271/LOC408416/LOC100576956/LOC551934/LOC413185/Rep/LOC408949/LOC409617/LOC412130/LOC551655/LOC412010/LOC410824	12
MF	GO:0035091	phosphatidylinositol binding	7/853	26/3790	0.365532	0.999941	726268/408945/724716/412824/100578893/414028/408591	LOC726268/LOC408945/LOC724716/LOC412824/LOC100578893/LOC414028/LOC408591	7
MF	GO:0004674	protein serine/threonine kinase activity	6/853	22/3790	0.373242	0.999941	552548/408442/411270/413029/550969/412419	LOC552548/LOC408442/LOC411270/LOC413029/LOC550969/LOC412419	6
MF	GO:0019783	ubiquitin-like protein-specific protease activity	6/853	22/3790	0.373242	0.999941	410162/725435/410344/408964/409985/552324	LOC410162/LOC725435/LOC410344/LOC408964/LOC409985/LOC552324	6
MF	GO:0036459	thiol-dependent ubiquitinyl hydrolase activity	6/853	22/3790	0.373242	0.999941	410162/725435/410344/408964/409985/552324	LOC410162/LOC725435/LOC410344/LOC408964/LOC409985/LOC552324	6
MF	GO:0101005	ubiquitinyl hydrolase activity	6/853	22/3790	0.373242	0.999941	410162/725435/410344/408964/409985/552324	LOC410162/LOC725435/LOC410344/LOC408964/LOC409985/LOC552324	6
MF	GO:0016298	lipase activity	4/853	14/3790	0.389934	0.999941	409277/552242/724436/409614	LOC409277/LOC552242/LOC724436/LOC409614	4
MF	GO:0030545	receptor regulator activity	4/853	14/3790	0.389934	0.999941	551031/726057/102653748/726526	LOC551031/ILP-2/LOC102653748/NPF	4
MF	GO:0048018	receptor ligand activity	4/853	14/3790	0.389934	0.999941	551031/726057/102653748/726526	LOC551031/ILP-2/LOC102653748/NPF	4
MF	GO:0005543	phospholipid binding	8/853	31/3790	0.396416	0.999941	726268/408945/724716/412824/100578893/412487/414028/408591	LOC726268/LOC408945/LOC724716/LOC412824/LOC100578893/LOC412487/LOC414028/LOC408591	8
MF	GO:0004497	monooxygenase activity	3/853	10/3790	0.398636	0.999941	726418/411200/408622	LOC726418/LOC411200/LOC408622	3
MF	GO:0140097	catalytic activity, acting on DNA	7/853	27/3790	0.406748	0.999941	100578271/724926/727251/724891/725611/408752/725330	LOC100578271/LOC724926/LOC727251/LOC724891/LOC725611/LOC408752/LOC725330	7
MF	GO:0004386	helicase activity	6/853	23/3790	0.418233	0.999941	726350/411492/413147/409839/726598/550940	LOC726350/LOC411492/LOC413147/LOC409839/LOC726598/LOC550940	6
MF	GO:0008234	cysteine-type peptidase activity	9/853	36/3790	0.422841	0.999941	409517/410162/725435/551614/410344/408964/409985/552324/411453	LOC409517/LOC410162/LOC725435/LOC551614/LOC410344/LOC408964/LOC409985/LOC552324/Calpb	9
MF	GO:0015631	tubulin binding	9/853	36/3790	0.422841	0.999941	725685/411814/726506/725746/410959/552508/725218/412638/411769	LOC725685/LOC411814/LOC726506/LOC725746/LOC410959/LOC552508/LOC725218/LOC412638/LOC411769	9
MF	GO:0003774	motor activity	12/853	49/3790	0.423741	0.999941	411894/411814/410960/726506/412092/410959/552508/412638/726456/411769/552299/726044	LOC411894/LOC411814/LOC410960/LOC726506/LOC412092/LOC410959/LOC552508/LOC412638/LOC726456/LOC411769/LOC552299/LOC726044	12
MF	GO:0015267	channel activity	17/853	71/3790	0.430944	0.999941	100577254/552149/725165/100578207/100576291/410915/551704/409777/410623/413994/412830/413069/726119/410823/409631/410060/413259	LOC100577254/LOC552149/LOC725165/LOC100578207/LOC100576291/LOC410915/LOC551704/LOC409777/LOC410623/LOC413994/LOC412830/LOC413069/LOC726119/LOC410823/LOC409631/LOC410060/LOC413259	17
MF	GO:0022803	passive transmembrane transporter activity	17/853	71/3790	0.430944	0.999941	100577254/552149/725165/100578207/100576291/410915/551704/409777/410623/413994/412830/413069/726119/410823/409631/410060/413259	LOC100577254/LOC552149/LOC725165/LOC100578207/LOC100576291/LOC410915/LOC551704/LOC409777/LOC410623/LOC413994/LOC412830/LOC413069/LOC726119/LOC410823/LOC409631/LOC410060/LOC413259	17
MF	GO:0015399	primary active transmembrane transporter activity	5/853	19/3790	0.431276	0.999941	726867/551061/725051/412217/411685	LOC726867/LOC551061/LOC725051/LOC412217/LOC411685	5
MF	GO:0015405	P-P-bond-hydrolysis-driven transmembrane transporter activity	5/853	19/3790	0.431276	0.999941	726867/551061/725051/412217/411685	LOC726867/LOC551061/LOC725051/LOC412217/LOC411685	5
MF	GO:0016627	oxidoreductase activity, acting on the CH-CH group of donors	5/853	19/3790	0.431276	0.999941	409969/408288/411697/410264/409549	LOC409969/LOC408288/LOC411697/LOC410264/LOC409549	5
MF	GO:0042626	ATPase activity, coupled to transmembrane movement of substances	5/853	19/3790	0.431276	0.999941	726867/551061/725051/412217/411685	LOC726867/LOC551061/LOC725051/LOC412217/LOC411685	5
MF	GO:0043492	ATPase activity, coupled to movement of substances	5/853	19/3790	0.431276	0.999941	726867/551061/725051/412217/411685	LOC726867/LOC551061/LOC725051/LOC412217/LOC411685	5
MF	GO:0008168	methyltransferase activity	11/853	45/3790	0.434388	0.999941	102655259/551414/724635/726540/724247/107963983/724742/725876/685996/726212/410262	LOC102655259/LOC551414/LOC724635/LOC726540/LOC724247/LOC107963983/LOC724742/LOC725876/Su(var)3-9/LOC726212/LOC410262	11
MF	GO:0003677	DNA binding	65/853	284/3790	0.461249	0.999941	726018/100576300/551357/725867/726692/551734/410266/100578801/409579/100577472/552116/410107/410753/725552/551825/552484/100576405/552548/726766/724869/411164/724926/724592/552658/408872/408633/410309/409733/724311/724778/727251/102654776/409084/113219092/113218616/100577069/726540/724983/724252/724810/409839/413807/410085/412046/410648/408763/408354/727528/724891/411712/409979/724422/410684/1005…	LOC726018/LOC100576300/otd2/LOC725867/LOC726692/LOC551734/LOC410266/LOC100578801/LOC409579/LOC100577472/LOC552116/LOC410107/LOC410753/LOC725552/LOC551825/LOC552484/LOC100576405/LOC552548/LOC726766/LOC724869/LOC411164/LOC724926/LOC724592/LOC552658/LOC408872/LOC408633/E75/LOC409733/LOC724311/LOC724778/LOC727251/LOC102654776/LOC409084/LOC113219092/LOC113218616/LOC100577069/LOC726540/LOC724983/LOC724…	65
MF	GO:0008144	drug binding	107/853	471/3790	0.473559	0.999941	726018/411507/726867/413810/412041/411894/551061/412313/413362/409945/724929/724919/551734/413718/411814/409196/410266/409579/410960/411372/413261/726506/413190/411771/102656093/102654315/551005/412092/412917/552548/100576248/411700/550968/726766/413690/413252/726350/408442/411270/412070/725987/725813/100576186/724811/413029/409825/410959/725051/551766/552508/410076/410717/726436/551949/412638/41…	LOC726018/LOC411507/LOC726867/LOC413810/LOC412041/LOC411894/LOC551061/LOC412313/LOC413362/LOC409945/LOC724929/LOC724919/LOC551734/LOC413718/LOC411814/LOC409196/LOC410266/LOC409579/LOC410960/LOC411372/LOC413261/LOC726506/LOC413190/LOC411771/LOC102656093/LOC102654315/LOC551005/LOC412092/LOC412917/LOC552548/LOC100576248/LOC411700/LOC550968/LOC726766/LOC413690/LOC413252/LOC726350/LOC408442/LOC411270/…	107
MF	GO:0003700	DNA-binding transcription factor activity	17/853	73/3790	0.482063	0.999941	100576300/100578921/409401/551825/100576912/726230/408872/410309/552311/408763/408354/724169/411712/411553/412432/408855/100578252	LOC100576300/LOC100578921/LOC409401/LOC551825/LOC100576912/LOC726230/LOC408872/E75/LOC552311/LOC408763/LOC408354/LOC724169/LOC411712/LOC411553/LOC412432/Err/Ets97D-like	17
MF	GO:0005198	structural molecule activity	26/853	115/3790	0.526777	0.999941	413884/725557/725057/410343/409723/552517/551397/100577575/725943/724191/412984/100577229/550715/107964828/411862/409326/552445/552526/409294/413121/410678/727055/552564/726789/724263/551644	LOC413884/LOC725557/LOC725057/LOC410343/LOC409723/LOC552517/LOC551397/LOC100577575/LOC725943/RpL35/LOC412984/LOC100577229/LOC550715/LOC107964828/LOC411862/LOC409326/LOC552445/LOC552526/LOC409294/LOC413121/LOC410678/LOC727055/LOC552564/LOC726789/LOC724263/LOC551644	26
MF	GO:0008047	enzyme activator activity	5/853	21/3790	0.527719	0.999941	408271/408416/409617/412130/412010	LOC408271/LOC408416/LOC409617/LOC412130/LOC412010	5
MF	GO:0008146	sulfotransferase activity	3/853	12/3790	0.528752	0.999941	412956/413914/413242	LOC412956/LOC413914/LOC413242	3
MF	GO:0030414	peptidase inhibitor activity	3/853	12/3790	0.528752	0.999941	100576956/413185/410824	LOC100576956/LOC413185/LOC410824	3
MF	GO:0061134	peptidase regulator activity	3/853	12/3790	0.528752	0.999941	100576956/413185/410824	LOC100576956/LOC413185/LOC410824	3
MF	GO:0005085	guanyl-nucleotide exchange factor activity	8/853	35/3790	0.546342	0.999941	727312/410332/412143/726401/413677/409370/100578937/413063	LOC727312/LOC410332/LOC412143/LOC726401/LOC413677/LOC409370/LOC100578937/LOC413063	8
MF	GO:0004857	enzyme inhibitor activity	4/853	17/3790	0.553788	0.999941	100576956/551934/413185/410824	LOC100576956/LOC551934/LOC413185/LOC410824	4
MF	GO:0016747	transferase activity, transferring acyl groups other than amino-acyl groups	5/853	22/3790	0.573154	0.999941	100578733/551775/412295/724159/552091	LOC100578733/LOC551775/LOC412295/LOC724159/LOC552091	5
MF	GO:0004519	endonuclease activity	3/853	13/3790	0.58762	0.999941	100578271/726766/410968	LOC100578271/LOC726766/LOC410968	3
MF	GO:0004970	ionotropic glutamate receptor activity	3/853	13/3790	0.58762	0.999941	551704/409777/410623	LOC551704/LOC409777/LOC410623	3
MF	GO:0008066	glutamate receptor activity	3/853	13/3790	0.58762	0.999941	551704/409777/410623	LOC551704/LOC409777/LOC410623	3
MF	GO:0016782	transferase activity, transferring sulfur-containing groups	3/853	13/3790	0.58762	0.999941	412956/413914/413242	LOC412956/LOC413914/LOC413242	3
MF	GO:0022824	transmitter-gated ion channel activity	3/853	13/3790	0.58762	0.999941	551704/409777/410623	LOC551704/LOC409777/LOC410623	3
MF	GO:0022835	transmitter-gated channel activity	3/853	13/3790	0.58762	0.999941	551704/409777/410623	LOC551704/LOC409777/LOC410623	3
MF	GO:0030594	neurotransmitter receptor activity	3/853	13/3790	0.58762	0.999941	551704/409777/410623	LOC551704/LOC409777/LOC410623	3
MF	GO:0140098	catalytic activity, acting on RNA	18/853	82/3790	0.592094	0.999941	409969/409945/413718/551414/725552/726766/411164/725987/552658/726436/410264/552532/409653/724247/408501/413909/552768/410968	LOC409969/LOC409945/LOC413718/LOC551414/LOC725552/LOC726766/LOC411164/LOC725987/LOC552658/LOC726436/LOC410264/LOC552532/LOC409653/LOC724247/LOC408501/LOC413909/LOC552768/LOC410968	18
MF	GO:0016614	oxidoreductase activity, acting on CH-OH group of donors	9/853	41/3790	0.595236	0.999941	552128/413098/408611/551044/408950/406081/410745/410744/410743	LOC552128/LOC413098/Stip/LOC551044/LOC408950/LOC406081/LOC410745/LOC410744/LOC410743	9
MF	GO:0004812	aminoacyl-tRNA ligase activity	7/853	32/3790	0.603183	0.999941	409945/413718/725987/726436/552532/413909/552768	LOC409945/LOC413718/LOC725987/LOC726436/LOC552532/LOC413909/LOC552768	7
MF	GO:0016875	ligase activity, forming carbon-oxygen bonds	7/853	32/3790	0.603183	0.999941	409945/413718/725987/726436/552532/413909/552768	LOC409945/LOC413718/LOC725987/LOC726436/LOC552532/LOC413909/LOC552768	7
MF	GO:0051020	GTPase binding	10/853	46/3790	0.607533	0.999941	727312/410332/412143/412191/726401/413677/409370/100578937/551725/413063	LOC727312/LOC410332/LOC412143/LOC412191/LOC726401/LOC413677/LOC409370/LOC100578937/LOC551725/LOC413063	10
MF	GO:0008092	cytoskeletal protein binding	13/853	60/3790	0.612931	0.999941	725685/411814/726506/412191/725746/410959/552508/725218/412638/726456/412799/411769/100576968	LOC725685/LOC411814/LOC726506/LOC412191/LOC725746/LOC410959/LOC552508/LOC725218/LOC412638/LOC726456/LOC412799/LOC411769/LOC100576968	13
MF	GO:0042623	ATPase activity, coupled	6/853	28/3790	0.627817	0.999941	726867/551061/725051/412217/411685/413807	LOC726867/LOC551061/LOC725051/LOC412217/LOC411685/LOC413807	6
MF	GO:0003777	microtubule motor activity	7/853	33/3790	0.638341	0.999941	411894/411814/726506/410959/552508/412638/411769	LOC411894/LOC411814/LOC726506/LOC410959/LOC552508/LOC412638/LOC411769	7
MF	GO:0003755	peptidyl-prolyl cis-trans isomerase activity	3/853	14/3790	0.641534	0.999941	409890/102655538/551723	LOC409890/LOC102655538/LOC551723	3
MF	GO:0005319	lipid transporter activity	3/853	14/3790	0.641534	0.999941	552183/409865/413275	LOC552183/LOC409865/LOC413275	3
MF	GO:0016859	cis-trans isomerase activity	3/853	14/3790	0.641534	0.999941	409890/102655538/551723	LOC409890/LOC102655538/LOC551723	3
MF	GO:0008238	exopeptidase activity	4/853	19/3790	0.648852	0.999941	552636/725552/100576296/412727	LOC552636/LOC725552/LOC100576296/LOC412727	4
MF	GO:0140101	catalytic activity, acting on a tRNA	9/853	43/3790	0.656986	0.999941	409969/409945/413718/725987/726436/410264/552532/413909/552768	LOC409969/LOC409945/LOC413718/LOC725987/LOC726436/LOC410264/LOC552532/LOC413909/LOC552768	9
MF	GO:0016746	transferase activity, transferring acyl groups	9/853	44/3790	0.68573	0.999941	552557/100578733/550686/551775/412295/550970/724159/550948/552091	LOC552557/LOC100578733/LOC550686/LOC551775/LOC412295/LOC550970/LOC724159/LOC550948/LOC552091	9
MF	GO:0030695	GTPase regulator activity	4/853	20/3790	0.691	0.999941	408271/726003/409617/412130	LOC408271/Rep/LOC409617/LOC412130	4
MF	GO:0005102	signaling receptor binding	5/853	25/3790	0.694086	0.999941	551031/725511/726057/102653748/726526	LOC551031/LOC725511/ILP-2/LOC102653748/NPF	5
MF	GO:0060589	nucleoside-triphosphatase regulator activity	5/853	25/3790	0.694086	0.999941	408271/726003/409617/412130/412010	LOC408271/Rep/LOC409617/LOC412130/LOC412010	5
MF	GO:0000287	magnesium ion binding	2/853	10/3790	0.695432	0.999941	100578006/113218957	LOC100578006/LOC113218957	2
MF	GO:0008083	growth factor activity	2/853	10/3790	0.695432	0.999941	551031/102653748	LOC551031/LOC102653748	2
MF	GO:0008757	S-adenosylmethionine-dependent methyltransferase activity	2/853	10/3790	0.695432	0.999941	551414/685996	LOC551414/Su(var)3-9	2
MF	GO:0016791	phosphatase activity	6/853	30/3790	0.698261	0.999941	725118/411227/410530/725299/552492/413619	LOC725118/LOC411227/LOC410530/LOC725299/LOC552492/LOC413619	6
MF	GO:0019842	vitamin binding	6/853	30/3790	0.698261	0.999941	724919/409196/411771/100576186/724811/727520	LOC724919/LOC409196/LOC411771/LOC100576186/LOC724811/LOC727520	6
MF	GO:0140110	transcription regulator activity	21/853	101/3790	0.699698	0.999941	100576300/410973/408319/413179/100578921/410347/409401/551825/100576912/726230/408872/410309/552311/408763/408354/724169/411712/411553/412432/408855/100578252	LOC100576300/LOC410973/LOC408319/LOC413179/LOC100578921/LOC410347/LOC409401/LOC551825/LOC100576912/LOC726230/LOC408872/E75/LOC552311/LOC408763/LOC408354/LOC724169/LOC411712/LOC411553/LOC412432/Err/Ets97D-like	21
MF	GO:0016829	lyase activity	8/853	40/3790	0.707905	0.999941	411771/413708/413885/408369/724603/100576683/409422/726262	LOC411771/LOC413708/LOC413885/LOC408369/LOC724603/LOC100576683/LOC409422/LOC726262	8
MF	GO:0004930	G-protein-coupled receptor activity	14/853	69/3790	0.716638	0.999941	410654/100578739/412439/724225/100578296/113218647/412896/724780/726228/406127/410979/102653795/724495/413582	LOC410654/LOC100578739/LOC412439/LOC724225/LOC100578296/LOC113218647/LOC412896/LOC724780/LOC726228/Uvop/LOC410979/LOC102653795/LOC724495/LOC413582	14
MF	GO:0005507	copper ion binding	2/853	11/3790	0.746538	0.999941	410365/408544	LOC410365/LOC408544	2
MF	GO:0008194	UDP-glycosyltransferase activity	2/853	11/3790	0.746538	0.999941	100579040/410105	LOC100579040/LOC410105	2
MF	GO:0016684	oxidoreductase activity, acting on peroxide as acceptor	2/853	11/3790	0.746538	0.999941	551544/408953	LOC551544/LOC408953	2
MF	GO:0005216	ion channel activity	13/853	66/3790	0.753633	0.999941	100577254/100578207/100576291/551704/409777/410623/413994/412830/413069/726119/410823/409631/410060	LOC100577254/LOC100578207/LOC100576291/LOC551704/LOC409777/LOC410623/LOC413994/LOC412830/LOC413069/LOC726119/LOC410823/LOC409631/LOC410060	13
MF	GO:0022838	substrate-specific channel activity	13/853	66/3790	0.753633	0.999941	100577254/100578207/100576291/551704/409777/410623/413994/412830/413069/726119/410823/409631/410060	LOC100577254/LOC100578207/LOC100576291/LOC551704/LOC409777/LOC410623/LOC413994/LOC412830/LOC413069/LOC726119/LOC410823/LOC409631/LOC410060	13
MF	GO:0008270	zinc ion binding	32/853	156/3790	0.75753	0.999941	408319/412281/411410/550708/725435/551825/408590/725515/408872/410309/102654261/412808/552550/552324/411526/551446/100578910/726540/409839/410085/413285/724792/410724/725061/412727/685996/726670/102654890/412397/100578530/408855/411536	LOC408319/LOC412281/LOC411410/LOC550708/LOC725435/LOC551825/LOC408590/LOC725515/LOC408872/E75/LOC102654261/LOC412808/LOC552550/LOC552324/LOC411526/LOC551446/LOC100578910/LOC726540/LOC409839/LOC410085/LOC413285/LOC724792/LOC410724/LOC725061/LOC412727/Su(var)3-9/LOC726670/LOC102654890/LOC412397/LOC100578530/Err/LOC411536	32
MF	GO:0017048	Rho GTPase binding	5/853	27/3790	0.760399	0.999941	412143/412191/726401/413677/413063	LOC412143/LOC412191/LOC726401/LOC413677/LOC413063	5
MF	GO:0030170	pyridoxal phosphate binding	5/853	27/3790	0.760399	0.999941	724919/409196/411771/100576186/724811	LOC724919/LOC409196/LOC411771/LOC100576186/LOC724811	5
MF	GO:0070279	vitamin B6 binding	5/853	27/3790	0.760399	0.999941	724919/409196/411771/100576186/724811	LOC724919/LOC409196/LOC411771/LOC100576186/LOC724811	5
MF	GO:0003779	actin binding	4/853	22/3790	0.764144	0.999941	412191/726456/412799/100576968	LOC412191/LOC726456/LOC412799/LOC100576968	4
MF	GO:0004540	ribonuclease activity	3/853	17/3790	0.772437	0.999941	726766/408501/410968	LOC726766/LOC408501/LOC410968	3
MF	GO:0005096	GTPase activator activity	3/853	17/3790	0.772437	0.999941	408271/409617/412130	LOC408271/LOC409617/LOC412130	3
MF	GO:0004725	protein tyrosine phosphatase activity	2/853	12/3790	0.790095	0.999941	725118/411227	LOC725118/LOC411227	2
MF	GO:0016209	antioxidant activity	2/853	12/3790	0.790095	0.999941	551544/408953	LOC551544/LOC408953	2
MF	GO:0016866	intramolecular transferase activity	2/853	12/3790	0.790095	0.999941	412362/551083	LOC412362/LOC551083	2
MF	GO:0050662	coenzyme binding	19/853	97/3790	0.792002	0.999941	409969/413098/724919/409196/726418/408611/412846/411771/408288/411697/100576186/724811/551044/410264/551866/406081/410745/410744/410743	LOC409969/LOC413098/LOC724919/LOC409196/LOC726418/Stip/LOC412846/LOC411771/LOC408288/LOC411697/LOC100576186/LOC724811/LOC551044/LOC410264/LOC551866/LOC406081/LOC410745/LOC410744/LOC410743	19
MF	GO:0004721	phosphoprotein phosphatase activity	4/853	23/3790	0.795293	0.999941	725118/411227/552492/413619	LOC725118/LOC411227/LOC552492/LOC413619	4
MF	GO:0005088	Ras guanyl-nucleotide exchange factor activity	4/853	23/3790	0.795293	0.999941	412143/726401/413677/413063	LOC412143/LOC726401/LOC413677/LOC413063	4
MF	GO:0005089	Rho guanyl-nucleotide exchange factor activity	4/853	23/3790	0.795293	0.999941	412143/726401/413677/413063	LOC412143/LOC726401/LOC413677/LOC413063	4
MF	GO:0017016	Ras GTPase binding	6/853	34/3790	0.81054	0.999941	412143/412191/726401/413677/551725/413063	LOC412143/LOC412191/LOC726401/LOC413677/LOC551725/LOC413063	6
MF	GO:0031267	small GTPase binding	6/853	34/3790	0.81054	0.999941	412143/412191/726401/413677/551725/413063	LOC412143/LOC412191/LOC726401/LOC413677/LOC551725/LOC413063	6
MF	GO:0004553	hydrolase activity, hydrolyzing O-glycosyl compounds	4/853	24/3790	0.823041	0.999941	725194/408282/413579/726210	LOC725194/LOC408282/LOC413579/LOC726210	4
MF	GO:0043169	cation binding	73/853	353/3790	0.823453	0.999941	411849/408319/412281/724919/551633/410013/411410/550708/409417/552055/411157/725435/411748/551825/100577856/408967/552679/551170/725920/727030/100578006/409059/102655034/408590/413708/409774/725515/409367/408872/410309/102654261/100576296/412808/113218957/410198/552550/552324/552069/411526/551446/412487/100578910/726540/409839/409753/413579/410085/413285/724792/411659/410365/409165/409865/410724/…	LOC411849/LOC408319/LOC412281/LOC724919/LOC551633/LOC410013/LOC411410/LOC550708/LOC409417/LOC552055/LOC411157/LOC725435/LOC411748/LOC551825/LOC100577856/LOC408967/LOC552679/LOC551170/LOC725920/LOC727030/LOC100578006/LOC409059/LOC102655034/LOC408590/LOC413708/LOC409774/LOC725515/LOC409367/LOC408872/E75/LOC102654261/LOC100576296/LOC412808/LOC113218957/LOC410198/LOC552550/LOC552324/LOC552069/LOC4115…	73
MF	GO:0019899	enzyme binding	10/853	55/3790	0.824628	0.999941	727312/410332/412143/412191/726401/413677/409370/100578937/551725/413063	LOC727312/LOC410332/LOC412143/LOC412191/LOC726401/LOC413677/LOC409370/LOC100578937/LOC551725/LOC413063	10
MF	GO:0046982	protein heterodimerization activity	6/853	35/3790	0.832798	0.999941	724757/726692/552116/411144/724869/408615	LOC724757/LOC726692/LOC552116/LOC411144/LOC724869/LOC408615	6
MF	GO:0046872	metal ion binding	72/853	350/3790	0.835655	0.999941	411849/408319/412281/724919/551633/410013/411410/550708/409417/552055/411157/725435/411748/551825/100577856/408967/552679/551170/725920/727030/100578006/409059/102655034/408590/413708/409774/725515/409367/408872/410309/102654261/100576296/412808/113218957/410198/552550/552324/552069/411526/551446/412487/100578910/726540/409839/409753/413579/410085/413285/724792/411659/410365/409165/409865/410724/…	LOC411849/LOC408319/LOC412281/LOC724919/LOC551633/LOC410013/LOC411410/LOC550708/LOC409417/LOC552055/LOC411157/LOC725435/LOC411748/LOC551825/LOC100577856/LOC408967/LOC552679/LOC551170/LOC725920/LOC727030/LOC100578006/LOC409059/LOC102655034/LOC408590/LOC413708/LOC409774/LOC725515/LOC409367/LOC408872/E75/LOC102654261/LOC100576296/LOC412808/LOC113218957/LOC410198/LOC552550/LOC552324/LOC552069/LOC4115…	72
MF	GO:0003899	DNA-directed 5'-3' RNA polymerase activity	3/853	19/3790	0.835839	0.999941	725552/411164/552658	LOC725552/LOC411164/LOC552658	3
MF	GO:0034062	5'-3' RNA polymerase activity	3/853	19/3790	0.835839	0.999941	725552/411164/552658	LOC725552/LOC411164/LOC552658	3
MF	GO:0097747	RNA polymerase activity	3/853	19/3790	0.835839	0.999941	725552/411164/552658	LOC725552/LOC411164/LOC552658	3
MF	GO:0140096	catalytic activity, acting on a protein	86/853	416/3790	0.844134	0.999941	411507/409517/410162/409826/552636/412041/410671/724929/412890/408718/409070/724145/411229/550708/410190/413261/413448/552061/725435/411889/413190/725552/408312/551614/408973/102654315/725118/409691/412917/552548/409890/410344/725606/408964/408442/411270/102655538/411227/412070/413029/411961/410717/551502/551949/412681/100576296/412808/409985/411750/410632/726405/552492/552324/550969/102653709/55…	LOC411507/LOC409517/LOC410162/LOC409826/LOC552636/LOC412041/LOC410671/LOC724929/LOC412890/LOC408718/LOC409070/LOC724145/LOC411229/LOC550708/LOC410190/LOC413261/LOC413448/LOC552061/LOC725435/LOC411889/LOC413190/LOC725552/LOC408312/LOC551614/LOC408973/LOC102654315/LOC725118/LOC409691/LOC412917/LOC552548/LOC409890/LOC410344/LOC725606/LOC408964/LOC408442/LOC411270/LOC102655538/LOC411227/LOC412070/LOC…	86
MF	GO:0004222	metalloendopeptidase activity	4/853	26/3790	0.869221	0.999941	412890/408973/551663/410386	LOC412890/LOC408973/LOC551663/LOC410386	4
MF	GO:0016810	hydrolase activity, acting on carbon-nitrogen (but not peptide) bonds	2/853	15/3790	0.883578	0.999941	727472/410408	PGRP-S3/LOC410408	2
MF	GO:0030246	carbohydrate binding	2/853	15/3790	0.883578	0.999941	408848/412224	LOC408848/LOC412224	2
MF	GO:0016798	hydrolase activity, acting on glycosyl bonds	4/853	27/3790	0.888147	0.999941	725194/408282/413579/726210	LOC725194/LOC408282/LOC413579/LOC726210	4
MF	GO:0022836	gated channel activity	5/853	33/3790	0.894629	0.999941	551704/409777/410623/412830/413069	LOC551704/LOC409777/LOC410623/LOC412830/LOC413069	5
MF	GO:0022839	ion gated channel activity	5/853	33/3790	0.894629	0.999941	551704/409777/410623/412830/413069	LOC551704/LOC409777/LOC410623/LOC412830/LOC413069	5
MF	GO:0005230	extracellular ligand-gated ion channel activity	4/853	28/3790	0.904635	0.999941	551704/409777/410623/412830	LOC551704/LOC409777/LOC410623/LOC412830	4
MF	GO:0016491	oxidoreductase activity	43/853	224/3790	0.905911	0.999941	552128/409969/411849/410122/725881/413098/726418/408611/411200/551917/552105/413924/100577856/552679/408288/413189/411697/551104/552610/551044/552066/551544/409355/408953/724543/724822/408950/410264/552069/408622/410365/406081/409549/410745/551541/410744/100578821/550749/413929/408286/107963973/410743/408544	LOC552128/LOC409969/LOC411849/LOC410122/LOC725881/LOC413098/LOC726418/Stip/LOC411200/LOC551917/LOC552105/LOC413924/LOC100577856/LOC552679/LOC408288/LOC413189/LOC411697/LOC551104/LOC552610/LOC551044/LOC552066/LOC551544/LOC409355/LOC408953/LOC724543/LOC724822/LOC408950/LOC410264/LOC552069/LOC408622/LOC410365/LOC406081/LOC409549/LOC410745/LOC551541/LOC410744/LOC100578821/LOC550749/LOC413929/LOC40828…	43
MF	GO:0008237	metallopeptidase activity	7/853	45/3790	0.908595	0.999941	412890/725552/408973/412808/551663/410386/412727	LOC412890/LOC725552/LOC408973/LOC412808/LOC551663/LOC410386/LOC412727	7
MF	GO:0043565	sequence-specific DNA binding	7/853	45/3790	0.908595	0.999941	100576300/725867/551825/408872/410309/408855/100578252	LOC100576300/LOC725867/LOC551825/LOC408872/E75/Err/Ets97D-like	7
MF	GO:0004518	nuclease activity	5/853	34/3790	0.909126	0.999941	100578271/726239/726766/408501/410968	LOC100578271/LOC726239/LOC726766/LOC408501/LOC410968	5
MF	GO:0016817	hydrolase activity, acting on acid anhydrides	40/853	211/3790	0.914378	0.999941	409633/726867/411894/551061/411814/411519/410960/551613/412074/411226/726506/550818/412092/413252/726350/100578006/410959/725051/552508/551603/412638/412217/726456/411492/413147/411685/410263/409839/413807/410241/411769/726598/552299/685996/408388/550940/726044/410969/408831/409364	LOC409633/LOC726867/LOC411894/LOC551061/LOC411814/LOC411519/LOC410960/LOC551613/LOC412074/LOC411226/LOC726506/LOC550818/LOC412092/LOC413252/LOC726350/LOC100578006/LOC410959/LOC725051/LOC552508/LOC551603/LOC412638/LOC412217/LOC726456/LOC411492/LOC413147/LOC411685/LOC410263/LOC409839/LOC413807/LOC410241/LOC411769/LOC726598/LOC552299/Su(var)3-9/LOC408388/LOC550940/LOC726044/LOC410969/LOC408831/LOC40…	40
MF	GO:0042302	structural constituent of cuticle	3/853	23/3790	0.918264	0.999941	725557/100577229/107964828	LOC725557/LOC100577229/LOC107964828	3
MF	GO:0051536	iron-sulfur cluster binding	3/853	23/3790	0.918264	0.999941	551891/551917/552105	LOC551891/LOC551917/LOC552105	3
MF	GO:0051540	metal cluster binding	3/853	23/3790	0.918264	0.999941	551891/551917/552105	LOC551891/LOC551917/LOC552105	3
MF	GO:0015276	ligand-gated ion channel activity	4/853	29/3790	0.918933	0.999941	551704/409777/410623/412830	LOC551704/LOC409777/LOC410623/LOC412830	4
MF	GO:0022834	ligand-gated channel activity	4/853	29/3790	0.918933	0.999941	551704/409777/410623/412830	LOC551704/LOC409777/LOC410623/LOC412830	4
MF	GO:0016853	isomerase activity	5/853	35/3790	0.921848	0.999941	412362/551083/409890/102655538/551723	LOC412362/LOC551083/LOC409890/LOC102655538/LOC551723	5
MF	GO:0008138	protein tyrosine/serine/threonine phosphatase activity	1/853	10/3790	0.92217	0.999941	552492	LOC552492	1
MF	GO:0015103	inorganic anion transmembrane transporter activity	1/853	10/3790	0.92217	0.999941	413069	LOC413069	1
MF	GO:0016462	pyrophosphatase activity	39/853	208/3790	0.924471	0.999941	409633/726867/411894/551061/411814/411519/410960/412074/411226/726506/550818/412092/413252/726350/100578006/410959/725051/552508/551603/412638/412217/726456/411492/413147/411685/410263/409839/413807/410241/411769/726598/552299/685996/408388/550940/726044/410969/408831/409364	LOC409633/LOC726867/LOC411894/LOC551061/LOC411814/LOC411519/LOC410960/LOC412074/LOC411226/LOC726506/LOC550818/LOC412092/LOC413252/LOC726350/LOC100578006/LOC410959/LOC725051/LOC552508/LOC551603/LOC412638/LOC412217/LOC726456/LOC411492/LOC413147/LOC411685/LOC410263/LOC409839/LOC413807/LOC410241/LOC411769/LOC726598/LOC552299/Su(var)3-9/LOC408388/LOC550940/LOC726044/LOC410969/LOC408831/LOC409364	39
MF	GO:0017111	nucleoside-triphosphatase activity	38/853	204/3790	0.928901	0.999941	409633/726867/411894/551061/411814/411519/410960/412074/411226/726506/550818/412092/413252/726350/410959/725051/552508/551603/412638/412217/726456/411492/413147/411685/410263/409839/413807/410241/411769/726598/552299/685996/408388/550940/726044/410969/408831/409364	LOC409633/LOC726867/LOC411894/LOC551061/LOC411814/LOC411519/LOC410960/LOC412074/LOC411226/LOC726506/LOC550818/LOC412092/LOC413252/LOC726350/LOC410959/LOC725051/LOC552508/LOC551603/LOC412638/LOC412217/LOC726456/LOC411492/LOC413147/LOC411685/LOC410263/LOC409839/LOC413807/LOC410241/LOC411769/LOC726598/LOC552299/Su(var)3-9/LOC408388/LOC550940/LOC726044/LOC410969/LOC408831/LOC409364	38
MF	GO:0016818	hydrolase activity, acting on acid anhydrides, in phosphorus-containing anhydrides	39/853	209/3790	0.929557	0.999941	409633/726867/411894/551061/411814/411519/410960/412074/411226/726506/550818/412092/413252/726350/100578006/410959/725051/552508/551603/412638/412217/726456/411492/413147/411685/410263/409839/413807/410241/411769/726598/552299/685996/408388/550940/726044/410969/408831/409364	LOC409633/LOC726867/LOC411894/LOC551061/LOC411814/LOC411519/LOC410960/LOC412074/LOC411226/LOC726506/LOC550818/LOC412092/LOC413252/LOC726350/LOC100578006/LOC410959/LOC725051/LOC552508/LOC551603/LOC412638/LOC412217/LOC726456/LOC411492/LOC413147/LOC411685/LOC410263/LOC409839/LOC413807/LOC410241/LOC411769/LOC726598/LOC552299/Su(var)3-9/LOC408388/LOC550940/LOC726044/LOC410969/LOC408831/LOC409364	39
MF	GO:0000988	transcription factor activity, protein binding	3/853	24/3790	0.931868	0.999941	410973/413179/410347	LOC410973/LOC413179/LOC410347	3
MF	GO:0000989	transcription factor activity, transcription factor binding	3/853	24/3790	0.931868	0.999941	410973/413179/410347	LOC410973/LOC413179/LOC410347	3
MF	GO:0003712	transcription cofactor activity	3/853	24/3790	0.931868	0.999941	410973/413179/410347	LOC410973/LOC413179/LOC410347	3
MF	GO:0016887	ATPase activity	8/853	53/3790	0.934588	0.999941	726867/551061/412074/413252/725051/412217/411685/413807	LOC726867/LOC551061/LOC412074/LOC413252/LOC725051/LOC412217/LOC411685/LOC413807	8
MF	GO:0044877	protein-containing complex binding	2/853	18/3790	0.937179	0.999941	550818/726456	LOC550818/LOC726456	2
MF	GO:0005261	cation channel activity	1/853	11/3790	0.939733	0.999941	100578207	LOC100578207	1
MF	GO:0004298	threonine-type endopeptidase activity	1/853	12/3790	0.953337	0.999941	409802	LOC409802	1
MF	GO:0070003	threonine-type peptidase activity	1/853	12/3790	0.953337	0.999941	409802	LOC409802	1
MF	GO:0001882	nucleoside binding	16/853	99/3790	0.955293	0.999941	409633/409166/551980/551603/551834/408882/410241/412985/685996/410969/725611/411280/107965281/409481/408831/409364	LOC409633/LOC409166/LOC551980/LOC551603/LOC551834/LOC408882/LOC410241/LOC412985/Su(var)3-9/LOC410969/LOC725611/LOC411280/LOC107965281/LOC409481/LOC408831/LOC409364	16
MF	GO:0070011	peptidase activity, acting on L-amino acid peptides	28/853	163/3790	0.964111	0.999941	409517/410162/409826/552636/412890/724145/411229/725435/411889/725552/551614/408973/409691/410344/725606/408964/551502/412681/100576296/412808/409985/552324/551663/410386/409802/409827/412727/411453	LOC409517/LOC410162/LOC409826/LOC552636/LOC412890/LOC724145/LOC411229/LOC725435/LOC411889/LOC725552/LOC551614/LOC408973/LOC409691/LOC410344/LOC725606/LOC408964/LOC551502/LOC412681/LOC100576296/LOC412808/LOC409985/LOC552324/LOC551663/LOC410386/LOC409802/LOC409827/LOC412727/Calpb	28
MF	GO:0046914	transition metal ion binding	38/853	214/3790	0.966525	0.999941	411849/408319/412281/724919/411410/550708/725435/551825/552679/408590/725515/408872/410309/102654261/100576296/412808/552550/552324/411526/551446/100578910/726540/409839/410085/413285/724792/410365/410724/725061/412727/685996/726670/102654890/412397/100578530/408855/411536/408544	LOC411849/LOC408319/LOC412281/LOC724919/LOC411410/LOC550708/LOC725435/LOC551825/LOC552679/LOC408590/LOC725515/LOC408872/E75/LOC102654261/LOC100576296/LOC412808/LOC552550/LOC552324/LOC411526/LOC551446/LOC100578910/LOC726540/LOC409839/LOC410085/LOC413285/LOC724792/LOC410365/LOC410724/LOC725061/LOC412727/Su(var)3-9/LOC726670/LOC102654890/LOC412397/LOC100578530/Err/LOC411536/LOC408544	38
MF	GO:0016616	oxidoreductase activity, acting on the CH-OH group of donors, NAD or NADP as acceptor	2/853	21/3790	0.966788	0.999941	552128/408950	LOC552128/LOC408950	2
MF	GO:0019001	guanyl nucleotide binding	16/853	103/3790	0.971169	0.999941	409633/409166/550818/551980/551603/551834/408882/410241/412985/685996/410969/411280/107965281/409481/408831/409364	LOC409633/LOC409166/LOC550818/LOC551980/LOC551603/LOC551834/LOC408882/LOC410241/LOC412985/Su(var)3-9/LOC410969/LOC411280/LOC107965281/LOC409481/LOC408831/LOC409364	16
MF	GO:0008509	anion transmembrane transporter activity	1/853	14/3790	0.972031	0.999941	413069	LOC413069	1
MF	GO:0016831	carboxy-lyase activity	1/853	14/3790	0.972031	0.999941	411771	LOC411771	1
MF	GO:0001883	purine nucleoside binding	15/853	98/3790	0.972323	0.999941	409633/409166/551980/551603/551834/408882/410241/412985/685996/410969/411280/107965281/409481/408831/409364	LOC409633/LOC409166/LOC551980/LOC551603/LOC551834/LOC408882/LOC410241/LOC412985/Su(var)3-9/LOC410969/LOC411280/LOC107965281/LOC409481/LOC408831/LOC409364	15
MF	GO:0005525	GTP binding	15/853	98/3790	0.972323	0.999941	409633/409166/551980/551603/551834/408882/410241/412985/685996/410969/411280/107965281/409481/408831/409364	LOC409633/LOC409166/LOC551980/LOC551603/LOC551834/LOC408882/LOC410241/LOC412985/Su(var)3-9/LOC410969/LOC411280/LOC107965281/LOC409481/LOC408831/LOC409364	15
MF	GO:0032549	ribonucleoside binding	15/853	98/3790	0.972323	0.999941	409633/409166/551980/551603/551834/408882/410241/412985/685996/410969/411280/107965281/409481/408831/409364	LOC409633/LOC409166/LOC551980/LOC551603/LOC551834/LOC408882/LOC410241/LOC412985/Su(var)3-9/LOC410969/LOC411280/LOC107965281/LOC409481/LOC408831/LOC409364	15
MF	GO:0032550	purine ribonucleoside binding	15/853	98/3790	0.972323	0.999941	409633/409166/551980/551603/551834/408882/410241/412985/685996/410969/411280/107965281/409481/408831/409364	LOC409633/LOC409166/LOC551980/LOC551603/LOC551834/LOC408882/LOC410241/LOC412985/Su(var)3-9/LOC410969/LOC411280/LOC107965281/LOC409481/LOC408831/LOC409364	15
MF	GO:0032561	guanyl ribonucleotide binding	15/853	98/3790	0.972323	0.999941	409633/409166/551980/551603/551834/408882/410241/412985/685996/410969/411280/107965281/409481/408831/409364	LOC409633/LOC409166/LOC551980/LOC551603/LOC551834/LOC408882/LOC410241/LOC412985/Su(var)3-9/LOC410969/LOC411280/LOC107965281/LOC409481/LOC408831/LOC409364	15
MF	GO:0008061	chitin binding	4/853	36/3790	0.975784	0.999941	100576248/725813/113218574/408726	LOC100576248/LOC725813/LOC113218574/Cpap3-b	4
MF	GO:0051287	NAD binding	1/853	15/3790	0.97835	0.999941	412846	LOC412846	1
MF	GO:0008236	serine-type peptidase activity	8/853	61/3790	0.978563	0.999941	409826/724145/411229/411889/725606/551502/412681/409827	LOC409826/LOC724145/LOC411229/LOC411889/LOC725606/LOC551502/LOC412681/LOC409827	8
MF	GO:0017171	serine hydrolase activity	8/853	61/3790	0.978563	0.999941	409826/724145/411229/411889/725606/551502/412681/409827	LOC409826/LOC724145/LOC411229/LOC411889/LOC725606/LOC551502/LOC412681/LOC409827	8
MF	GO:0003723	RNA binding	17/853	111/3790	0.978629	0.999941	410091/409883/413146/551083/724212/552294/551987/412602/724247/413313/413909/408372/551840/552768/409326/409099/409476	LOC410091/LOC409883/LOC413146/LOC551083/LOC724212/LOC552294/LOC551987/LOC412602/LOC724247/LOC413313/LOC413909/LOC408372/LOC551840/LOC552768/LOC409326/LOC409099/LOC409476	17
MF	GO:0008233	peptidase activity	28/853	169/3790	0.979335	0.999941	409517/410162/409826/552636/412890/724145/411229/725435/411889/725552/551614/408973/409691/410344/725606/408964/551502/412681/100576296/412808/409985/552324/551663/410386/409802/409827/412727/411453	LOC409517/LOC410162/LOC409826/LOC552636/LOC412890/LOC724145/LOC411229/LOC725435/LOC411889/LOC725552/LOC551614/LOC408973/LOC409691/LOC410344/LOC725606/LOC408964/LOC551502/LOC412681/LOC100576296/LOC412808/LOC409985/LOC552324/LOC551663/LOC410386/LOC409802/LOC409827/LOC412727/Calpb	28
MF	GO:0048037	cofactor binding	27/853	165/3790	0.981523	0.999941	551891/409969/413098/724919/409196/726418/408611/412846/411771/551917/552105/552679/408288/411697/550686/100576186/724811/551044/551544/408953/724543/410264/551866/406081/410745/410744/410743	LOC551891/LOC409969/LOC413098/LOC724919/LOC409196/LOC726418/Stip/LOC412846/LOC411771/LOC551917/LOC552105/LOC552679/LOC408288/LOC411697/LOC550686/LOC100576186/LOC724811/LOC551044/LOC551544/LOC408953/LOC724543/LOC410264/LOC551866/LOC406081/LOC410745/LOC410744/LOC410743	27
MF	GO:0016830	carbon-carbon lyase activity	1/853	16/3790	0.983242	0.999941	411771	LOC411771	1
MF	GO:0003924	GTPase activity	12/853	86/3790	0.984084	0.999941	409633/411519/411226/550818/551603/410263/410241/685996/408388/410969/408831/409364	LOC409633/LOC411519/LOC411226/LOC550818/LOC551603/LOC410263/LOC410241/Su(var)3-9/LOC408388/LOC410969/LOC408831/LOC409364	12
MF	GO:0016757	transferase activity, transferring glycosyl groups	8/853	64/3790	0.98631	0.999941	411552/551501/100579040/410105/724947/551860/551841/102655898	LOC411552/LOC551501/LOC100579040/LOC410105/LOC724947/LOC551860/LOC551841/LOC102655898	8
MF	GO:0016705	oxidoreductase activity, acting on paired donors, with incorporation or reduction of molecular oxygen	4/853	42/3790	0.992057	0.999941	726418/411200/552679/408622	LOC726418/LOC411200/LOC552679/LOC408622	4
MF	GO:0004175	endopeptidase activity	13/853	99/3790	0.994065	0.999941	409826/412890/724145/551614/408973/409691/725606/551502/551663/410386/409802/409827/411453	LOC409826/LOC412890/LOC724145/LOC551614/LOC408973/LOC409691/LOC725606/LOC551502/LOC551663/LOC410386/LOC409802/LOC409827/Calpb	13
MF	GO:0016758	transferase activity, transferring hexosyl groups	4/853	44/3790	0.994593	0.999941	100579040/410105/724947/551841	LOC100579040/LOC410105/LOC724947/LOC551841	4
MF	GO:0020037	heme binding	4/853	44/3790	0.994593	0.999941	552679/551544/408953/724543	LOC552679/LOC551544/LOC408953/LOC724543	4
MF	GO:0046906	tetrapyrrole binding	4/853	45/3790	0.995548	0.999941	552679/551544/408953/724543	LOC552679/LOC551544/LOC408953/LOC724543	4
MF	GO:0004252	serine-type endopeptidase activity	5/853	52/3790	0.995674	0.999941	409826/724145/725606/551502/409827	LOC409826/LOC724145/LOC725606/LOC551502/LOC409827	5
MF	GO:0005506	iron ion binding	1/853	38/3790	0.999941	0.999941	552679	LOC552679	1

## Sheet: KEGG enrichment
KEGGID	Description	GeneRatio	BgRatio	pvalue	padj	geneID	geneName	keggID	Count
ame00230	Purine metabolism	24/562	62/2501	0.00258346	0.289348	551770/408699/412619/410630/552316/100577138/551966/412362/411288/410539/552583/408441/725299/411635/724603/100577675/412632/724681/409422/412573/413048/413601/726262/552511	LOC551770/LOC408699/LOC412619/LOC410630/LOC552316/LOC100577138/LOC551966/LOC412362/LOC411288/LOC410539/LOC552583/LOC408441/LOC725299/sGCbeta-3/LOC724603/LOC100577675/Adk1/LOC724681/LOC409422/LOC412573/LOC413048/LOC413601/LOC726262/LOC552511	ame:551770/ame:408699/ame:412619/ame:410630/ame:552316/ame:100577138/ame:551966/ame:412362/ame:411288/ame:410539/ame:552583/ame:408441/ame:725299/ame:411635/ame:724603/ame:100577675/ame:412632/ame:724681/ame:409422/ame:412573/ame:413048/ame:413601/ame:726262/ame:552511	24
ame04391	Hippo signaling pathway - fly	17/562	43/2501	0.00834242	0.467176	725245/413440/408616/412108/102655329/409084/406122/408951/408767/100577697/552545/409348/410178/726958/726088/725591/100576968	LOC725245/LOC413440/LOC408616/LOC412108/LOC102655329/LOC409084/Arp1/LOC408951/LOC408767/LOC100577697/LOC552545/LOC409348/LOC410178/LOC726958/LOC726088/LOC725591/LOC100576968	ame:725245/ame:413440/ame:408616/ame:412108/ame:102655329/ame:409084/ame:406122/ame:408951/ame:408767/ame:100577697/ame:552545/ame:409348/ame:410178/ame:726958/ame:726088/ame:725591/ame:100576968	17
ame04013	MAPK signaling pathway - fly	23/562	71/2501	0.0331501	0.774535	725245/410671/413448/413946/410344/408442/102655329/100578885/410918/411173/551725/100577174/726228/100577697/724169/551970/408890/411175/726958/410622/410649/409125/552187	LOC725245/LOC410671/LOC413448/LOC413946/LOC410344/LOC408442/LOC102655329/LOC100578885/LOC410918/LOC411173/LOC551725/LOC100577174/LOC726228/LOC100577697/LOC724169/LOC551970/LOC408890/LOC411175/LOC726958/LOC410622/LOC410649/LOC409125/LOC552187	ame:725245/ame:410671/ame:413448/ame:413946/ame:410344/ame:408442/ame:102655329/ame:100578885/ame:410918/ame:411173/ame:551725/ame:100577174/ame:726228/ame:100577697/ame:724169/ame:551970/ame:408890/ame:411175/ame:726958/ame:410622/ame:410649/ame:409125/ame:552187	23
ame03410	Base excision repair	13/562	35/2501	0.0343221	0.774535	726018/725551/410266/408668/411423/727251/408282/413807/724891/551990/408752/551153/725330	LOC726018/LOC725551/LOC410266/LOC408668/LOC411423/LOC727251/LOC408282/LOC413807/LOC724891/LOC551990/LOC408752/LOC551153/LOC725330	ame:726018/ame:725551/ame:410266/ame:408668/ame:411423/ame:727251/ame:408282/ame:413807/ame:724891/ame:551990/ame:408752/ame:551153/ame:725330	13
ame00565	Ether lipid metabolism	8/562	19/2501	0.0438092	0.774535	412851/409277/725668/550970/552242/724436/411698/409614	LOC412851/LOC409277/LOC725668/LOC550970/LOC552242/LOC724436/LOC411698/LOC409614	ame:412851/ame:409277/ame:725668/ame:550970/ame:552242/ame:724436/ame:411698/ame:409614	8
ame00240	Pyrimidine metabolism	10/562	26/2501	0.0477832	0.774535	551770/409250/410539/410076/411599/551983/724681/410408/551835/408883	LOC551770/LOC409250/LOC410539/LOC410076/LOC411599/LOC551983/LOC724681/LOC410408/LOC551835/LOC408883	ame:551770/ame:409250/ame:410539/ame:410076/ame:411599/ame:551983/ame:724681/ame:410408/ame:551835/ame:408883	10
ame03030	DNA replication	12/562	33/2501	0.0484084	0.774535	726018/410266/724926/727251/412488/413807/724891/409979/725611/551990/408752/725330	LOC726018/LOC410266/LOC724926/LOC727251/LOC412488/LOC413807/LOC724891/LOC409979/LOC725611/LOC551990/LOC408752/LOC725330	ame:726018/ame:410266/ame:724926/ame:727251/ame:412488/ame:413807/ame:724891/ame:409979/ame:725611/ame:551990/ame:408752/ame:725330	12
ame03022	Basal transcription factors	10/562	28/2501	0.0768283	0.792159	551734/411144/410753/411231/411526/412010/412176/724502/550895/410004	LOC551734/LOC411144/LOC410753/LOC411231/LOC411526/LOC412010/LOC412176/LOC724502/LOC550895/LOC410004	ame:551734/ame:411144/ame:410753/ame:411231/ame:411526/ame:412010/ame:412176/ame:724502/ame:550895/ame:410004	10
ame00592	alpha-Linolenic acid metabolism	5/562	11/2501	0.0776952	0.792159	409277/725668/552242/724436/409614	LOC409277/LOC725668/LOC552242/LOC724436/LOC409614	ame:409277/ame:725668/ame:552242/ame:724436/ame:409614	5
ame01232	Nucleotide metabolism	13/562	39/2501	0.0783836	0.792159	551770/552316/410539/410076/408441/725299/411599/551983/412632/413601/551835/408883/552511	LOC551770/LOC552316/LOC410539/LOC410076/LOC408441/LOC725299/LOC411599/LOC551983/Adk1/LOC413601/LOC551835/LOC408883/LOC552511	ame:551770/ame:552316/ame:410539/ame:410076/ame:408441/ame:725299/ame:411599/ame:551983/ame:412632/ame:413601/ame:551835/ame:408883/ame:552511	13
ame03420	Nucleotide excision repair	14/562	43/2501	0.0824254	0.792159	726018/551734/410266/727251/411231/411526/413807/412010/724891/550895/551990/408752/725330/102655904	LOC726018/LOC551734/LOC410266/LOC727251/LOC411231/LOC411526/LOC413807/LOC412010/LOC724891/LOC550895/LOC551990/LOC408752/LOC725330/LOC102655904	ame:726018/ame:551734/ame:410266/ame:727251/ame:411231/ame:411526/ame:413807/ame:412010/ame:724891/ame:550895/ame:551990/ame:408752/ame:725330/ame:102655904	14
ame03430	Mismatch repair	7/562	18/2501	0.0870952	0.792159	726018/410266/727251/413807/551990/408752/725330	LOC726018/LOC410266/LOC727251/LOC413807/LOC551990/LOC408752/LOC725330	ame:726018/ame:410266/ame:727251/ame:413807/ame:551990/ame:408752/ame:725330	7
ame01250	Biosynthesis of nucleotide sugars	8/562	22/2501	0.0987801	0.792159	100578397/551847/551005/551964/412362/552430/406107/409329	LOC100578397/LOC551847/LOC551005/LOC551964/LOC412362/LOC552430/Gfat2/LOC409329	ame:100578397/ame:551847/ame:551005/ame:551964/ame:412362/ame:552430/ame:406107/ame:409329	8
ame04120	Ubiquitin mediated proteolysis	23/562	79/2501	0.0990199	0.792159	413884/409394/102654186/551971/726912/724920/413293/725943/408590/408750/412125/411961/411750/100576640/413253/409810/410958/551371/409099/409225/408749/726728/411536	LOC413884/LOC409394/LOC102654186/Ube2g1/LOC726912/LOC724920/LOC413293/LOC725943/LOC408590/LOC408750/LOC412125/LOC411961/LOC411750/LOC100576640/LOC413253/LOC409810/LOC410958/LOC551371/LOC409099/LOC409225/LOC408749/LOC726728/LOC411536	ame:413884/ame:409394/ame:102654186/ame:551971/ame:726912/ame:724920/ame:413293/ame:725943/ame:408590/ame:408750/ame:412125/ame:411961/ame:411750/ame:100576640/ame:413253/ame:409810/ame:410958/ame:551371/ame:409099/ame:409225/ame:408749/ame:726728/ame:411536	23
ame00062	Fatty acid elongation	7/562	21/2501	0.172772	0.999864	113219003/551664/409150/551775/725031/113219005/725258	LOC113219003/LOC551664/LOC409150/LOC551775/LOC725031/LOC113219005/LOC725258	ame:113219003/ame:551664/ame:409150/ame:551775/ame:725031/ame:113219005/ame:725258	7
ame04142	Lysosome	20/562	73/2501	0.187532	0.999864	551758/551664/411353/552073/413119/724303/552721/724550/411657/408717/552144/552091/727630/724386/412810/409709/409708/102654952/409495/412694	LOC551758/LOC551664/LOC411353/LOC552073/LOC413119/LOC724303/LOC552721/LOC724550/LOC411657/LOC408717/LOC552144/LOC552091/LOC727630/LOC724386/LOC412810/LOC409709/LOC409708/LOC102654952/LOC409495/LOC412694	ame:551758/ame:551664/ame:411353/ame:552073/ame:413119/ame:724303/ame:552721/ame:724550/ame:411657/ame:408717/ame:552144/ame:552091/ame:727630/ame:724386/ame:412810/ame:409709/ame:409708/ame:102654952/ame:409495/ame:412694	20
ame04392	Hippo signaling pathway - multiple species	5/562	14/2501	0.187894	0.999864	413440/408616/412108/408767/100576968	LOC413440/LOC408616/LOC412108/LOC408767/LOC100576968	ame:413440/ame:408616/ame:412108/ame:408767/ame:100576968	5
ame00190	Oxidative phosphorylation	22/562	84/2501	0.239042	0.999864	725881/551917/100578782/409473/725797/100578006/552424/552610/409586/551766/724543/551866/727483/726777/726297/409549/727630/412810/102654955/409148/551042/551757	LOC725881/LOC551917/LOC100578782/LOC409473/LOC725797/LOC100578006/LOC552424/LOC552610/LOC409586/LOC551766/LOC724543/LOC551866/LOC727483/Uqcr11/LOC726297/LOC409549/LOC727630/LOC412810/LOC102654955/ATP5G2/LOC551042/LOC551757	ame:725881/ame:551917/ame:100578782/ame:409473/ame:725797/ame:100578006/ame:552424/ame:552610/ame:409586/ame:551766/ame:724543/ame:551866/ame:727483/ame:726777/ame:726297/ame:409549/ame:727630/ame:412810/ame:102654955/ame:409148/ame:551042/ame:551757	22
ame01212	Fatty acid metabolism	11/562	39/2501	0.245101	0.999864	552493/113219003/551664/409150/411697/551775/725031/409515/113219005/412286/725258	LOC552493/LOC113219003/LOC551664/LOC409150/LOC411697/LOC551775/LOC725031/LOC409515/LOC113219005/LOC412286/LOC725258	ame:552493/ame:113219003/ame:551664/ame:409150/ame:411697/ame:551775/ame:725031/ame:409515/ame:113219005/ame:412286/ame:725258	11
ame00270	Cysteine and methionine metabolism	11/562	40/2501	0.27445	0.999864	412670/411372/100576186/724811/552014/408950/408368/726540/413735/551341/551102	LOC412670/LOC411372/LOC100576186/LOC724811/LOC552014/LOC408950/LOC408368/LOC726540/LOC413735/Cbs/LOC551102	ame:412670/ame:411372/ame:100576186/ame:724811/ame:552014/ame:408950/ame:408368/ame:726540/ame:413735/ame:551341/ame:551102	11
ame00531	Glycosaminoglycan degradation	5/562	16/2501	0.280594	0.999864	551758/552073/413119/724550/411657	LOC551758/LOC552073/LOC413119/LOC724550/LOC411657	ame:551758/ame:552073/ame:413119/ame:724550/ame:411657	5
ame00790	Folate biosynthesis	5/562	16/2501	0.280594	0.999864	413810/551891/411200/410530/408622	LOC413810/LOC551891/LOC411200/LOC410530/LOC408622	ame:413810/ame:551891/ame:411200/ame:410530/ame:408622	5
ame00590	Arachidonic acid metabolism	6/562	20/2501	0.282785	0.999864	552283/409277/725668/552242/724436/409614	LOC552283/LOC409277/LOC725668/LOC552242/LOC724436/LOC409614	ame:552283/ame:409277/ame:725668/ame:552242/ame:724436/ame:409614	6
ame00564	Glycerophospholipid metabolism	14/562	53/2501	0.291281	0.999864	409277/406104/408934/725668/412303/724510/550970/552242/724443/724436/550948/411698/552091/409614	LOC409277/AChE-2/LOC408934/LOC725668/LOC412303/LOC724510/LOC550970/LOC552242/LOC724443/LOC724436/LOC550948/LOC411698/LOC552091/LOC409614	ame:409277/ame:406104/ame:408934/ame:725668/ame:412303/ame:724510/ame:550970/ame:552242/ame:724443/ame:724436/ame:550948/ame:411698/ame:552091/ame:409614	14
ame04141	Protein processing in endoplasmic reticulum	26/562	104/2501	0.299499	0.999864	410162/724341/411410/408751/102655388/409587/551971/411700/727262/551353/411730/413976/552295/410030/413253/409418/413579/408501/409165/552528/412526/412432/413120/724965/410172/412150	LOC410162/LOC724341/LOC411410/LOC408751/LOC102655388/Hsc70-3/Ube2g1/LOC411700/LOC727262/LOC551353/LOC411730/LOC413976/LOC552295/LOC410030/LOC413253/Hsc70-4/LOC413579/LOC408501/LOC409165/LOC552528/LOC412526/LOC412432/LOC413120/LOC724965/LOC410172/LOC412150	ame:410162/ame:724341/ame:411410/ame:408751/ame:102655388/ame:409587/ame:551971/ame:411700/ame:727262/ame:551353/ame:411730/ame:413976/ame:552295/ame:410030/ame:413253/ame:409418/ame:413579/ame:408501/ame:409165/ame:552528/ame:412526/ame:412432/ame:413120/ame:724965/ame:410172/ame:412150	26
ame00071	Fatty acid degradation	6/562	21/2501	0.32679	0.999864	409150/411697/551775/409515/552000/409773	LOC409150/LOC411697/LOC551775/LOC409515/LOC552000/LOC409773	ame:409150/ame:411697/ame:551775/ame:409515/ame:552000/ame:409773	6
ame00260	Glycine, serine and threonine metabolism	6/562	21/2501	0.32679	0.999864	412670/413678/411541/100576186/413885/551341	LOC412670/LOC413678/LOC411541/LOC100576186/LOC413885/Cbs	ame:412670/ame:413678/ame:411541/ame:100576186/ame:413885/ame:551341	6
ame00650	Butanoate metabolism	4/562	13/2501	0.331287	0.999864	409150/409087/411697/726494	LOC409150/LOC409087/LOC411697/LOC726494	ame:409150/ame:409087/ame:411697/ame:726494	4
ame00480	Glutathione metabolism	8/562	30/2501	0.35627	0.999864	552283/725942/411372/725055/412808/410043/408369/413735	LOC552283/LOC725942/LOC411372/LOC725055/LOC412808/LOC410043/LOC408369/LOC413735	ame:552283/ame:725942/ame:411372/ame:725055/ame:412808/ame:410043/ame:408369/ame:413735	8
ame04130	SNARE interactions in vesicular transport	6/562	22/2501	0.371597	0.999864	551467/552117/552153/552038/413915/550961	LOC551467/LOC552117/LOC552153/LOC552038/LOC413915/Vamp7	ame:551467/ame:552117/ame:552153/ame:552038/ame:413915/ame:550961	6
ame00520	Amino sugar and nucleotide sugar metabolism	10/562	39/2501	0.376004	0.999864	100578397/551847/551005/551964/412362/552430/413189/406107/409329/100577156	LOC100578397/LOC551847/LOC551005/LOC551964/LOC412362/LOC552430/LOC413189/Gfat2/LOC409329/LOC100577156	ame:100578397/ame:551847/ame:551005/ame:551964/ame:412362/ame:552430/ame:413189/ame:406107/ame:409329/ame:100577156	10
ame04814	Motor proteins	23/562	95/2501	0.378992	0.999864	411894/411814/411519/410960/411226/726176/726506/409463/412092/551438/410959/552508/412638/100576290/726456/406122/408414/411769/725239/552299/408388/726044/725762	LOC411894/LOC411814/LOC411519/LOC410960/LOC411226/LOC726176/LOC726506/LOC409463/LOC412092/LOC551438/LOC410959/LOC552508/LOC412638/LOC100576290/LOC726456/Arp1/LOC408414/LOC411769/LOC725239/LOC552299/LOC408388/LOC726044/LOC725762	ame:411894/ame:411814/ame:411519/ame:410960/ame:411226/ame:726176/ame:726506/ame:409463/ame:412092/ame:551438/ame:410959/ame:552508/ame:412638/ame:100576290/ame:726456/ame:406122/ame:408414/ame:411769/ame:725239/ame:552299/ame:408388/ame:726044/ame:725762	23
ame00760	Nicotinate and nicotinamide metabolism	4/562	14/2501	0.388644	0.999864	551770/412846/408470/410539	LOC551770/LOC412846/LOC408470/LOC410539	ame:551770/ame:412846/ame:408470/ame:410539	4
ame03018	RNA degradation	12/562	48/2501	0.390519	0.999864	408416/724724/725401/413690/551606/412602/411492/552206/413313/551226/551637/412345	LOC408416/LOC724724/LOC725401/LOC413690/LOC551606/LOC412602/LOC411492/LOC552206/LOC413313/LOC551226/LOC551637/LOC412345	ame:408416/ame:724724/ame:725401/ame:413690/ame:551606/ame:412602/ame:411492/ame:552206/ame:413313/ame:551226/ame:551637/ame:412345	12
ame00511	Other glycan degradation	3/562	10/2501	0.39755	0.999864	725194/409709/409708	LOC725194/LOC409709/LOC409708	ame:725194/ame:409709/ame:409708	3
ame00670	One carbon pool by folate	3/562	10/2501	0.39755	0.999864	551983/100577675/550749	LOC551983/LOC100577675/LOC550749	ame:551983/ame:100577675/ame:550749	3
ame03015	mRNA surveillance pathway	14/562	57/2501	0.401849	0.999864	551216/551997/413146/408949/100578236/412602/409430/409839/724628/726088/413619/413618/409556/409476	LOC551216/LOC551997/LOC413146/LOC408949/LOC100578236/LOC412602/LOC409430/LOC409839/LOC724628/LOC726088/LOC413619/LOC413618/LOC409556/LOC409476	ame:551216/ame:551997/ame:413146/ame:408949/ame:100578236/ame:412602/ame:409430/ame:409839/ame:724628/ame:726088/ame:413619/ame:413618/ame:409556/ame:409476	14
ame00250	Alanine, aspartate and glutamate metabolism	6/562	23/2501	0.416579	0.999864	413678/412619/409196/406107/100576186/410408	LOC413678/LOC412619/LOC409196/Gfat2/LOC100576186/LOC410408	ame:413678/ame:412619/ame:409196/ame:406107/ame:100576186/ame:410408	6
ame01210	2-Oxocarboxylic acid metabolism	6/562	23/2501	0.416579	0.999864	552128/413678/409196/552557/100576186/408286	LOC552128/LOC413678/LOC409196/LOC552557/LOC100576186/LOC408286	ame:552128/ame:413678/ame:409196/ame:552557/ame:100576186/ame:408286	6
ame04310	Wnt signaling pathway	17/562	71/2501	0.427918	0.999864	410190/724378/725511/408399/412108/408311/551124/102653709/409791/551655/410956/408890/552545/410724/411175/413183/552177	LOC410190/LOC724378/LOC725511/arm/LOC412108/LOC408311/LOC551124/LOC102653709/LOC409791/LOC551655/LOC410956/LOC408890/LOC552545/LOC410724/LOC411175/LOC413183/LOC552177	ame:410190/ame:724378/ame:725511/ame:408399/ame:412108/ame:408311/ame:551124/ame:102653709/ame:409791/ame:551655/ame:410956/ame:408890/ame:552545/ame:410724/ame:411175/ame:413183/ame:552177	17
ame00051	Fructose and mannose metabolism	5/562	19/2501	0.42979	0.999864	724724/551005/413697/408871/409329	LOC724724/LOC551005/LOC413697/LOC408871/LOC409329	ame:724724/ame:551005/ame:413697/ame:408871/ame:409329	5
ame01230	Biosynthesis of amino acids	10/562	41/2501	0.443738	0.999864	552128/412670/410122/409196/724724/413924/413885/408622/551341/551102	LOC552128/LOC412670/LOC410122/LOC409196/LOC724724/LOC413924/LOC413885/LOC408622/Cbs/LOC551102	ame:552128/ame:412670/ame:410122/ame:409196/ame:724724/ame:413924/ame:413885/ame:408622/ame:551341/ame:551102	10
ame00052	Galactose metabolism	4/562	15/2501	0.445265	0.999864	100578397/724724/551005/412362	LOC100578397/LOC724724/LOC551005/LOC412362	ame:100578397/ame:724724/ame:551005/ame:412362	4
ame00020	Citrate cycle (TCA cycle)	7/562	28/2501	0.44603	0.999864	552128/551917/550686/412843/408950/409549/408286	LOC552128/LOC551917/LOC550686/LOC412843/LOC408950/LOC409549/LOC408286	ame:552128/ame:551917/ame:550686/ame:412843/ame:408950/ame:409549/ame:408286	7
ame03440	Homologous recombination	7/562	28/2501	0.44603	0.999864	552741/412589/100576640/727251/102656733/552450/725330	LOC552741/LOC412589/LOC100576640/LOC727251/LOC102656733/LOC552450/LOC725330	ame:552741/ame:412589/ame:100576640/ame:727251/ame:102656733/ame:552450/ame:725330	7
ame04341	Hedgehog signaling pathway - fly	6/562	24/2501	0.461158	0.999864	725603/412108/410632/102653709/410354/409791	LOC725603/LOC412108/LOC410632/LOC102653709/LOC410354/LOC409791	ame:725603/ame:412108/ame:410632/ame:102653709/ame:410354/ame:409791	6
ame00534	Glycosaminoglycan biosynthesis - heparan sulfate / heparin	3/562	11/2501	0.464347	0.999864	551662/412956/413242	LOC551662/LOC412956/LOC413242	ame:551662/ame:412956/ame:413242	3
ame04330	Notch signaling pathway	6/562	25/2501	0.50483	0.999864	551501/410351/100577069/408890/411175/408877	LOC551501/LOC410351/LOC100577069/LOC408890/LOC411175/LOC408877	ame:551501/ame:410351/ame:100577069/ame:408890/ame:411175/ame:408877	6
ame04140	Autophagy - animal	21/562	92/2501	0.508896	0.999864	413884/725551/725088/727278/551980/725943/551708/410257/102653709/408358/409791/412419/408501/726562/725024/552038/100578537/410732/409495/725263/551057	LOC413884/LOC725551/LOC725088/LOC727278/LOC551980/LOC725943/LOC551708/LOC410257/LOC102653709/LOC408358/LOC409791/LOC412419/LOC408501/LOC726562/LOC725024/LOC552038/LOC100578537/LOC410732/LOC409495/LOC725263/LOC551057	ame:413884/ame:725551/ame:725088/ame:727278/ame:551980/ame:725943/ame:551708/ame:410257/ame:102653709/ame:408358/ame:409791/ame:412419/ame:408501/ame:726562/ame:725024/ame:552038/ame:100578537/ame:410732/ame:409495/ame:725263/ame:551057	21
ame04624	Toll and Imd signaling pathway	10/562	43/2501	0.510641	0.999864	413397/409226/725541/727472/100578548/724169/551970/725368/411712/409125	Def2/LOC409226/LOC725541/PGRP-S3/LOC100578548/LOC724169/LOC551970/LOC725368/LOC411712/LOC409125	ame:413397/ame:409226/ame:725541/ame:727472/ame:100578548/ame:724169/ame:551970/ame:725368/ame:411712/ame:409125	10
ame00280	Valine, leucine and isoleucine degradation	7/562	30/2501	0.526261	0.999864	409150/552557/408288/411697/551775/100576186/726494	LOC409150/LOC552557/LOC408288/LOC411697/LOC551775/LOC100576186/LOC726494	ame:409150/ame:552557/ame:408288/ame:411697/ame:551775/ame:100576186/ame:726494	7
ame00030	Pentose phosphate pathway	5/562	21/2501	0.526293	0.999864	724724/412362/411541/551044/406081	LOC724724/LOC412362/LOC411541/LOC551044/LOC406081	ame:724724/ame:412362/ame:411541/ame:551044/ame:406081	5
ame00514	Other types of O-glycan biosynthesis	5/562	21/2501	0.526293	0.999864	410470/413987/551501/113218534/724932	LOC410470/LOC413987/LOC551501/LOC113218534/LOC724932	ame:410470/ame:413987/ame:551501/ame:113218534/ame:724932	5
ame03250	Viral life cycle - HIV-1	5/562	21/2501	0.526293	0.999864	411415/724205/411857/552076/727447	LOC411415/LOC724205/LOC411857/LOC552076/LOC727447	ame:411415/ame:724205/ame:411857/ame:552076/ame:727447	5
ame04215	Apoptosis - multiple species	3/562	12/2501	0.52766	0.999864	409405/724543/726958	LOC409405/LOC724543/LOC726958	ame:409405/ame:724543/ame:726958	3
ame04350	TGF-beta signaling pathway	8/562	35/2501	0.544575	0.999864	410035/413371/724378/408442/412419/727335/411627/726088	LOC410035/LOC413371/LOC724378/LOC408442/LOC412419/LOC727335/LOC411627/LOC726088	ame:410035/ame:413371/ame:724378/ame:408442/ame:412419/ame:727335/ame:411627/ame:726088	8
ame02010	ABC transporters	6/562	26/2501	0.547161	0.999864	726867/551061/551167/725051/412217/411685	LOC726867/LOC551061/LOC551167/LOC725051/LOC412217/LOC411685	ame:726867/ame:551061/ame:551167/ame:725051/ame:412217/ame:411685	6
ame00785	Lipoic acid metabolism	4/562	17/2501	0.552542	0.999864	552557/726261/726239/408286	LOC552557/WRNexo/LOC726239/LOC408286	ame:552557/ame:726239/ame:726239/ame:408286	4
ame04745	Phototransduction - fly	4/562	17/2501	0.552542	0.999864	550818/406122/410823/409631	LOC550818/Arp1/LOC410823/LOC409631	ame:550818/ame:406122/ame:410823/ame:409631	4
ame01200	Carbon metabolism	17/562	76/2501	0.554641	0.999864	552128/412670/413678/410122/409196/409150/724724/551917/413924/551005/413697/411697/411541/408950/409773/409549/408286	LOC552128/LOC412670/LOC413678/LOC410122/LOC409196/LOC409150/LOC724724/LOC551917/LOC413924/LOC551005/LOC413697/LOC411697/LOC411541/LOC408950/LOC409773/LOC409549/LOC408286	ame:552128/ame:412670/ame:413678/ame:410122/ame:409196/ame:409150/ame:724724/ame:551917/ame:413924/ame:551005/ame:413697/ame:411697/ame:411541/ame:408950/ame:409773/ame:409549/ame:408286	17
ame03013	Nucleocytoplasmic transport	17/562	76/2501	0.554641	0.999864	100576146/410343/413146/409169/107964891/412464/410030/551725/409839/550834/725896/410972/724628/724927/725830/727447/409476	LOC100576146/LOC410343/LOC413146/LOC409169/LOC107964891/LOC412464/LOC410030/LOC551725/LOC409839/LOC550834/LOC725896/LOC410972/LOC724628/LOC724927/LOC725830/LOC727447/LOC409476	ame:100576146/ame:410343/ame:413146/ame:409169/ame:107964891/ame:412464/ame:410030/ame:551725/ame:409839/ame:550834/ame:725896/ame:410972/ame:724628/ame:724927/ame:725830/ame:727447/ame:409476	17
ame01240	Biosynthesis of cofactors	22/562	99/2501	0.564715	0.999864	413810/551891/412670/102655648/411372/726261/726239/413869/413708/551533/408470/410530/727520/409329/413735/412632/410408/551835/550749/552663/551102/552511	LOC413810/LOC551891/LOC412670/LOC102655648/LOC411372/WRNexo/LOC726239/LOC413869/LOC413708/LOC551533/LOC408470/LOC410530/LOC727520/LOC409329/LOC413735/Adk1/LOC410408/LOC551835/LOC550749/LOC552663/LOC551102/LOC552511	ame:413810/ame:551891/ame:412670/ame:102655648/ame:411372/ame:726239/ame:726239/ame:413869/ame:413708/ame:551533/ame:408470/ame:410530/ame:727520/ame:409329/ame:413735/ame:412632/ame:410408/ame:551835/ame:550749/ame:552663/ame:551102/ame:552511	22
ame03083	Polycomb repressive complex	7/562	32/2501	0.601665	0.999864	408319/725435/726961/551655/552200/100576908/552669	LOC408319/LOC725435/LOC726961/LOC551655/LOC552200/LOC100576908/LOC552669	ame:408319/ame:725435/ame:726961/ame:551655/ame:552200/ame:100576908/ame:552669	7
ame03020	RNA polymerase	5/562	23/2501	0.614907	0.999864	725552/411164/552658/725633/102655904	LOC725552/LOC411164/LOC552658/LOC725633/LOC102655904	ame:725552/ame:411164/ame:552658/ame:725633/ame:102655904	5
ame03060	Protein export	5/562	23/2501	0.614907	0.999864	408349/409587/725743/102654681/408889	LOC408349/Hsc70-3/LOC725743/LOC102654681/LOC408889	ame:408349/ame:409587/ame:725743/ame:102654681/ame:408889	5
ame04144	Endocytosis	21/562	97/2501	0.61884	0.999864	727227/409274/727312/409851/409059/551043/551603/411857/409370/410632/409617/409418/408939/410241/414028/411769/726301/408418/107965281/413680/409481	LOC727227/LOC409274/LOC727312/LOC409851/LOC409059/LOC551043/LOC551603/LOC411857/LOC409370/LOC410632/LOC409617/Hsc70-4/LOC408939/LOC410241/LOC414028/LOC411769/LOC726301/LOC408418/LOC107965281/LOC413680/LOC409481	ame:727227/ame:409274/ame:727312/ame:409851/ame:409059/ame:551043/ame:551603/ame:411857/ame:409370/ame:410632/ame:409617/ame:409418/ame:408939/ame:410241/ame:414028/ame:411769/ame:726301/ame:408418/ame:107965281/ame:413680/ame:409481	21
ame03082	ATP-dependent chromatin remodeling	13/562	61/2501	0.637087	0.999864	725607/724519/725186/100578006/408633/552310/724311/552094/406122/412046/411279/100576784/552200	LOC725607/LOC724519/LOC725186/LOC100578006/LOC408633/LOC552310/LOC724311/LOC552094/Arp1/LOC412046/LOC411279/LOC100576784/LOC552200	ame:725607/ame:724519/ame:725186/ame:100578006/ame:408633/ame:552310/ame:724311/ame:552094/ame:406122/ame:412046/ame:411279/ame:100576784/ame:552200	13
ame00770	Pantothenate and CoA biosynthesis	3/562	14/2501	0.640552	0.999864	409250/411771/113218957	LOC409250/LOC411771/LOC113218957	ame:409250/ame:411771/ame:113218957	3
ame01040	Biosynthesis of unsaturated fatty acids	4/562	20/2501	0.689992	0.999864	113219003/725031/113219005/725258	LOC113219003/LOC725031/LOC113219005/LOC725258	ame:113219003/ame:725031/ame:113219005/ame:725258	4
ame04146	Peroxisome	11/562	54/2501	0.697416	0.999864	413678/725764/552256/726494/411685/409515/100578624/551171/412986/113218958/552596	LOC413678/LOC725764/LOC552256/LOC726494/LOC411685/LOC409515/LOC100578624/LOC551171/LOC412986/LOC113218958/LOC552596	ame:413678/ame:725764/ame:552256/ame:726494/ame:411685/ame:409515/ame:100578624/ame:551171/ame:412986/ame:113218958/ame:552596	11
ame00010	Glycolysis / Gluconeogenesis	7/562	35/2501	0.701777	0.999864	410122/724724/413924/551005/412362/412843/409773	LOC410122/LOC724724/LOC413924/LOC551005/LOC412362/LOC412843/LOC409773	ame:410122/ame:724724/ame:413924/ame:551005/ame:412362/ame:412843/ame:409773	7
ame04136	Autophagy - other	4/562	21/2501	0.72851	0.999864	410257/726562/725024/551057	LOC410257/LOC726562/LOC725024/LOC551057	ame:410257/ame:726562/ame:725024/ame:551057	4
ame00380	Tryptophan metabolism	3/562	16/2501	0.733039	0.999864	409150/411200/724811	LOC409150/LOC411200/LOC724811	ame:409150/ame:411200/ame:724811	3
ame03050	Proteasome	6/562	32/2501	0.758258	0.999864	552741/410128/409802/409475/550794/100576286	LOC552741/LOC410128/LOC409802/LOC409475/LOC550794/LOC100576286	ame:552741/ame:410128/ame:409802/ame:409475/ame:550794/ame:100576286	6
ame00970	Aminoacyl-tRNA biosynthesis	7/562	37/2501	0.758523	0.999864	409945/413718/726436/552532/413909/552768/552745	LOC409945/LOC413718/LOC726436/LOC552532/LOC413909/LOC552768/LOC552745	ame:409945/ame:413718/ame:726436/ame:552532/ame:413909/ame:552768/ame:552745	7
ame00600	Sphingolipid metabolism	4/562	22/2501	0.763336	0.999864	411552/408315/409709/409708	LOC411552/LOC408315/LOC409709/LOC409708	ame:411552/ame:408315/ame:409709/ame:409708	4
ame04320	Dorso-ventral axis formation	4/562	22/2501	0.763336	0.999864	727246/413448/412427/724704	LOC727246/LOC413448/aub/LOC724704	ame:727246/ame:413448/ame:412427/ame:724704	4
ame00500	Starch and sucrose metabolism	3/562	17/2501	0.771717	0.999864	551005/412362/406114	LOC551005/LOC412362/LOC406114	ame:551005/ame:412362/ame:406114	3
ame00982	Drug metabolism - cytochrome P450	3/562	17/2501	0.771717	0.999864	552283/725942/409773	LOC552283/LOC725942/LOC409773	ame:552283/ame:725942/ame:409773	3
ame00410	beta-Alanine metabolism	4/562	23/2501	0.794584	0.999864	409250/409150/411771/411697	LOC409250/LOC409150/LOC411771/LOC411697	ame:409250/ame:409150/ame:411771/ame:411697	4
ame04068	FoxO signaling pathway	9/562	50/2501	0.824593	0.999864	413261/413448/724756/412108/412843/410956/410732/413183/413278	LOC413261/LOC413448/LOC724756/LOC412108/LOC412843/LOC410956/LOC410732/LOC413183/LOC413278	ame:413261/ame:413448/ame:724756/ame:412108/ame:412843/ame:410956/ame:410732/ame:413183/ame:413278	9
ame04145	Phagosome	9/562	50/2501	0.824593	0.999864	411519/551467/406122/409165/552528/727630/412810/408388/409495	LOC411519/LOC551467/Arp1/LOC409165/LOC552528/LOC727630/LOC412810/LOC408388/LOC409495	ame:411519/ame:551467/ame:406122/ame:409165/ame:552528/ame:727630/ame:412810/ame:408388/ame:409495	9
ame04214	Apoptosis - fly	7/562	40/2501	0.828355	0.999864	725245/408758/413448/724543/410263/724169/726958	LOC725245/E74/LOC413448/LOC724543/LOC410263/LOC724169/LOC726958	ame:725245/ame:408758/ame:413448/ame:724543/ame:410263/ame:724169/ame:726958	7
ame00980	Metabolism of xenobiotics by cytochrome P450	3/562	19/2501	0.835301	0.999864	552283/725942/409773	LOC552283/LOC725942/LOC409773	ame:552283/ame:725942/ame:409773	3
ame00510	N-Glycan biosynthesis	6/562	36/2501	0.852399	0.999864	410105/411730/107964350/551841/413579/726726	LOC410105/LOC411730/LOC107964350/LOC551841/LOC413579/LOC726726	ame:410105/ame:411730/ame:107964350/ame:551841/ame:413579/ame:726726	6
ame03010	Ribosome	19/562	102/2501	0.858726	0.999864	413884/409723/552517/551397/100577575/725943/724191/724966/550715/411862/409326/552445/409294/413121/410678/552564/726789/725432/551644	LOC413884/LOC409723/LOC552517/LOC551397/LOC100577575/LOC725943/RpL35/Rpl39/LOC550715/LOC411862/LOC409326/LOC552445/LOC409294/LOC413121/LOC410678/LOC552564/LOC726789/LOC725432/LOC551644	ame:413884/ame:409723/ame:552517/ame:551397/ame:100577575/ame:725943/ame:724191/ame:724966/ame:550715/ame:411862/ame:409326/ame:552445/ame:409294/ame:413121/ame:410678/ame:552564/ame:726789/ame:725432/ame:551644	19
ame04213	Longevity regulating pathway - multiple species	7/562	42/2501	0.865351	0.999864	102653709/409791/412419/409418/113218958/726262/551057	LOC102653709/LOC409791/LOC412419/Hsc70-4/LOC113218958/LOC726262/LOC551057	ame:102653709/ame:409791/ame:412419/ame:409418/ame:113218958/ame:726262/ame:551057	7
ame00040	Pentose and glucuronate interconversions	3/562	21/2501	0.883016	0.999864	408871/409884/413567	LOC408871/LOC409884/LOC413567	ame:408871/ame:409884/ame:413567	3
ame00563	Glycosylphosphatidylinositol (GPI)-anchor biosynthesis	3/562	21/2501	0.883016	0.999864	100578188/102655898/413643	LOC100578188/LOC102655898/LOC413643	ame:100578188/ame:102655898/ame:413643	3
ame00630	Glyoxylate and dicarboxylate metabolism	3/562	21/2501	0.883016	0.999864	413678/411541/408950	LOC413678/LOC411541/LOC408950	ame:413678/ame:411541/ame:408950	3
ame04148	Efferocytosis	9/562	54/2501	0.887659	0.999864	409401/411353/551708/410043/727466/408763/409165/552091/102654952	LOC409401/LOC411353/LOC551708/LOC410043/LOC727466/LOC408763/LOC409165/LOC552091/LOC102654952	ame:409401/ame:411353/ame:551708/ame:410043/ame:727466/ame:408763/ame:409165/ame:552091/ame:102654952	9
ame00310	Lysine degradation	4/562	28/2501	0.904337	0.999864	409150/411906/412027/408716	LOC409150/LOC411906/LOC412027/LOC408716	ame:409150/ame:411906/ame:412027/ame:408716	4
ame03040	Spliceosome	17/562	98/2501	0.916935	0.999864	550935/409883/725401/408750/724320/724533/551823/409418/409347/552559/726598/724628/550940/410434/100576620/409476/552527	LOC550935/LOC409883/LOC725401/LOC408750/LOC724320/LOC724533/LOC551823/Hsc70-4/LOC409347/LOC552559/LOC726598/LOC724628/LOC550940/LOC410434/LOC100576620/LOC409476/LOC552527	ame:550935/ame:409883/ame:725401/ame:408750/ame:724320/ame:724533/ame:551823/ame:409418/ame:409347/ame:552559/ame:726598/ame:724628/ame:550940/ame:410434/ame:100576620/ame:409476/ame:552527	17
ame04512	ECM-receptor interaction	2/562	17/2501	0.9224	0.999864	102654867/724429	LOC102654867/LOC724429	ame:102654867/ame:724429	2
ame04080	Neuroactive ligand-receptor interaction	8/562	52/2501	0.925379	0.999864	410654/100578296/406151/113218647/410140/412830/410979/724495	LOC410654/LOC100578296/mGlutR1/LOC113218647/LOC410140/LOC412830/LOC410979/LOC724495	ame:410654/ame:100578296/ame:406151/ame:113218647/ame:410140/ame:412830/ame:410979/ame:724495	8
ame00513	Various types of N-glycan biosynthesis	4/562	30/2501	0.931094	0.999864	410105/107964350/413579/726726	LOC410105/LOC107964350/LOC413579/LOC726726	ame:410105/ame:107964350/ame:413579/ame:726726	4
ame03008	Ribosome biogenesis in eukaryotes	10/562	64/2501	0.935839	0.999864	724542/724596/550969/551834/413935/551655/552439/414048/410319/410968	LOC724542/LOC724596/LOC550969/LOC551834/LOC413935/LOC551655/LOC552439/LOC414048/LOC410319/LOC410968	ame:724542/ame:724596/ame:550969/ame:551834/ame:413935/ame:551655/ame:552439/ame:414048/ame:410319/ame:410968	10
ame00220	Arginine biosynthesis	1/562	11/2501	0.939559	0.999864	409196	LOC409196	ame:409196	1
ame00350	Tyrosine metabolism	1/562	11/2501	0.939559	0.999864	409773	LOC409773	ame:409773	1
ame04137	Mitophagy - animal	8/562	54/2501	0.942671	0.999864	413884/725943/412864/411961/551944/410263/551655/726364	LOC413884/LOC725943/LOC412864/LOC411961/LOC551944/LOC410263/LOC551655/LOC726364	ame:413884/ame:725943/ame:412864/ame:411961/ame:551944/ame:410263/ame:551655/ame:726364	8
ame00640	Propanoate metabolism	3/562	25/2501	0.943201	0.999864	409150/552557/411697	LOC409150/LOC552557/LOC411697	ame:409150/ame:552557/ame:411697	3
ame04150	mTOR signaling pathway	12/562	76/2501	0.94513	0.999864	409702/413448/551980/724365/409560/725511/551124/410345/410030/100578937/412419/410732	LOC409702/LOC413448/LOC551980/LOC724365/LOC409560/LOC725511/LOC551124/LOC410345/LOC410030/LOC100578937/LOC412419/LOC410732	ame:409702/ame:413448/ame:551980/ame:724365/ame:409560/ame:725511/ame:551124/ame:410345/ame:410030/ame:100578937/ame:412419/ame:410732	12
ame00983	Drug metabolism - other enzymes	4/562	32/2501	0.950901	0.999864	725942/409250/410076/411599	LOC725942/LOC409250/LOC410076/LOC411599	ame:725942/ame:409250/ame:410076/ame:411599	4
ame00620	Pyruvate metabolism	3/562	26/2501	0.952908	0.999864	412843/408950/409773	LOC412843/LOC408950/LOC409773	ame:412843/ame:408950/ame:409773	3
ame00830	Retinol metabolism	2/562	21/2501	0.966702	0.999864	413869/409773	LOC413869/LOC409773	ame:413869/ame:409773	2
ame00330	Arginine and proline metabolism	2/562	22/2501	0.973181	0.999864	409807/410043	LOC409807/LOC410043	ame:409807/ame:410043	2
ame00561	Glycerolipid metabolism	4/562	36/2501	0.975768	0.999864	413697/411541/727071/409553	LOC413697/LOC411541/LOC727071/LOC409553	ame:413697/ame:411541/ame:727071/ame:409553	4
ame03460	Fanconi anemia pathway	2/562	25/2501	0.98612	0.999864	100576640/552450	LOC100576640/LOC552450	ame:100576640/ame:552450	2
ame00562	Inositol phosphate metabolism	4/562	43/2501	0.993465	0.999864	410980/727030/413817/408730	LOC410980/LOC727030/LOC413817/LOC408730	ame:410980/ame:727030/ame:413817/ame:408730	4
ame00860	Porphyrin metabolism	1/562	24/2501	0.997846	0.999864	413708	LOC413708	ame:413708	1
ame00900	Terpenoid backbone biosynthesis	1/562	24/2501	0.997846	0.999864	725363	LOC725363	ame:725363	1
ame04070	Phosphatidylinositol signaling system	2/562	45/2501	0.999864	0.999864	727030/413817	LOC727030/LOC413817	ame:727030/ame:413817	2
