# Supplementary material for: Comparative Transcriptomic and ceRNA Network Analyses of Non-Coding and Coding RNAs in Heads of Apis mellifera Workers from Queenright and Queenless Colonies
Source: Int J Mol Sci. 2026 Apr 11;27(8):3426. doi: 10.3390/ijms27083426 (PMC13115996; doi:10.3390/ijms27083426)
Supplement: Supplementary file 1 [file ijms-27-03426-s001.zip › Table S3-trans-regulated target genes and enrichment analyses.xlsx]

## Sheet: co-expression target genes
gene_id	gene_name	lncRNA_ID	lncRNA_Gene_Name	Chromosome	Start	End	Strand
100578600	LOC100578600	TCONS_00022536	XLOC_007803	NC_037644.1	12533326	12538485	-
100578600	LOC100578600	TCONS_00024559	XLOC_008464	NC_037645.1	2230705	2233082	-
100578600	LOC100578600	TCONS_00022158	XLOC_007660	NC_037644.1	8010757	8012198	-
100578600	LOC100578600	TCONS_00041823	XLOC_014387	NC_037652.1	3638244	3642513	-
100578600	LOC100578600	XR_003305235.1	LOC102654625	NC_037645.1	8485889	8498860	-
100578600	LOC100578600	TCONS_00015641	XLOC_005282	NC_037642.1	10797241	10797972	+
100578600	LOC100578600	TCONS_00012439	LOC102655228	NC_037641.1	7690131	7694564	+
724143	nAChRa4	XR_003304193.1	LOC113218601	NC_037639.1	9954462	9962804	-
551785	LOC551785	XR_408461.3	LOC102655426	NC_037645.1	3749750	3752773	+
551785	LOC551785	XR_003306375.1	LOC100578173	NW_020555822.1	1360	16412	-
551785	LOC551785	TCONS_00021610	LOC410013	NC_037644.1	839031	839426	-
551785	LOC551785	XR_003305068.1	LOC100577571	NC_037644.1	3015156	3016846	+
551785	LOC551785	TCONS_00040797	LOC410624	NC_037652.1	5005209	5006191	+
551785	LOC551785	TCONS_00001447	LOC724495	NC_037638.1	12205732	12221392	+
551785	LOC551785	XR_410907.3	LOC102654629	NC_037646.1	10694803	10696492	+
551785	LOC551785	XR_003305501.1	LOC100576417	NC_037647.1	3422279	3467019	-
551785	LOC551785	XR_003304897.1	LOC107964584	NC_037643.1	8912200	8913854	-
551785	LOC551785	XR_001703563.2	LOC102656753	NC_037643.1	15274349	15280287	-
551785	LOC551785	XR_001702285.2	LOC107964104	NC_037639.1	11355697	11357162	+
551785	LOC551785	XR_411275.3	LOC102656130	NC_037639.1	15185690	15186784	+
412281	LOC412281	TCONS_00019012	LOC726672	NC_037643.1	2559904	2796282	-
724860	LOC724860	TCONS_00010012	LOC724344	NC_037640.1	11315265	11322366	+
724860	LOC724860	TCONS_00044194	LOC113219351	NW_020555842.1	23295	25262	-
724860	LOC724860	XR_003306241.1	LOC113219303	NC_037653.1	4227215	4232462	+
724860	LOC724860	TCONS_00022483	XLOC_007785	NC_037644.1	12351785	12353043	-
724860	LOC724860	TCONS_00043222	LOC100576384	NC_037653.1	5941711	5946113	+
724860	LOC724860	TCONS_00022161	XLOC_007661	NC_037644.1	8012661	8014561	-
724860	LOC724860	TCONS_00038575	XLOC_013242	NC_037651.1	6518843	6523882	+
724860	LOC724860	TCONS_00038576	XLOC_013242	NC_037651.1	6518843	6523882	+
724860	LOC724860	TCONS_00038577	XLOC_013242	NC_037651.1	6518843	6523882	+
724860	LOC724860	TCONS_00040876	LOC100577777	NC_037652.1	5580954	5582533	+
724860	LOC724860	XR_001705731.2	LOC100577291	NC_037638.1	6783121	6785047	-
724860	LOC724860	XR_001705583.2	LOC100578016	NC_037638.1	11240735	11244666	+
724860	LOC724860	XR_001704512.2	LOC100578866	NC_037647.1	11613844	11617936	+
724860	LOC724860	XR_003305229.1	LOC102654625	NC_037645.1	8485889	8498857	-
724860	LOC724860	XR_003305313.1	LOC102656780	NC_037646.1	1837515	1839312	+
724860	LOC724860	XR_001702575.2	LOC107964218	NC_037640.1	12555712	12558727	+
724860	LOC724860	XR_001702684.2	LOC102655779	NC_037641.1	5477257	5481654	+
724860	LOC724860	TCONS_00006761	XLOC_002373	NC_037639.1	13573243	13574080	+
724860	LOC724860	TCONS_00008872	LOC551442	NC_037640.1	641960	645217	+
724860	LOC724860	TCONS_00005481	LOC410779	NC_037638.1	24874219	24876096	-
724587	LOC724587	TCONS_00010012	LOC724344	NC_037640.1	11315265	11322366	+
724587	LOC724587	XR_003305947.1	LOC113219193	NC_037650.1	9125723	9127023	-
724587	LOC724587	TCONS_00044194	LOC113219351	NW_020555842.1	23295	25262	-
724587	LOC724587	XR_003306241.1	LOC113219303	NC_037653.1	4227215	4232462	+
724587	LOC724587	TCONS_00022483	XLOC_007785	NC_037644.1	12351785	12353043	-
724587	LOC724587	TCONS_00043222	LOC100576384	NC_037653.1	5941711	5946113	+
724587	LOC724587	TCONS_00022161	XLOC_007661	NC_037644.1	8012661	8014561	-
724587	LOC724587	XR_003305645.1	LOC113219104	NC_037648.1	10154611	10157975	+
724587	LOC724587	TCONS_00038575	XLOC_013242	NC_037651.1	6518843	6523882	+
724587	LOC724587	TCONS_00038576	XLOC_013242	NC_037651.1	6518843	6523882	+
724587	LOC724587	TCONS_00038577	XLOC_013242	NC_037651.1	6518843	6523882	+
724587	LOC724587	TCONS_00040876	LOC100577777	NC_037652.1	5580954	5582533	+
724587	LOC724587	XR_001705731.2	LOC100577291	NC_037638.1	6783121	6785047	-
724587	LOC724587	XR_001705583.2	LOC100578016	NC_037638.1	11240735	11244666	+
724587	LOC724587	XR_001704512.2	LOC100578866	NC_037647.1	11613844	11617936	+
724587	LOC724587	XR_003305229.1	LOC102654625	NC_037645.1	8485889	8498857	-
724587	LOC724587	XR_003305313.1	LOC102656780	NC_037646.1	1837515	1839312	+
724587	LOC724587	XR_001702575.2	LOC107964218	NC_037640.1	12555712	12558727	+
724587	LOC724587	XR_001702684.2	LOC102655779	NC_037641.1	5477257	5481654	+
724587	LOC724587	TCONS_00006761	XLOC_002373	NC_037639.1	13573243	13574080	+
724587	LOC724587	TCONS_00008872	LOC551442	NC_037640.1	641960	645217	+
724587	LOC724587	TCONS_00005481	LOC410779	NC_037638.1	24874219	24876096	-
726230	LOC726230	TCONS_00038573	XLOC_013242	NC_037651.1	6518708	6525197	+
726230	LOC726230	XR_120251.4	LOC100578777	NC_037643.1	8301568	8387592	+
551479	LOC551479	TCONS_00019012	LOC726672	NC_037643.1	2559904	2796282	-
551149	LOC551149	XR_003305068.1	LOC100577571	NC_037644.1	3015156	3016846	+
551149	LOC551149	XR_003304897.1	LOC107964584	NC_037643.1	8912200	8913854	-
100576530	LOC100576530	XR_408461.3	LOC102655426	NC_037645.1	3749750	3752773	+
100576530	LOC100576530	XR_003306174.1	LOC100576173	NC_037652.1	3459356	3463666	+
100576530	LOC100576530	TCONS_00017393	XLOC_005915	NC_037642.1	13064599	13068750	-
100576530	LOC100576530	TCONS_00028510	LOC412863	NC_037647.1	4781639	4784930	+
100576530	LOC100576530	XR_001703563.2	LOC102656753	NC_037643.1	15274349	15280287	-
100576530	LOC100576530	XR_003306543.1	LOC113219410	NC_037638.1	20627643	20628868	-
724477	LOC724477	XR_003304355.1	LOC113218644	NC_037640.1	6210484	6211083	-
724477	LOC724477	XR_003304356.1	LOC113218645	NC_037640.1	6217983	6218752	-
724477	LOC724477	TCONS_00033675	LOC726903	NC_037648.1	12577167	12578628	-
724477	LOC724477	TCONS_00004346	LOC725885	NC_037638.1	13854689	13856381	-
724477	LOC724477	TCONS_00024030	LOC552709	NC_037645.1	9865411	9979742	+
724477	LOC724477	XR_410928.3	LOC100576287	NC_037642.1	11934596	11937325	-
724477	LOC724477	TCONS_00012436	LOC102655228	NC_037641.1	7690107	7694568	+
724639	LOC724639	XR_408461.3	LOC102655426	NC_037645.1	3749750	3752773	+
724639	LOC724639	XR_003306029.1	LOC107965519	NC_037651.1	4925773	4931623	-
724639	LOC724639	TCONS_00028510	LOC412863	NC_037647.1	4781639	4784930	+
724639	LOC724639	XR_003305118.1	LOC113218927	NC_037645.1	7637705	7642247	-
724639	LOC724639	XR_003306543.1	LOC113219410	NC_037638.1	20627643	20628868	-
100577156	LOC100577156	XR_003306404.1	LOC100577767	NW_020555859.1	7286	9291	-
100577156	LOC100577156	XR_003306375.1	LOC100578173	NW_020555822.1	1360	16412	-
100577156	LOC100577156	TCONS_00021610	LOC410013	NC_037644.1	839031	839426	-
100577156	LOC100577156	TCONS_00040797	LOC410624	NC_037652.1	5005209	5006191	+
100577156	LOC100577156	XR_003305182.1	LOC102655275	NC_037638.1	11942593	11953074	-
100577156	LOC100577156	TCONS_00001447	LOC724495	NC_037638.1	12205732	12221392	+
100577156	LOC100577156	XR_410907.3	LOC102654629	NC_037646.1	10694803	10696492	+
100577156	LOC100577156	XR_003305501.1	LOC100576417	NC_037647.1	3422279	3467019	-
100577156	LOC100577156	XR_001703302.2	LOC102656936	NC_037643.1	11841882	11849474	-
100577156	LOC100577156	TCONS_00010302	XLOC_003483	NC_037640.1	12796369	12800195	+
100577156	LOC100577156	XR_411275.3	LOC102656130	NC_037639.1	15185690	15186784	+
100577156	LOC100577156	XR_001702131.2	LOC100578839	NC_037639.1	4708223	4715199	-
725025	LOC725025	XR_001703563.2	LOC102656753	NC_037643.1	15274349	15280287	-
725025	LOC725025	XR_001702285.2	LOC107964104	NC_037639.1	11355697	11357162	+
725025	LOC725025	XR_003306543.1	LOC113219410	NC_037638.1	20627643	20628868	-
724125	LOC724125	XR_003305821.1	LOC107965314	NC_037649.1	9143354	9155988	+
724125	LOC724125	TCONS_00020779	XLOC_007171	NC_037644.1	5633018	5636105	+
726900	LOC726900	XR_003306029.1	LOC107965519	NC_037651.1	4925773	4931623	-
726900	LOC726900	XR_003305118.1	LOC113218927	NC_037645.1	7637705	7642247	-
552232	LOC552232	XR_408461.3	LOC102655426	NC_037645.1	3749750	3752773	+
552232	LOC552232	TCONS_00028510	LOC412863	NC_037647.1	4781639	4784930	+
552232	LOC552232	XR_001703563.2	LOC102656753	NC_037643.1	15274349	15280287	-
552232	LOC552232	XR_001702285.2	LOC107964104	NC_037639.1	11355697	11357162	+
552232	LOC552232	XR_003306543.1	LOC113219410	NC_037638.1	20627643	20628868	-
100578311	LOC100578311	XR_003305182.1	LOC102655275	NC_037638.1	11942593	11953074	-
100578311	LOC100578311	XR_001703302.2	LOC102656936	NC_037643.1	11841882	11849474	-
100578311	LOC100578311	TCONS_00005139	LOC102656360	NC_037638.1	20633707	20635433	-
100578311	LOC100578311	XR_001702148.2	LOC102656852	NC_037639.1	4430146	4433438	+
807699	ATP8	XR_408461.3	LOC102655426	NC_037645.1	3749750	3752773	+
807699	ATP8	XR_003306029.1	LOC107965519	NC_037651.1	4925773	4931623	-
807699	ATP8	TCONS_00017393	XLOC_005915	NC_037642.1	13064599	13068750	-
807699	ATP8	TCONS_00028510	LOC412863	NC_037647.1	4781639	4784930	+
807699	ATP8	XR_003305118.1	LOC113218927	NC_037645.1	7637705	7642247	-
807699	ATP8	XR_003306543.1	LOC113219410	NC_037638.1	20627643	20628868	-
807699	ATP8	TCONS_00006018	LOC408715	NC_037639.1	5234758	5235797	+
100577410	LOC100577410	TCONS_00021610	LOC410013	NC_037644.1	839031	839426	-
724847	LOC724847	XR_410907.3	LOC102654629	NC_037646.1	10694803	10696492	+
724847	LOC724847	TCONS_00010302	XLOC_003483	NC_037640.1	12796369	12800195	+
724847	LOC724847	XR_001702131.2	LOC100578839	NC_037639.1	4708223	4715199	-
724630	LOC724630	XR_003306404.1	LOC100577767	NW_020555859.1	7286	9291	-
724630	LOC724630	XR_003305821.1	LOC107965314	NC_037649.1	9143354	9155988	+
724630	LOC724630	TCONS_00020779	XLOC_007171	NC_037644.1	5633018	5636105	+
724630	LOC724630	XR_003305182.1	LOC102655275	NC_037638.1	11942593	11953074	-
724630	LOC724630	TCONS_00027885	LOC725557	NC_037646.1	9854188	9856449	-
724630	LOC724630	XR_003305501.1	LOC100576417	NC_037647.1	3422279	3467019	-
724630	LOC724630	XR_001703302.2	LOC102656936	NC_037643.1	11841882	11849474	-
724630	LOC724630	TCONS_00010302	XLOC_003483	NC_037640.1	12796369	12800195	+
724630	LOC724630	TCONS_00005139	LOC102656360	NC_037638.1	20633707	20635433	-
724630	LOC724630	XR_001702148.2	LOC102656852	NC_037639.1	4430146	4433438	+
724630	LOC724630	XR_001702131.2	LOC100578839	NC_037639.1	4708223	4715199	-
410533	LOC410533	XR_003306375.1	LOC100578173	NW_020555822.1	1360	16412	-
410533	LOC410533	TCONS_00040797	LOC410624	NC_037652.1	5005209	5006191	+
410533	LOC410533	TCONS_00001447	LOC724495	NC_037638.1	12205732	12221392	+
410533	LOC410533	XR_001702285.2	LOC107964104	NC_037639.1	11355697	11357162	+
413109	LOC413109	TCONS_00032943	LOC412108	NC_037648.1	2380803	2386997	-
413109	LOC413109	TCONS_00019012	LOC726672	NC_037643.1	2559904	2796282	-
410854	LOC410854	XR_408461.3	LOC102655426	NC_037645.1	3749750	3752773	+
410854	LOC410854	XR_003306404.1	LOC100577767	NW_020555859.1	7286	9291	-
410854	LOC410854	XR_003306375.1	LOC100578173	NW_020555822.1	1360	16412	-
410854	LOC410854	TCONS_00021610	LOC410013	NC_037644.1	839031	839426	-
410854	LOC410854	TCONS_00020779	XLOC_007171	NC_037644.1	5633018	5636105	+
410854	LOC410854	TCONS_00040797	LOC410624	NC_037652.1	5005209	5006191	+
410854	LOC410854	XR_003305182.1	LOC102655275	NC_037638.1	11942593	11953074	-
410854	LOC410854	TCONS_00001447	LOC724495	NC_037638.1	12205732	12221392	+
410854	LOC410854	XR_410907.3	LOC102654629	NC_037646.1	10694803	10696492	+
410854	LOC410854	XR_003305501.1	LOC100576417	NC_037647.1	3422279	3467019	-
410854	LOC410854	XR_001703563.2	LOC102656753	NC_037643.1	15274349	15280287	-
410854	LOC410854	TCONS_00010302	XLOC_003483	NC_037640.1	12796369	12800195	+
410854	LOC410854	XR_001702285.2	LOC107964104	NC_037639.1	11355697	11357162	+
410854	LOC410854	XR_411275.3	LOC102656130	NC_037639.1	15185690	15186784	+
410854	LOC410854	XR_001702131.2	LOC100578839	NC_037639.1	4708223	4715199	-
411071	LOC411071	XR_003304701.1	LOC100576277	NC_037642.1	11471580	11476396	-
100577758	LOC100577758	XR_001706165.2	LOC100578019	NW_020555859.1	34000	35439	-
100577758	LOC100577758	TCONS_00021610	LOC410013	NC_037644.1	839031	839426	-
100577758	LOC100577758	XR_001703718.2	LOC100578053	NC_037644.1	3340758	3343635	-
100577758	LOC100577758	TCONS_00020898	XLOC_007224	NC_037644.1	8575913	8577514	+
100577758	LOC100577758	XR_003305710.1	LOC102656011	NC_037648.1	982915	996898	-
726514	LOC726514	XR_407834.3	LOC102654823	NC_037640.1	3273716	3277445	-
726514	LOC726514	XR_003304243.1	LOC102654870	NC_037640.1	11971101	11974052	+
726514	LOC726514	TCONS_00041419	XLOC_014243	NC_037652.1	9400083	9401946	+
726514	LOC726514	TCONS_00044189	LOC113219351	NW_020555842.1	22957	25581	-
726514	LOC726514	TCONS_00022906	XLOC_007920	NC_037645.1	1887422	1888814	+
726514	LOC726514	TCONS_00024857	LOC100577028	NC_037645.1	4170556	4177112	-
726514	LOC726514	TCONS_00044430	XLOC_015302	NW_020555921.1	307	1655	-
726514	LOC726514	TCONS_00034736	XLOC_011871	NC_037649.1	2039488	2049843	+
726514	LOC726514	XR_001705188.2	LOC107965336	NC_037649.1	6818605	6820124	+
726514	LOC726514	TCONS_00021524	XLOC_007411	NC_037644.1	49431	51617	-
726514	LOC726514	TCONS_00021790	XLOC_007492	NC_037644.1	2276743	2289445	-
726514	LOC726514	TCONS_00022162	XLOC_007661	NC_037644.1	8012830	8014546	-
726514	LOC726514	TCONS_00032068	LOC408315	NC_037648.1	14083460	14084011	+
726514	LOC726514	XR_409590.3	LOC102654519	NC_037651.1	6822260	6824209	-
726514	LOC726514	TCONS_00032943	LOC412108	NC_037648.1	2380803	2386997	-
726514	LOC726514	TCONS_00029609	XLOC_010180	NC_037647.1	2776061	2789889	-
726514	LOC726514	TCONS_00029604	XLOC_010180	NC_037647.1	2773463	2789889	-
726514	LOC726514	TCONS_00029610	XLOC_010180	NC_037647.1	2776869	2789889	-
726514	LOC726514	TCONS_00028505	LOC412863	NC_037647.1	4781008	4784182	+
726514	LOC726514	XR_003305401.1	LOC102654089	NC_037647.1	9910662	9919608	+
726514	LOC726514	XR_003305714.1	LOC102656011	NC_037648.1	982915	990629	-
726514	LOC726514	XR_003305156.1	LOC102656765	NC_037645.1	12251365	12262656	-
726514	LOC726514	XR_001704039.2	LOC102656765	NC_037645.1	12251374	12262656	-
726514	LOC726514	TCONS_00025992	XLOC_008920	NC_037646.1	1222120	1224605	+
726514	LOC726514	TCONS_00027278	LOC724177	NC_037646.1	2722933	2723825	-
726514	LOC726514	XR_003306348.1	LOC100579059	NC_037638.1	6307742	6317272	-
726514	LOC726514	TCONS_00015640	XLOC_005282	NC_037642.1	10797236	10797933	+
726514	LOC726514	XR_003304936.1	LOC102656621	NC_037643.1	15028450	15032063	-
726514	LOC726514	XR_001702335.2	LOC102656910	NC_037640.1	13171537	13174605	+
726514	LOC726514	TCONS_00012435	LOC102655228	NC_037641.1	7690107	7694568	+
726514	LOC726514	TCONS_00012437	LOC102655228	NC_037641.1	7690107	7694568	+
726514	LOC726514	TCONS_00009052	XLOC_003075	NC_037640.1	2530624	2537534	+
726514	LOC726514	XR_003304195.1	LOC113218603	NC_037639.1	10021401	10025385	-
412243	LOC412243	TCONS_00019012	LOC726672	NC_037643.1	2559904	2796282	-
412243	LOC412243	TCONS_00000374	LOC410758	NC_037638.1	3061071	3069249	+
412243	LOC412243	TCONS_00011783	LOC408725	NC_037640.1	13120956	13129336	-
107965038	LOC107965038	XR_003306404.1	LOC100577767	NW_020555859.1	7286	9291	-
107965038	LOC107965038	XR_003306375.1	LOC100578173	NW_020555822.1	1360	16412	-
107965038	LOC107965038	TCONS_00020779	XLOC_007171	NC_037644.1	5633018	5636105	+
107965038	LOC107965038	TCONS_00040797	LOC410624	NC_037652.1	5005209	5006191	+
107965038	LOC107965038	XR_003305182.1	LOC102655275	NC_037638.1	11942593	11953074	-
107965038	LOC107965038	TCONS_00001447	LOC724495	NC_037638.1	12205732	12221392	+
107965038	LOC107965038	XR_410907.3	LOC102654629	NC_037646.1	10694803	10696492	+
107965038	LOC107965038	XR_003305501.1	LOC100576417	NC_037647.1	3422279	3467019	-
107965038	LOC107965038	XR_001703302.2	LOC102656936	NC_037643.1	11841882	11849474	-
107965038	LOC107965038	TCONS_00010302	XLOC_003483	NC_037640.1	12796369	12800195	+
107965038	LOC107965038	XR_001702148.2	LOC102656852	NC_037639.1	4430146	4433438	+
107965038	LOC107965038	XR_001702131.2	LOC100578839	NC_037639.1	4708223	4715199	-
726958	LOC726958	XR_410907.3	LOC102654629	NC_037646.1	10694803	10696492	+
726958	LOC726958	TCONS_00010302	XLOC_003483	NC_037640.1	12796369	12800195	+
726958	LOC726958	XR_001702131.2	LOC100578839	NC_037639.1	4708223	4715199	-
725076	LOC725076	XR_001706194.2	LOC107965780	NC_037644.1	6106099	6110611	+
411670	LOC411670	XR_003304355.1	LOC113218644	NC_037640.1	6210484	6211083	-
411670	LOC411670	TCONS_00022907	XLOC_007920	NC_037645.1	1887422	1888814	+
411670	LOC411670	TCONS_00033675	LOC726903	NC_037648.1	12577167	12578628	-
411670	LOC411670	TCONS_00012436	LOC102655228	NC_037641.1	7690107	7694568	+
411670	LOC411670	TCONS_00012438	LOC102655228	NC_037641.1	7690107	7694568	+
409406	LOC409406	XR_408461.3	LOC102655426	NC_037645.1	3749750	3752773	+
409406	LOC409406	XR_001703563.2	LOC102656753	NC_037643.1	15274349	15280287	-
409406	LOC409406	XR_001702285.2	LOC107964104	NC_037639.1	11355697	11357162	+
409406	LOC409406	XR_003306543.1	LOC113219410	NC_037638.1	20627643	20628868	-
725717	LOC725717	XR_003306404.1	LOC100577767	NW_020555859.1	7286	9291	-
725717	LOC725717	XR_003306375.1	LOC100578173	NW_020555822.1	1360	16412	-
725717	LOC725717	TCONS_00021610	LOC410013	NC_037644.1	839031	839426	-
725717	LOC725717	TCONS_00040797	LOC410624	NC_037652.1	5005209	5006191	+
725717	LOC725717	TCONS_00001447	LOC724495	NC_037638.1	12205732	12221392	+
725717	LOC725717	XR_410907.3	LOC102654629	NC_037646.1	10694803	10696492	+
725717	LOC725717	XR_003305501.1	LOC100576417	NC_037647.1	3422279	3467019	-
725717	LOC725717	TCONS_00010302	XLOC_003483	NC_037640.1	12796369	12800195	+
725717	LOC725717	XR_001702285.2	LOC107964104	NC_037639.1	11355697	11357162	+
725717	LOC725717	XR_411275.3	LOC102656130	NC_037639.1	15185690	15186784	+
725717	LOC725717	XR_001702131.2	LOC100578839	NC_037639.1	4708223	4715199	-
724437	LOC724437	XR_003306390.1	LOC100578173	NW_020555822.1	1360	9600	-
724437	LOC724437	XR_003304701.1	LOC100576277	NC_037642.1	11471580	11476396	-
724437	LOC724437	XR_003304544.1	LOC113218557	NC_037641.1	1779220	1780832	-
724437	LOC724437	XR_003304333.1	LOC100577216	NC_037640.1	2104	29934	-
725269	LOC725269	TCONS_00019012	LOC726672	NC_037643.1	2559904	2796282	-
552613	LOC552613	XR_003304193.1	LOC113218601	NC_037639.1	9954462	9962804	-
725586	LOC725586	XR_003306375.1	LOC100578173	NW_020555822.1	1360	16412	-
725586	LOC725586	TCONS_00040797	LOC410624	NC_037652.1	5005209	5006191	+
725586	LOC725586	XR_003305182.1	LOC102655275	NC_037638.1	11942593	11953074	-
725586	LOC725586	TCONS_00001447	LOC724495	NC_037638.1	12205732	12221392	+
725586	LOC725586	TCONS_00010302	XLOC_003483	NC_037640.1	12796369	12800195	+
725586	LOC725586	XR_001702131.2	LOC100578839	NC_037639.1	4708223	4715199	-
410068	Obp10	XR_408461.3	LOC102655426	NC_037645.1	3749750	3752773	+
410068	Obp10	TCONS_00020779	XLOC_007171	NC_037644.1	5633018	5636105	+
410068	Obp10	XR_003304732.1	LOC113218798	NC_037638.1	14363551	14364107	-
410068	Obp10	XR_001703563.2	LOC102656753	NC_037643.1	15274349	15280287	-
410068	Obp10	XR_001702285.2	LOC107964104	NC_037639.1	11355697	11357162	+
727483	LOC727483	XR_407704.3	LOC102653945	NC_037648.1	892685	896532	+
727483	LOC727483	TCONS_00006795	LOC724554	NC_037639.1	13958568	13986268	+
726445	Gpdh	TCONS_00040797	LOC410624	NC_037652.1	5005209	5006191	+
726445	Gpdh	TCONS_00001447	LOC724495	NC_037638.1	12205732	12221392	+
727118	LOC727118	XR_001702365.2	LOC102655862	NC_037640.1	5400593	5407875	-
727118	LOC727118	TCONS_00022907	XLOC_007920	NC_037645.1	1887422	1888814	+
727118	LOC727118	TCONS_00044458	XLOC_015307	NW_020555946.1	222	1754	-
727118	LOC727118	XR_003306029.1	LOC107965519	NC_037651.1	4925773	4931623	-
727118	LOC727118	TCONS_00041508	Mad	NC_037652.1	1327047	1331108	-
727118	LOC727118	TCONS_00004346	LOC725885	NC_037638.1	13854689	13856381	-
727118	LOC727118	TCONS_00029526	XLOC_010152	NC_037647.1	788996	791516	-
727118	LOC727118	XR_003305709.1	LOC102656011	NC_037648.1	982915	1011861	-
727118	LOC727118	TCONS_00013191	XLOC_004440	NC_037641.1	211666	216974	-
727118	LOC727118	TCONS_00012438	LOC102655228	NC_037641.1	7690107	7694568	+
727118	LOC727118	XR_003304193.1	LOC113218601	NC_037639.1	9954462	9962804	-
727118	LOC727118	TCONS_00009051	XLOC_003075	NC_037640.1	2530624	2537534	+
410839	Gstcd	XR_003305585.1	LOC102654947	NC_037648.1	14738389	14743346	+
100577527	LOC100577527	XR_408461.3	LOC102655426	NC_037645.1	3749750	3752773	+
100577527	LOC100577527	XR_003304732.1	LOC113218798	NC_037638.1	14363551	14364107	-
725969	LOC725969	TCONS_00032943	LOC412108	NC_037648.1	2380803	2386997	-
725969	LOC725969	TCONS_00019012	LOC726672	NC_037643.1	2559904	2796282	-
724634	LOC724634	XR_001702364.2	LOC102655862	NC_037640.1	5400593	5404324	-
724634	LOC724634	XR_411202.3	LOC102654417	NC_037640.1	11925770	11928181	-
724634	LOC724634	TCONS_00022906	XLOC_007920	NC_037645.1	1887422	1888814	+
724634	LOC724634	TCONS_00023604	AChE-2	NC_037645.1	7438734	7445175	+
724634	LOC724634	TCONS_00021524	XLOC_007411	NC_037644.1	49431	51617	-
724634	LOC724634	TCONS_00021790	XLOC_007492	NC_037644.1	2276743	2289445	-
724634	LOC724634	XR_409590.3	LOC102654519	NC_037651.1	6822260	6824209	-
724634	LOC724634	TCONS_00032943	LOC412108	NC_037648.1	2380803	2386997	-
724634	LOC724634	TCONS_00019012	LOC726672	NC_037643.1	2559904	2796282	-
724634	LOC724634	TCONS_00029526	XLOC_010152	NC_037647.1	788996	791516	-
724634	LOC724634	XR_001704686.2	LOC102655465	NC_037647.1	10972250	10975753	+
724634	LOC724634	TCONS_00000374	LOC410758	NC_037638.1	3061071	3069249	+
724634	LOC724634	XR_003304557.1	LOC100576929	NC_037641.1	13390895	13392068	+
724634	LOC724634	TCONS_00016584	XLOC_005641	NC_037642.1	6785688	6791687	-
724634	LOC724634	TCONS_00011783	LOC408725	NC_037640.1	13120956	13129336	-
724634	LOC724634	TCONS_00013191	XLOC_004440	NC_037641.1	211666	216974	-
724634	LOC724634	XR_003304195.1	LOC113218603	NC_037639.1	10021401	10025385	-
550875	LOC550875	XR_408461.3	LOC102655426	NC_037645.1	3749750	3752773	+
550875	LOC550875	TCONS_00028510	LOC412863	NC_037647.1	4781639	4784930	+
550875	LOC550875	XR_001703563.2	LOC102656753	NC_037643.1	15274349	15280287	-
550875	LOC550875	XR_001702285.2	LOC107964104	NC_037639.1	11355697	11357162	+
550875	LOC550875	XR_003306543.1	LOC113219410	NC_037638.1	20627643	20628868	-
408675	LOC408675	XR_003306404.1	LOC100577767	NW_020555859.1	7286	9291	-
408675	LOC408675	XR_003306375.1	LOC100578173	NW_020555822.1	1360	16412	-
408675	LOC408675	TCONS_00040797	LOC410624	NC_037652.1	5005209	5006191	+
408675	LOC408675	XR_003305182.1	LOC102655275	NC_037638.1	11942593	11953074	-
408675	LOC408675	TCONS_00001447	LOC724495	NC_037638.1	12205732	12221392	+
408675	LOC408675	XR_410907.3	LOC102654629	NC_037646.1	10694803	10696492	+
408675	LOC408675	XR_003305501.1	LOC100576417	NC_037647.1	3422279	3467019	-
408675	LOC408675	XR_001703302.2	LOC102656936	NC_037643.1	11841882	11849474	-
408675	LOC408675	TCONS_00010302	XLOC_003483	NC_037640.1	12796369	12800195	+
408675	LOC408675	XR_001702148.2	LOC102656852	NC_037639.1	4430146	4433438	+
408675	LOC408675	XR_001702131.2	LOC100578839	NC_037639.1	4708223	4715199	-
727251	LOC727251	XR_003306404.1	LOC100577767	NW_020555859.1	7286	9291	-
727251	LOC727251	XR_003306375.1	LOC100578173	NW_020555822.1	1360	16412	-
727251	LOC727251	TCONS_00020779	XLOC_007171	NC_037644.1	5633018	5636105	+
727251	LOC727251	TCONS_00040797	LOC410624	NC_037652.1	5005209	5006191	+
727251	LOC727251	XR_003305182.1	LOC102655275	NC_037638.1	11942593	11953074	-
727251	LOC727251	TCONS_00001447	LOC724495	NC_037638.1	12205732	12221392	+
727251	LOC727251	XR_410907.3	LOC102654629	NC_037646.1	10694803	10696492	+
727251	LOC727251	XR_003305501.1	LOC100576417	NC_037647.1	3422279	3467019	-
727251	LOC727251	TCONS_00010302	XLOC_003483	NC_037640.1	12796369	12800195	+
727251	LOC727251	XR_001702285.2	LOC107964104	NC_037639.1	11355697	11357162	+
727251	LOC727251	XR_411275.3	LOC102656130	NC_037639.1	15185690	15186784	+
727251	LOC727251	XR_001702131.2	LOC100578839	NC_037639.1	4708223	4715199	-
102654920	LOC102654920	TCONS_00017393	XLOC_005915	NC_037642.1	13064599	13068750	-
102654691	LOC102654691	XR_003306404.1	LOC100577767	NW_020555859.1	7286	9291	-
102654691	LOC102654691	XR_003306375.1	LOC100578173	NW_020555822.1	1360	16412	-
102654691	LOC102654691	TCONS_00021610	LOC410013	NC_037644.1	839031	839426	-
102654691	LOC102654691	TCONS_00040797	LOC410624	NC_037652.1	5005209	5006191	+
102654691	LOC102654691	XR_003305182.1	LOC102655275	NC_037638.1	11942593	11953074	-
102654691	LOC102654691	TCONS_00001447	LOC724495	NC_037638.1	12205732	12221392	+
102654691	LOC102654691	XR_410907.3	LOC102654629	NC_037646.1	10694803	10696492	+
102654691	LOC102654691	XR_003305501.1	LOC100576417	NC_037647.1	3422279	3467019	-
102654691	LOC102654691	TCONS_00010302	XLOC_003483	NC_037640.1	12796369	12800195	+
102654691	LOC102654691	XR_001702285.2	LOC107964104	NC_037639.1	11355697	11357162	+
102654691	LOC102654691	XR_411275.3	LOC102656130	NC_037639.1	15185690	15186784	+
102654691	LOC102654691	XR_001702131.2	LOC100578839	NC_037639.1	4708223	4715199	-
725620	LOC725620	XR_003306029.1	LOC107965519	NC_037651.1	4925773	4931623	-
725620	LOC725620	TCONS_00017393	XLOC_005915	NC_037642.1	13064599	13068750	-
725620	LOC725620	XR_003306543.1	LOC113219410	NC_037638.1	20627643	20628868	-
408540	Tpx-3	XR_003306404.1	LOC100577767	NW_020555859.1	7286	9291	-
408540	Tpx-3	XR_003306375.1	LOC100578173	NW_020555822.1	1360	16412	-
408540	Tpx-3	TCONS_00021610	LOC410013	NC_037644.1	839031	839426	-
408540	Tpx-3	TCONS_00040797	LOC410624	NC_037652.1	5005209	5006191	+
408540	Tpx-3	XR_003305182.1	LOC102655275	NC_037638.1	11942593	11953074	-
408540	Tpx-3	TCONS_00001447	LOC724495	NC_037638.1	12205732	12221392	+
408540	Tpx-3	XR_410907.3	LOC102654629	NC_037646.1	10694803	10696492	+
408540	Tpx-3	XR_003305501.1	LOC100576417	NC_037647.1	3422279	3467019	-
408540	Tpx-3	TCONS_00010302	XLOC_003483	NC_037640.1	12796369	12800195	+
408540	Tpx-3	XR_411275.3	LOC102656130	NC_037639.1	15185690	15186784	+
408540	Tpx-3	XR_001702131.2	LOC100578839	NC_037639.1	4708223	4715199	-
413286	LOC413286	XR_001706194.2	LOC107965780	NC_037644.1	6106099	6110611	+
413286	LOC413286	XR_003304544.1	LOC113218557	NC_037641.1	1779220	1780832	-
413286	LOC413286	XR_003304333.1	LOC100577216	NC_037640.1	2104	29934	-
412543	LOC412543	TCONS_00021610	LOC410013	NC_037644.1	839031	839426	-
412543	LOC412543	XR_411275.3	LOC102656130	NC_037639.1	15185690	15186784	+
724757	LOC724757	XR_003305068.1	LOC100577571	NC_037644.1	3015156	3016846	+
724757	LOC724757	XR_003304897.1	LOC107964584	NC_037643.1	8912200	8913854	-
724757	LOC724757	XR_001703563.2	LOC102656753	NC_037643.1	15274349	15280287	-
411250	LOC411250	TCONS_00021524	XLOC_007411	NC_037644.1	49431	51617	-
411250	LOC411250	TCONS_00019012	LOC726672	NC_037643.1	2559904	2796282	-
724701	LOC724701	XR_003306375.1	LOC100578173	NW_020555822.1	1360	16412	-
724701	LOC724701	TCONS_00040797	LOC410624	NC_037652.1	5005209	5006191	+
724701	LOC724701	XR_003305182.1	LOC102655275	NC_037638.1	11942593	11953074	-
724701	LOC724701	TCONS_00001447	LOC724495	NC_037638.1	12205732	12221392	+
724701	LOC724701	XR_410907.3	LOC102654629	NC_037646.1	10694803	10696492	+
724701	LOC724701	XR_003305501.1	LOC100576417	NC_037647.1	3422279	3467019	-
724701	LOC724701	TCONS_00010302	XLOC_003483	NC_037640.1	12796369	12800195	+
724701	LOC724701	XR_001702131.2	LOC100578839	NC_037639.1	4708223	4715199	-
100576559	LOC100576559	TCONS_00021610	LOC410013	NC_037644.1	839031	839426	-
100576559	LOC100576559	XR_003305068.1	LOC100577571	NC_037644.1	3015156	3016846	+
100576559	LOC100576559	XR_411275.3	LOC102656130	NC_037639.1	15185690	15186784	+
726399	LOC726399	TCONS_00019012	LOC726672	NC_037643.1	2559904	2796282	-
726399	LOC726399	TCONS_00000374	LOC410758	NC_037638.1	3061071	3069249	+
726399	LOC726399	TCONS_00011783	LOC408725	NC_037640.1	13120956	13129336	-
726399	LOC726399	XR_003304193.1	LOC113218601	NC_037639.1	9954462	9962804	-
100577073	LOC100577073	XR_001706165.2	LOC100578019	NW_020555859.1	34000	35439	-
100577073	LOC100577073	TCONS_00021610	LOC410013	NC_037644.1	839031	839426	-
100577073	LOC100577073	XR_003305068.1	LOC100577571	NC_037644.1	3015156	3016846	+
100577073	LOC100577073	TCONS_00020898	XLOC_007224	NC_037644.1	8575913	8577514	+
100577073	LOC100577073	TCONS_00040797	LOC410624	NC_037652.1	5005209	5006191	+
100577073	LOC100577073	TCONS_00001447	LOC724495	NC_037638.1	12205732	12221392	+
100577073	LOC100577073	XR_003305710.1	LOC102656011	NC_037648.1	982915	996898	-
100577073	LOC100577073	XR_003304897.1	LOC107964584	NC_037643.1	8912200	8913854	-
100577073	LOC100577073	XR_411275.3	LOC102656130	NC_037639.1	15185690	15186784	+
727199	LOC727199	XR_003306404.1	LOC100577767	NW_020555859.1	7286	9291	-
727199	LOC727199	XR_003306375.1	LOC100578173	NW_020555822.1	1360	16412	-
727199	LOC727199	TCONS_00021610	LOC410013	NC_037644.1	839031	839426	-
727199	LOC727199	TCONS_00020779	XLOC_007171	NC_037644.1	5633018	5636105	+
727199	LOC727199	TCONS_00040797	LOC410624	NC_037652.1	5005209	5006191	+
727199	LOC727199	XR_003305182.1	LOC102655275	NC_037638.1	11942593	11953074	-
727199	LOC727199	TCONS_00001447	LOC724495	NC_037638.1	12205732	12221392	+
727199	LOC727199	XR_410907.3	LOC102654629	NC_037646.1	10694803	10696492	+
727199	LOC727199	XR_003305501.1	LOC100576417	NC_037647.1	3422279	3467019	-
727199	LOC727199	XR_001703563.2	LOC102656753	NC_037643.1	15274349	15280287	-
727199	LOC727199	TCONS_00010302	XLOC_003483	NC_037640.1	12796369	12800195	+
727199	LOC727199	XR_001702285.2	LOC107964104	NC_037639.1	11355697	11357162	+
727199	LOC727199	XR_411275.3	LOC102656130	NC_037639.1	15185690	15186784	+
727199	LOC727199	XR_001702131.2	LOC100578839	NC_037639.1	4708223	4715199	-
113218560	LOC113218560	XR_003306404.1	LOC100577767	NW_020555859.1	7286	9291	-
113218560	LOC113218560	XR_003306375.1	LOC100578173	NW_020555822.1	1360	16412	-
113218560	LOC113218560	TCONS_00021610	LOC410013	NC_037644.1	839031	839426	-
113218560	LOC113218560	XR_003305068.1	LOC100577571	NC_037644.1	3015156	3016846	+
113218560	LOC113218560	TCONS_00040797	LOC410624	NC_037652.1	5005209	5006191	+
113218560	LOC113218560	TCONS_00001447	LOC724495	NC_037638.1	12205732	12221392	+
113218560	LOC113218560	XR_410907.3	LOC102654629	NC_037646.1	10694803	10696492	+
113218560	LOC113218560	XR_003305501.1	LOC100576417	NC_037647.1	3422279	3467019	-
113218560	LOC113218560	XR_001703563.2	LOC102656753	NC_037643.1	15274349	15280287	-
113218560	LOC113218560	TCONS_00010302	XLOC_003483	NC_037640.1	12796369	12800195	+
113218560	LOC113218560	XR_001702285.2	LOC107964104	NC_037639.1	11355697	11357162	+
113218560	LOC113218560	XR_411275.3	LOC102656130	NC_037639.1	15185690	15186784	+
113218560	LOC113218560	XR_001702131.2	LOC100578839	NC_037639.1	4708223	4715199	-
100576140	LOC100576140	XR_408461.3	LOC102655426	NC_037645.1	3749750	3752773	+
100576140	LOC100576140	XR_003305068.1	LOC100577571	NC_037644.1	3015156	3016846	+
100576140	LOC100576140	XR_001703563.2	LOC102656753	NC_037643.1	15274349	15280287	-
100576140	LOC100576140	XR_001702285.2	LOC107964104	NC_037639.1	11355697	11357162	+
100576140	LOC100576140	XR_003306543.1	LOC113219410	NC_037638.1	20627643	20628868	-
725899	LOC725899	XR_408461.3	LOC102655426	NC_037645.1	3749750	3752773	+
725899	LOC725899	TCONS_00017393	XLOC_005915	NC_037642.1	13064599	13068750	-
725899	LOC725899	XR_001703563.2	LOC102656753	NC_037643.1	15274349	15280287	-
725899	LOC725899	XR_003306543.1	LOC113219410	NC_037638.1	20627643	20628868	-
725784	LOC725784	TCONS_00021610	LOC410013	NC_037644.1	839031	839426	-
725784	LOC725784	XR_003305068.1	LOC100577571	NC_037644.1	3015156	3016846	+
725784	LOC725784	XR_003304897.1	LOC107964584	NC_037643.1	8912200	8913854	-
725784	LOC725784	XR_411275.3	LOC102656130	NC_037639.1	15185690	15186784	+
552688	LOC552688	XR_003306404.1	LOC100577767	NW_020555859.1	7286	9291	-
552688	LOC552688	XR_003306375.1	LOC100578173	NW_020555822.1	1360	16412	-
552688	LOC552688	TCONS_00021610	LOC410013	NC_037644.1	839031	839426	-
552688	LOC552688	TCONS_00020779	XLOC_007171	NC_037644.1	5633018	5636105	+
552688	LOC552688	TCONS_00040797	LOC410624	NC_037652.1	5005209	5006191	+
552688	LOC552688	XR_003305182.1	LOC102655275	NC_037638.1	11942593	11953074	-
552688	LOC552688	TCONS_00001447	LOC724495	NC_037638.1	12205732	12221392	+
552688	LOC552688	XR_410907.3	LOC102654629	NC_037646.1	10694803	10696492	+
552688	LOC552688	XR_003305501.1	LOC100576417	NC_037647.1	3422279	3467019	-
552688	LOC552688	XR_001703302.2	LOC102656936	NC_037643.1	11841882	11849474	-
552688	LOC552688	TCONS_00010302	XLOC_003483	NC_037640.1	12796369	12800195	+
552688	LOC552688	XR_001702148.2	LOC102656852	NC_037639.1	4430146	4433438	+
552688	LOC552688	XR_001702131.2	LOC100578839	NC_037639.1	4708223	4715199	-
409310	LOC409310	TCONS_00021610	LOC410013	NC_037644.1	839031	839426	-
409310	LOC409310	TCONS_00040797	LOC410624	NC_037652.1	5005209	5006191	+
409310	LOC409310	TCONS_00001447	LOC724495	NC_037638.1	12205732	12221392	+
552187	LOC552187	TCONS_00019012	LOC726672	NC_037643.1	2559904	2796282	-
552403	LOC552403	XR_408461.3	LOC102655426	NC_037645.1	3749750	3752773	+
552403	LOC552403	XR_001703563.2	LOC102656753	NC_037643.1	15274349	15280287	-
552403	LOC552403	XR_001702285.2	LOC107964104	NC_037639.1	11355697	11357162	+
552403	LOC552403	XR_003306543.1	LOC113219410	NC_037638.1	20627643	20628868	-
551655	LOC551655	XR_003306375.1	LOC100578173	NW_020555822.1	1360	16412	-
551655	LOC551655	TCONS_00040797	LOC410624	NC_037652.1	5005209	5006191	+
551655	LOC551655	XR_003305182.1	LOC102655275	NC_037638.1	11942593	11953074	-
551655	LOC551655	TCONS_00001447	LOC724495	NC_037638.1	12205732	12221392	+
551655	LOC551655	XR_410907.3	LOC102654629	NC_037646.1	10694803	10696492	+
551655	LOC551655	XR_003305501.1	LOC100576417	NC_037647.1	3422279	3467019	-
551655	LOC551655	XR_001703302.2	LOC102656936	NC_037643.1	11841882	11849474	-
551655	LOC551655	TCONS_00010302	XLOC_003483	NC_037640.1	12796369	12800195	+
551655	LOC551655	XR_001702131.2	LOC100578839	NC_037639.1	4708223	4715199	-
410982	LOC410982	XR_003305821.1	LOC107965314	NC_037649.1	9143354	9155988	+
410982	LOC410982	TCONS_00027885	LOC725557	NC_037646.1	9854188	9856449	-
100577827	LOC100577827	TCONS_00032068	LOC408315	NC_037648.1	14083460	14084011	+
751767	LOC751767	XR_003305068.1	LOC100577571	NC_037644.1	3015156	3016846	+
751767	LOC751767	XR_003304897.1	LOC107964584	NC_037643.1	8912200	8913854	-
751767	LOC751767	XR_001703563.2	LOC102656753	NC_037643.1	15274349	15280287	-
751767	LOC751767	XR_003306543.1	LOC113219410	NC_037638.1	20627643	20628868	-
113219210	LOC113219210	XR_001702365.2	LOC102655862	NC_037640.1	5400593	5407875	-
113219210	LOC113219210	TCONS_00022907	XLOC_007920	NC_037645.1	1887422	1888814	+
113219210	LOC113219210	TCONS_00033675	LOC726903	NC_037648.1	12577167	12578628	-
113219210	LOC113219210	TCONS_00012436	LOC102655228	NC_037641.1	7690107	7694568	+
113219210	LOC113219210	TCONS_00012438	LOC102655228	NC_037641.1	7690107	7694568	+
725401	LOC725401	TCONS_00017393	XLOC_005915	NC_037642.1	13064599	13068750	-
725401	LOC725401	XR_001703563.2	LOC102656753	NC_037643.1	15274349	15280287	-
725401	LOC725401	XR_003306543.1	LOC113219410	NC_037638.1	20627643	20628868	-
413397	Def2	XR_003305101.1	LOC100576478	NC_037645.1	3601693	3608801	+
413397	Def2	TCONS_00043221	LOC100576384	NC_037653.1	5939416	5945031	+
413397	Def2	TCONS_00013772	XLOC_004605	NC_037641.1	5714814	5715265	-
413397	Def2	XR_408897.3	LOC102656658	NC_037644.1	3650226	3659414	-
413397	Def2	TCONS_00040267	LOC551446	NC_037651.1	10604039	10605896	-
413397	Def2	TCONS_00040269	LOC551446	NC_037651.1	10604039	10605896	-
413397	Def2	XR_407704.3	LOC102653945	NC_037648.1	892685	896532	+
413397	Def2	TCONS_00025614	LOC411288	NC_037645.1	10955749	10958205	-
413397	Def2	XR_408518.3	LOC102656901	NC_037642.1	2972845	2973897	-
413397	Def2	TCONS_00015145	LOC411083	NC_037642.1	6948615	7003935	+
413397	Def2	XR_003304277.1	LOC102656910	NC_037640.1	13171537	13174596	+
413397	Def2	TCONS_00013190	XLOC_004440	NC_037641.1	211656	216968	-
413397	Def2	TCONS_00006795	LOC724554	NC_037639.1	13958568	13986268	+
410134	LOC410134	XR_003306404.1	LOC100577767	NW_020555859.1	7286	9291	-
410134	LOC410134	XR_003306375.1	LOC100578173	NW_020555822.1	1360	16412	-
410134	LOC410134	TCONS_00020779	XLOC_007171	NC_037644.1	5633018	5636105	+
410134	LOC410134	TCONS_00040797	LOC410624	NC_037652.1	5005209	5006191	+
410134	LOC410134	TCONS_00001447	LOC724495	NC_037638.1	12205732	12221392	+
410134	LOC410134	XR_410907.3	LOC102654629	NC_037646.1	10694803	10696492	+
410134	LOC410134	XR_003305501.1	LOC100576417	NC_037647.1	3422279	3467019	-
410134	LOC410134	TCONS_00010302	XLOC_003483	NC_037640.1	12796369	12800195	+
410134	LOC410134	XR_001702131.2	LOC100578839	NC_037639.1	4708223	4715199	-
100578801	LOC100578801	XR_003305947.1	LOC113219193	NC_037650.1	9125723	9127023	-
100578801	LOC100578801	XR_003305182.1	LOC102655275	NC_037638.1	11942593	11953074	-
100578801	LOC100578801	XR_001703302.2	LOC102656936	NC_037643.1	11841882	11849474	-
100578801	LOC100578801	TCONS_00005139	LOC102656360	NC_037638.1	20633707	20635433	-
100578801	LOC100578801	XR_001702148.2	LOC102656852	NC_037639.1	4430146	4433438	+
409928	LOC409928	XR_001702365.2	LOC102655862	NC_037640.1	5400593	5407875	-
409928	LOC409928	XR_411202.3	LOC102654417	NC_037640.1	11925770	11928181	-
409928	LOC409928	TCONS_00044458	XLOC_015307	NW_020555946.1	222	1754	-
409928	LOC409928	TCONS_00019012	LOC726672	NC_037643.1	2559904	2796282	-
409928	LOC409928	TCONS_00029526	XLOC_010152	NC_037647.1	788996	791516	-
409928	LOC409928	XR_001704686.2	LOC102655465	NC_037647.1	10972250	10975753	+
409928	LOC409928	XR_003305709.1	LOC102656011	NC_037648.1	982915	1011861	-
409928	LOC409928	TCONS_00000374	LOC410758	NC_037638.1	3061071	3069249	+
409928	LOC409928	TCONS_00011783	LOC408725	NC_037640.1	13120956	13129336	-
409928	LOC409928	TCONS_00013191	XLOC_004440	NC_037641.1	211666	216974	-
409928	LOC409928	XR_003304193.1	LOC113218601	NC_037639.1	9954462	9962804	-
409928	LOC409928	TCONS_00009051	XLOC_003075	NC_037640.1	2530624	2537534	+
100576330	LOC100576330	XR_003305947.1	LOC113219193	NC_037650.1	9125723	9127023	-
100576330	LOC100576330	XR_003306404.1	LOC100577767	NW_020555859.1	7286	9291	-
100576330	LOC100576330	XR_003306375.1	LOC100578173	NW_020555822.1	1360	16412	-
100576330	LOC100576330	XR_003305821.1	LOC107965314	NC_037649.1	9143354	9155988	+
100576330	LOC100576330	TCONS_00020779	XLOC_007171	NC_037644.1	5633018	5636105	+
100576330	LOC100576330	XR_003305645.1	LOC113219104	NC_037648.1	10154611	10157975	+
100576330	LOC100576330	XR_003305182.1	LOC102655275	NC_037638.1	11942593	11953074	-
100576330	LOC100576330	TCONS_00027885	LOC725557	NC_037646.1	9854188	9856449	-
100576330	LOC100576330	XR_410907.3	LOC102654629	NC_037646.1	10694803	10696492	+
100576330	LOC100576330	XR_003305501.1	LOC100576417	NC_037647.1	3422279	3467019	-
100576330	LOC100576330	XR_001703302.2	LOC102656936	NC_037643.1	11841882	11849474	-
100576330	LOC100576330	TCONS_00010302	XLOC_003483	NC_037640.1	12796369	12800195	+
100576330	LOC100576330	TCONS_00005139	LOC102656360	NC_037638.1	20633707	20635433	-
100576330	LOC100576330	XR_001702148.2	LOC102656852	NC_037639.1	4430146	4433438	+
100576330	LOC100576330	XR_001702131.2	LOC100578839	NC_037639.1	4708223	4715199	-
413025	LOC413025	XR_003305030.1	LOC102655868	NC_037644.1	12194226	12198294	-
413025	LOC413025	TCONS_00022906	XLOC_007920	NC_037645.1	1887422	1888814	+
413025	LOC413025	TCONS_00021524	XLOC_007411	NC_037644.1	49431	51617	-
413025	LOC413025	TCONS_00021790	XLOC_007492	NC_037644.1	2276743	2289445	-
413025	LOC413025	TCONS_00032068	LOC408315	NC_037648.1	14083460	14084011	+
413025	LOC413025	XR_409590.3	LOC102654519	NC_037651.1	6822260	6824209	-
413025	LOC413025	TCONS_00032943	LOC412108	NC_037648.1	2380803	2386997	-
413025	LOC413025	TCONS_00029604	XLOC_010180	NC_037647.1	2773463	2789889	-
413025	LOC413025	TCONS_00029610	XLOC_010180	NC_037647.1	2776869	2789889	-
413025	LOC413025	XR_003304557.1	LOC100576929	NC_037641.1	13390895	13392068	+
413025	LOC413025	TCONS_00016584	XLOC_005641	NC_037642.1	6785688	6791687	-
413025	LOC413025	XR_003304936.1	LOC102656621	NC_037643.1	15028450	15032063	-
413025	LOC413025	TCONS_00009052	XLOC_003075	NC_037640.1	2530624	2537534	+
413025	LOC413025	XR_003304195.1	LOC113218603	NC_037639.1	10021401	10025385	-
726786	LOC726786	XR_003306404.1	LOC100577767	NW_020555859.1	7286	9291	-
726786	LOC726786	XR_003306375.1	LOC100578173	NW_020555822.1	1360	16412	-
726786	LOC726786	TCONS_00020779	XLOC_007171	NC_037644.1	5633018	5636105	+
726786	LOC726786	TCONS_00040797	LOC410624	NC_037652.1	5005209	5006191	+
726786	LOC726786	XR_003305182.1	LOC102655275	NC_037638.1	11942593	11953074	-
726786	LOC726786	TCONS_00001447	LOC724495	NC_037638.1	12205732	12221392	+
726786	LOC726786	XR_410907.3	LOC102654629	NC_037646.1	10694803	10696492	+
726786	LOC726786	XR_003305501.1	LOC100576417	NC_037647.1	3422279	3467019	-
726786	LOC726786	XR_001703302.2	LOC102656936	NC_037643.1	11841882	11849474	-
726786	LOC726786	TCONS_00010302	XLOC_003483	NC_037640.1	12796369	12800195	+
726786	LOC726786	TCONS_00005139	LOC102656360	NC_037638.1	20633707	20635433	-
726786	LOC726786	XR_001702148.2	LOC102656852	NC_037639.1	4430146	4433438	+
726786	LOC726786	XR_001702131.2	LOC100578839	NC_037639.1	4708223	4715199	-
107964436	LOC107964436	XR_003306404.1	LOC100577767	NW_020555859.1	7286	9291	-
107964436	LOC107964436	XR_003306375.1	LOC100578173	NW_020555822.1	1360	16412	-
107964436	LOC107964436	TCONS_00020779	XLOC_007171	NC_037644.1	5633018	5636105	+
107964436	LOC107964436	XR_003305501.1	LOC100576417	NC_037647.1	3422279	3467019	-
551857	LOC551857	XR_003306404.1	LOC100577767	NW_020555859.1	7286	9291	-
551857	LOC551857	XR_003306375.1	LOC100578173	NW_020555822.1	1360	16412	-
551857	LOC551857	TCONS_00020779	XLOC_007171	NC_037644.1	5633018	5636105	+
551857	LOC551857	TCONS_00040797	LOC410624	NC_037652.1	5005209	5006191	+
551857	LOC551857	XR_003305182.1	LOC102655275	NC_037638.1	11942593	11953074	-
551857	LOC551857	TCONS_00001447	LOC724495	NC_037638.1	12205732	12221392	+
551857	LOC551857	XR_410907.3	LOC102654629	NC_037646.1	10694803	10696492	+
551857	LOC551857	XR_003305501.1	LOC100576417	NC_037647.1	3422279	3467019	-
551857	LOC551857	XR_001703302.2	LOC102656936	NC_037643.1	11841882	11849474	-
551857	LOC551857	TCONS_00010302	XLOC_003483	NC_037640.1	12796369	12800195	+
551857	LOC551857	XR_001702148.2	LOC102656852	NC_037639.1	4430146	4433438	+
551857	LOC551857	XR_001702131.2	LOC100578839	NC_037639.1	4708223	4715199	-
413383	LOC413383	TCONS_00022906	XLOC_007920	NC_037645.1	1887422	1888814	+
413383	LOC413383	TCONS_00032943	LOC412108	NC_037648.1	2380803	2386997	-
413383	LOC413383	TCONS_00019012	LOC726672	NC_037643.1	2559904	2796282	-
413383	LOC413383	XR_003304195.1	LOC113218603	NC_037639.1	10021401	10025385	-
413478	LOC413478	XR_003306404.1	LOC100577767	NW_020555859.1	7286	9291	-
413478	LOC413478	XR_003306375.1	LOC100578173	NW_020555822.1	1360	16412	-
413478	LOC413478	TCONS_00040797	LOC410624	NC_037652.1	5005209	5006191	+
413478	LOC413478	XR_003305182.1	LOC102655275	NC_037638.1	11942593	11953074	-
413478	LOC413478	TCONS_00001447	LOC724495	NC_037638.1	12205732	12221392	+
413478	LOC413478	XR_410907.3	LOC102654629	NC_037646.1	10694803	10696492	+
413478	LOC413478	XR_003305501.1	LOC100576417	NC_037647.1	3422279	3467019	-
413478	LOC413478	XR_001703302.2	LOC102656936	NC_037643.1	11841882	11849474	-
413478	LOC413478	TCONS_00010302	XLOC_003483	NC_037640.1	12796369	12800195	+
413478	LOC413478	XR_001702148.2	LOC102656852	NC_037639.1	4430146	4433438	+
413478	LOC413478	XR_001702131.2	LOC100578839	NC_037639.1	4708223	4715199	-
724546	LOC724546	XR_003306375.1	LOC100578173	NW_020555822.1	1360	16412	-
724546	LOC724546	TCONS_00040797	LOC410624	NC_037652.1	5005209	5006191	+
724546	LOC724546	XR_003305182.1	LOC102655275	NC_037638.1	11942593	11953074	-
724546	LOC724546	TCONS_00001447	LOC724495	NC_037638.1	12205732	12221392	+
724546	LOC724546	XR_410907.3	LOC102654629	NC_037646.1	10694803	10696492	+
724546	LOC724546	XR_001703302.2	LOC102656936	NC_037643.1	11841882	11849474	-
724546	LOC724546	TCONS_00010302	XLOC_003483	NC_037640.1	12796369	12800195	+
724546	LOC724546	XR_001702131.2	LOC100578839	NC_037639.1	4708223	4715199	-
551603	LOC551603	TCONS_00021610	LOC410013	NC_037644.1	839031	839426	-
551603	LOC551603	TCONS_00040797	LOC410624	NC_037652.1	5005209	5006191	+
551603	LOC551603	TCONS_00001447	LOC724495	NC_037638.1	12205732	12221392	+
551603	LOC551603	XR_410907.3	LOC102654629	NC_037646.1	10694803	10696492	+
551603	LOC551603	XR_411275.3	LOC102656130	NC_037639.1	15185690	15186784	+
409456	LOC409456	TCONS_00019012	LOC726672	NC_037643.1	2559904	2796282	-
410837	LOC410837	XR_001703870.2	LOC107964820	NC_037645.1	3234730	3240426	+
410837	LOC410837	TCONS_00038574	XLOC_013242	NC_037651.1	6518836	6524024	+
410837	LOC410837	TCONS_00028499	LOC412863	NC_037647.1	4780972	4784930	+
410837	LOC410837	XR_003304701.1	LOC100576277	NC_037642.1	11471580	11476396	-
410837	LOC410837	XR_003304544.1	LOC113218557	NC_037641.1	1779220	1780832	-
410837	LOC410837	XR_003304333.1	LOC100577216	NC_037640.1	2104	29934	-
552556	LOC552556	TCONS_00021610	LOC410013	NC_037644.1	839031	839426	-
552556	LOC552556	TCONS_00040797	LOC410624	NC_037652.1	5005209	5006191	+
552556	LOC552556	TCONS_00001447	LOC724495	NC_037638.1	12205732	12221392	+
552556	LOC552556	XR_411275.3	LOC102656130	NC_037639.1	15185690	15186784	+
102654216	LOC102654216	TCONS_00024857	LOC100577028	NC_037645.1	4170556	4177112	-
727266	LOC727266	XR_001702285.2	LOC107964104	NC_037639.1	11355697	11357162	+
102656263	LOC102656263	XR_003306404.1	LOC100577767	NW_020555859.1	7286	9291	-
102656263	LOC102656263	XR_003306375.1	LOC100578173	NW_020555822.1	1360	16412	-
102656263	LOC102656263	TCONS_00040797	LOC410624	NC_037652.1	5005209	5006191	+
102656263	LOC102656263	TCONS_00001447	LOC724495	NC_037638.1	12205732	12221392	+
102656263	LOC102656263	XR_410907.3	LOC102654629	NC_037646.1	10694803	10696492	+
102656263	LOC102656263	XR_003305501.1	LOC100576417	NC_037647.1	3422279	3467019	-
102656263	LOC102656263	TCONS_00010302	XLOC_003483	NC_037640.1	12796369	12800195	+
102656263	LOC102656263	XR_001702131.2	LOC100578839	NC_037639.1	4708223	4715199	-
409195	LOC409195	XR_410907.3	LOC102654629	NC_037646.1	10694803	10696492	+
409195	LOC409195	TCONS_00010302	XLOC_003483	NC_037640.1	12796369	12800195	+
409195	LOC409195	XR_001702131.2	LOC100578839	NC_037639.1	4708223	4715199	-
113219152	LOC113219152	TCONS_00022907	XLOC_007920	NC_037645.1	1887422	1888814	+
113219152	LOC113219152	TCONS_00033675	LOC726903	NC_037648.1	12577167	12578628	-
113219152	LOC113219152	TCONS_00012436	LOC102655228	NC_037641.1	7690107	7694568	+
113219152	LOC113219152	TCONS_00012438	LOC102655228	NC_037641.1	7690107	7694568	+
102653922	LOC102653922	TCONS_00010302	XLOC_003483	NC_037640.1	12796369	12800195	+
102653922	LOC102653922	XR_001702131.2	LOC100578839	NC_037639.1	4708223	4715199	-
551318	LOC551318	XR_408461.3	LOC102655426	NC_037645.1	3749750	3752773	+
551318	LOC551318	TCONS_00020779	XLOC_007171	NC_037644.1	5633018	5636105	+
551318	LOC551318	XR_410907.3	LOC102654629	NC_037646.1	10694803	10696492	+
551318	LOC551318	XR_001703563.2	LOC102656753	NC_037643.1	15274349	15280287	-
551318	LOC551318	XR_001702285.2	LOC107964104	NC_037639.1	11355697	11357162	+
409201	LOC409201	XR_003306375.1	LOC100578173	NW_020555822.1	1360	16412	-
409201	LOC409201	TCONS_00021610	LOC410013	NC_037644.1	839031	839426	-
409201	LOC409201	XR_003305068.1	LOC100577571	NC_037644.1	3015156	3016846	+
409201	LOC409201	TCONS_00040797	LOC410624	NC_037652.1	5005209	5006191	+
409201	LOC409201	TCONS_00001447	LOC724495	NC_037638.1	12205732	12221392	+
409201	LOC409201	XR_410907.3	LOC102654629	NC_037646.1	10694803	10696492	+
409201	LOC409201	XR_003305501.1	LOC100576417	NC_037647.1	3422279	3467019	-
409201	LOC409201	TCONS_00010302	XLOC_003483	NC_037640.1	12796369	12800195	+
409201	LOC409201	XR_001702285.2	LOC107964104	NC_037639.1	11355697	11357162	+
409201	LOC409201	XR_411275.3	LOC102656130	NC_037639.1	15185690	15186784	+
409201	LOC409201	XR_001702131.2	LOC100578839	NC_037639.1	4708223	4715199	-
552586	LOC552586	XR_003305645.1	LOC113219104	NC_037648.1	10154611	10157975	+
551742	LOC551742	XR_003306404.1	LOC100577767	NW_020555859.1	7286	9291	-
551742	LOC551742	XR_003306375.1	LOC100578173	NW_020555822.1	1360	16412	-
551742	LOC551742	XR_003305821.1	LOC107965314	NC_037649.1	9143354	9155988	+
551742	LOC551742	TCONS_00020779	XLOC_007171	NC_037644.1	5633018	5636105	+
551742	LOC551742	TCONS_00040797	LOC410624	NC_037652.1	5005209	5006191	+
551742	LOC551742	XR_003305182.1	LOC102655275	NC_037638.1	11942593	11953074	-
551742	LOC551742	TCONS_00001447	LOC724495	NC_037638.1	12205732	12221392	+
551742	LOC551742	TCONS_00027885	LOC725557	NC_037646.1	9854188	9856449	-
551742	LOC551742	XR_410907.3	LOC102654629	NC_037646.1	10694803	10696492	+
551742	LOC551742	XR_003305501.1	LOC100576417	NC_037647.1	3422279	3467019	-
551742	LOC551742	XR_001703302.2	LOC102656936	NC_037643.1	11841882	11849474	-
551742	LOC551742	TCONS_00010302	XLOC_003483	NC_037640.1	12796369	12800195	+
551742	LOC551742	TCONS_00005139	LOC102656360	NC_037638.1	20633707	20635433	-
551742	LOC551742	XR_001702148.2	LOC102656852	NC_037639.1	4430146	4433438	+
551742	LOC551742	XR_001702131.2	LOC100578839	NC_037639.1	4708223	4715199	-
412578	LOC412578	XR_003306404.1	LOC100577767	NW_020555859.1	7286	9291	-
412578	LOC412578	XR_003306375.1	LOC100578173	NW_020555822.1	1360	16412	-
412578	LOC412578	XR_003305182.1	LOC102655275	NC_037638.1	11942593	11953074	-
412578	LOC412578	XR_003305501.1	LOC100576417	NC_037647.1	3422279	3467019	-
412578	LOC412578	XR_001703302.2	LOC102656936	NC_037643.1	11841882	11849474	-
412578	LOC412578	TCONS_00010302	XLOC_003483	NC_037640.1	12796369	12800195	+
412578	LOC412578	TCONS_00005139	LOC102656360	NC_037638.1	20633707	20635433	-
412578	LOC412578	XR_001702148.2	LOC102656852	NC_037639.1	4430146	4433438	+
412578	LOC412578	XR_001702131.2	LOC100578839	NC_037639.1	4708223	4715199	-
552738	LOC552738	XR_001702364.2	LOC102655862	NC_037640.1	5400593	5404324	-
552738	LOC552738	TCONS_00022906	XLOC_007920	NC_037645.1	1887422	1888814	+
552738	LOC552738	TCONS_00023604	AChE-2	NC_037645.1	7438734	7445175	+
552738	LOC552738	TCONS_00021790	XLOC_007492	NC_037644.1	2276743	2289445	-
552738	LOC552738	TCONS_00032068	LOC408315	NC_037648.1	14083460	14084011	+
552738	LOC552738	XR_409590.3	LOC102654519	NC_037651.1	6822260	6824209	-
552738	LOC552738	TCONS_00032943	LOC412108	NC_037648.1	2380803	2386997	-
552738	LOC552738	TCONS_00029604	XLOC_010180	NC_037647.1	2773463	2789889	-
552738	LOC552738	XR_003304557.1	LOC100576929	NC_037641.1	13390895	13392068	+
552738	LOC552738	XR_003304936.1	LOC102656621	NC_037643.1	15028450	15032063	-
552738	LOC552738	XR_003304195.1	LOC113218603	NC_037639.1	10021401	10025385	-
551695	LOC551695	XR_408461.3	LOC102655426	NC_037645.1	3749750	3752773	+
551695	LOC551695	XR_003305068.1	LOC100577571	NC_037644.1	3015156	3016846	+
551695	LOC551695	XR_001703563.2	LOC102656753	NC_037643.1	15274349	15280287	-
551695	LOC551695	XR_001702285.2	LOC107964104	NC_037639.1	11355697	11357162	+
551695	LOC551695	XR_003306543.1	LOC113219410	NC_037638.1	20627643	20628868	-
494509	LOC494509	XR_003306404.1	LOC100577767	NW_020555859.1	7286	9291	-
494509	LOC494509	XR_003306375.1	LOC100578173	NW_020555822.1	1360	16412	-
494509	LOC494509	TCONS_00020779	XLOC_007171	NC_037644.1	5633018	5636105	+
494509	LOC494509	TCONS_00040797	LOC410624	NC_037652.1	5005209	5006191	+
494509	LOC494509	XR_003305182.1	LOC102655275	NC_037638.1	11942593	11953074	-
494509	LOC494509	TCONS_00001447	LOC724495	NC_037638.1	12205732	12221392	+
494509	LOC494509	XR_410907.3	LOC102654629	NC_037646.1	10694803	10696492	+
494509	LOC494509	XR_003305501.1	LOC100576417	NC_037647.1	3422279	3467019	-
494509	LOC494509	XR_001703302.2	LOC102656936	NC_037643.1	11841882	11849474	-
494509	LOC494509	TCONS_00010302	XLOC_003483	NC_037640.1	12796369	12800195	+
494509	LOC494509	TCONS_00005139	LOC102656360	NC_037638.1	20633707	20635433	-
494509	LOC494509	XR_001702148.2	LOC102656852	NC_037639.1	4430146	4433438	+
494509	LOC494509	XR_001702131.2	LOC100578839	NC_037639.1	4708223	4715199	-
726649	LOC726649	XR_408461.3	LOC102655426	NC_037645.1	3749750	3752773	+
726649	LOC726649	XR_003306404.1	LOC100577767	NW_020555859.1	7286	9291	-
726649	LOC726649	XR_003306375.1	LOC100578173	NW_020555822.1	1360	16412	-
726649	LOC726649	XR_003305068.1	LOC100577571	NC_037644.1	3015156	3016846	+
726649	LOC726649	TCONS_00001447	LOC724495	NC_037638.1	12205732	12221392	+
726649	LOC726649	XR_410907.3	LOC102654629	NC_037646.1	10694803	10696492	+
726649	LOC726649	XR_003305501.1	LOC100576417	NC_037647.1	3422279	3467019	-
726649	LOC726649	XR_001703563.2	LOC102656753	NC_037643.1	15274349	15280287	-
726649	LOC726649	TCONS_00010302	XLOC_003483	NC_037640.1	12796369	12800195	+
726649	LOC726649	XR_001702285.2	LOC107964104	NC_037639.1	11355697	11357162	+
726649	LOC726649	XR_411275.3	LOC102656130	NC_037639.1	15185690	15186784	+
409141	LOC409141	XR_408461.3	LOC102655426	NC_037645.1	3749750	3752773	+
409141	LOC409141	XR_003306404.1	LOC100577767	NW_020555859.1	7286	9291	-
409141	LOC409141	XR_003306375.1	LOC100578173	NW_020555822.1	1360	16412	-
409141	LOC409141	TCONS_00020779	XLOC_007171	NC_037644.1	5633018	5636105	+
409141	LOC409141	TCONS_00040797	LOC410624	NC_037652.1	5005209	5006191	+
409141	LOC409141	XR_003305182.1	LOC102655275	NC_037638.1	11942593	11953074	-
409141	LOC409141	TCONS_00001447	LOC724495	NC_037638.1	12205732	12221392	+
409141	LOC409141	XR_410907.3	LOC102654629	NC_037646.1	10694803	10696492	+
409141	LOC409141	XR_003305501.1	LOC100576417	NC_037647.1	3422279	3467019	-
409141	LOC409141	XR_001703563.2	LOC102656753	NC_037643.1	15274349	15280287	-
409141	LOC409141	TCONS_00010302	XLOC_003483	NC_037640.1	12796369	12800195	+
409141	LOC409141	XR_001702285.2	LOC107964104	NC_037639.1	11355697	11357162	+
409141	LOC409141	XR_411275.3	LOC102656130	NC_037639.1	15185690	15186784	+
409141	LOC409141	XR_001702131.2	LOC100578839	NC_037639.1	4708223	4715199	-
724666	LOC724666	XR_003306375.1	LOC100578173	NW_020555822.1	1360	16412	-
724666	LOC724666	TCONS_00040797	LOC410624	NC_037652.1	5005209	5006191	+
724666	LOC724666	TCONS_00001447	LOC724495	NC_037638.1	12205732	12221392	+
724666	LOC724666	XR_410907.3	LOC102654629	NC_037646.1	10694803	10696492	+
724666	LOC724666	XR_001702285.2	LOC107964104	NC_037639.1	11355697	11357162	+
724666	LOC724666	XR_411275.3	LOC102656130	NC_037639.1	15185690	15186784	+
107963970	LOC107963970	XR_003305947.1	LOC113219193	NC_037650.1	9125723	9127023	-
107963970	LOC107963970	XR_003306404.1	LOC100577767	NW_020555859.1	7286	9291	-
107963970	LOC107963970	XR_003306375.1	LOC100578173	NW_020555822.1	1360	16412	-
107963970	LOC107963970	TCONS_00020779	XLOC_007171	NC_037644.1	5633018	5636105	+
107963970	LOC107963970	XR_003305182.1	LOC102655275	NC_037638.1	11942593	11953074	-
107963970	LOC107963970	TCONS_00001447	LOC724495	NC_037638.1	12205732	12221392	+
107963970	LOC107963970	XR_410907.3	LOC102654629	NC_037646.1	10694803	10696492	+
107963970	LOC107963970	XR_003305501.1	LOC100576417	NC_037647.1	3422279	3467019	-
107963970	LOC107963970	XR_001703302.2	LOC102656936	NC_037643.1	11841882	11849474	-
107963970	LOC107963970	TCONS_00010302	XLOC_003483	NC_037640.1	12796369	12800195	+
107963970	LOC107963970	TCONS_00005139	LOC102656360	NC_037638.1	20633707	20635433	-
107963970	LOC107963970	XR_001702148.2	LOC102656852	NC_037639.1	4430146	4433438	+
107963970	LOC107963970	XR_001702131.2	LOC100578839	NC_037639.1	4708223	4715199	-
412384	LOC412384	TCONS_00010302	XLOC_003483	NC_037640.1	12796369	12800195	+
412384	LOC412384	XR_001702131.2	LOC100578839	NC_037639.1	4708223	4715199	-
724719	LOC724719	XR_408461.3	LOC102655426	NC_037645.1	3749750	3752773	+
724719	LOC724719	TCONS_00021610	LOC410013	NC_037644.1	839031	839426	-
724719	LOC724719	XR_003305068.1	LOC100577571	NC_037644.1	3015156	3016846	+
724719	LOC724719	XR_003304897.1	LOC107964584	NC_037643.1	8912200	8913854	-
724719	LOC724719	XR_001703563.2	LOC102656753	NC_037643.1	15274349	15280287	-
724719	LOC724719	XR_001702285.2	LOC107964104	NC_037639.1	11355697	11357162	+
724719	LOC724719	XR_411275.3	LOC102656130	NC_037639.1	15185690	15186784	+
724719	LOC724719	XR_003306543.1	LOC113219410	NC_037638.1	20627643	20628868	-
100578247	LOC100578247	XR_003306404.1	LOC100577767	NW_020555859.1	7286	9291	-
100578247	LOC100578247	XR_003306375.1	LOC100578173	NW_020555822.1	1360	16412	-
100578247	LOC100578247	TCONS_00020779	XLOC_007171	NC_037644.1	5633018	5636105	+
100578247	LOC100578247	TCONS_00040797	LOC410624	NC_037652.1	5005209	5006191	+
100578247	LOC100578247	XR_003305182.1	LOC102655275	NC_037638.1	11942593	11953074	-
100578247	LOC100578247	TCONS_00001447	LOC724495	NC_037638.1	12205732	12221392	+
100578247	LOC100578247	XR_410907.3	LOC102654629	NC_037646.1	10694803	10696492	+
100578247	LOC100578247	XR_003305501.1	LOC100576417	NC_037647.1	3422279	3467019	-
100578247	LOC100578247	XR_001703302.2	LOC102656936	NC_037643.1	11841882	11849474	-
100578247	LOC100578247	TCONS_00010302	XLOC_003483	NC_037640.1	12796369	12800195	+
100578247	LOC100578247	TCONS_00005139	LOC102656360	NC_037638.1	20633707	20635433	-
100578247	LOC100578247	XR_001702148.2	LOC102656852	NC_037639.1	4430146	4433438	+
100578247	LOC100578247	XR_001702131.2	LOC100578839	NC_037639.1	4708223	4715199	-
113219226	LOC113219226	XR_001702365.2	LOC102655862	NC_037640.1	5400593	5407875	-
113219226	LOC113219226	TCONS_00022907	XLOC_007920	NC_037645.1	1887422	1888814	+
113219226	LOC113219226	TCONS_00033675	LOC726903	NC_037648.1	12577167	12578628	-
113219226	LOC113219226	TCONS_00012436	LOC102655228	NC_037641.1	7690107	7694568	+
113219226	LOC113219226	TCONS_00012438	LOC102655228	NC_037641.1	7690107	7694568	+
724239	LOC724239	XR_003305947.1	LOC113219193	NC_037650.1	9125723	9127023	-
724239	LOC724239	XR_003306404.1	LOC100577767	NW_020555859.1	7286	9291	-
724239	LOC724239	XR_003306375.1	LOC100578173	NW_020555822.1	1360	16412	-
724239	LOC724239	TCONS_00020779	XLOC_007171	NC_037644.1	5633018	5636105	+
724239	LOC724239	XR_003305645.1	LOC113219104	NC_037648.1	10154611	10157975	+
724239	LOC724239	XR_003305182.1	LOC102655275	NC_037638.1	11942593	11953074	-
724239	LOC724239	XR_003305501.1	LOC100576417	NC_037647.1	3422279	3467019	-
724239	LOC724239	XR_001703302.2	LOC102656936	NC_037643.1	11841882	11849474	-
724239	LOC724239	TCONS_00010302	XLOC_003483	NC_037640.1	12796369	12800195	+
724239	LOC724239	TCONS_00005139	LOC102656360	NC_037638.1	20633707	20635433	-
724239	LOC724239	XR_001702148.2	LOC102656852	NC_037639.1	4430146	4433438	+
724239	LOC724239	XR_001702131.2	LOC100578839	NC_037639.1	4708223	4715199	-
411272	LOC411272	XR_003306404.1	LOC100577767	NW_020555859.1	7286	9291	-
411272	LOC411272	XR_003306375.1	LOC100578173	NW_020555822.1	1360	16412	-
411272	LOC411272	TCONS_00020779	XLOC_007171	NC_037644.1	5633018	5636105	+
411272	LOC411272	TCONS_00040797	LOC410624	NC_037652.1	5005209	5006191	+
411272	LOC411272	XR_003305182.1	LOC102655275	NC_037638.1	11942593	11953074	-
411272	LOC411272	TCONS_00001447	LOC724495	NC_037638.1	12205732	12221392	+
411272	LOC411272	XR_410907.3	LOC102654629	NC_037646.1	10694803	10696492	+
411272	LOC411272	XR_003305501.1	LOC100576417	NC_037647.1	3422279	3467019	-
411272	LOC411272	XR_001703302.2	LOC102656936	NC_037643.1	11841882	11849474	-
411272	LOC411272	TCONS_00010302	XLOC_003483	NC_037640.1	12796369	12800195	+
411272	LOC411272	XR_001702285.2	LOC107964104	NC_037639.1	11355697	11357162	+
411272	LOC411272	XR_411275.3	LOC102656130	NC_037639.1	15185690	15186784	+
411272	LOC411272	XR_001702148.2	LOC102656852	NC_037639.1	4430146	4433438	+
411272	LOC411272	XR_001702131.2	LOC100578839	NC_037639.1	4708223	4715199	-
100642172	Or56	XR_407834.3	LOC102654823	NC_037640.1	3273716	3277445	-
100642172	Or56	XR_003304243.1	LOC102654870	NC_037640.1	11971101	11974052	+
100642172	Or56	TCONS_00041419	XLOC_014243	NC_037652.1	9400083	9401946	+
100642172	Or56	TCONS_00044189	LOC113219351	NW_020555842.1	22957	25581	-
100642172	Or56	TCONS_00024857	LOC100577028	NC_037645.1	4170556	4177112	-
100642172	Or56	TCONS_00044430	XLOC_015302	NW_020555921.1	307	1655	-
100642172	Or56	TCONS_00034736	XLOC_011871	NC_037649.1	2039488	2049843	+
100642172	Or56	XR_001705188.2	LOC107965336	NC_037649.1	6818605	6820124	+
100642172	Or56	TCONS_00022162	XLOC_007661	NC_037644.1	8012830	8014546	-
100642172	Or56	TCONS_00029609	XLOC_010180	NC_037647.1	2776061	2789889	-
100642172	Or56	TCONS_00029610	XLOC_010180	NC_037647.1	2776869	2789889	-
100642172	Or56	TCONS_00028505	LOC412863	NC_037647.1	4781008	4784182	+
100642172	Or56	XR_003305401.1	LOC102654089	NC_037647.1	9910662	9919608	+
100642172	Or56	XR_003305714.1	LOC102656011	NC_037648.1	982915	990629	-
100642172	Or56	XR_003305156.1	LOC102656765	NC_037645.1	12251365	12262656	-
100642172	Or56	XR_001704039.2	LOC102656765	NC_037645.1	12251374	12262656	-
100642172	Or56	TCONS_00025992	XLOC_008920	NC_037646.1	1222120	1224605	+
100642172	Or56	TCONS_00027278	LOC724177	NC_037646.1	2722933	2723825	-
100642172	Or56	XR_003306348.1	LOC100579059	NC_037638.1	6307742	6317272	-
100642172	Or56	TCONS_00015640	XLOC_005282	NC_037642.1	10797236	10797933	+
100642172	Or56	XR_001702335.2	LOC102656910	NC_037640.1	13171537	13174605	+
100642172	Or56	TCONS_00012435	LOC102655228	NC_037641.1	7690107	7694568	+
100642172	Or56	TCONS_00012437	LOC102655228	NC_037641.1	7690107	7694568	+
100642172	Or56	TCONS_00009052	XLOC_003075	NC_037640.1	2530624	2537534	+
411536	LOC411536	XR_001702364.2	LOC102655862	NC_037640.1	5400593	5404324	-
411536	LOC411536	XR_411202.3	LOC102654417	NC_037640.1	11925770	11928181	-
411536	LOC411536	TCONS_00022906	XLOC_007920	NC_037645.1	1887422	1888814	+
411536	LOC411536	TCONS_00023604	AChE-2	NC_037645.1	7438734	7445175	+
411536	LOC411536	TCONS_00032943	LOC412108	NC_037648.1	2380803	2386997	-
411536	LOC411536	TCONS_00019012	LOC726672	NC_037643.1	2559904	2796282	-
411536	LOC411536	TCONS_00029526	XLOC_010152	NC_037647.1	788996	791516	-
411536	LOC411536	XR_001704686.2	LOC102655465	NC_037647.1	10972250	10975753	+
411536	LOC411536	TCONS_00000374	LOC410758	NC_037638.1	3061071	3069249	+
411536	LOC411536	TCONS_00011783	LOC408725	NC_037640.1	13120956	13129336	-
411536	LOC411536	TCONS_00013191	XLOC_004440	NC_037641.1	211666	216974	-
411536	LOC411536	XR_003304193.1	LOC113218601	NC_037639.1	9954462	9962804	-
411536	LOC411536	XR_003304195.1	LOC113218603	NC_037639.1	10021401	10025385	-
726708	LOC726708	XR_408386.3	LOC102656530	NC_037645.1	2427833	2432064	-
725603	LOC725603	XR_410928.3	LOC100576287	NC_037642.1	11934596	11937325	-
411323	5-HT2alpha	TCONS_00022536	XLOC_007803	NC_037644.1	12533326	12538485	-
411323	5-HT2alpha	TCONS_00024559	XLOC_008464	NC_037645.1	2230705	2233082	-
411323	5-HT2alpha	XR_003305585.1	LOC102654947	NC_037648.1	14738389	14743346	+
411323	5-HT2alpha	TCONS_00022158	XLOC_007660	NC_037644.1	8010757	8012198	-
411323	5-HT2alpha	TCONS_00041823	XLOC_014387	NC_037652.1	3638244	3642513	-
411323	5-HT2alpha	XR_003305235.1	LOC102654625	NC_037645.1	8485889	8498860	-
411323	5-HT2alpha	TCONS_00015641	XLOC_005282	NC_037642.1	10797241	10797972	+
411323	5-HT2alpha	TCONS_00015789	LOC411116	NC_037642.1	11532016	11619798	+
411323	5-HT2alpha	TCONS_00012439	LOC102655228	NC_037641.1	7690131	7694564	+
726017	LOC726017	XR_003306404.1	LOC100577767	NW_020555859.1	7286	9291	-
726017	LOC726017	XR_003306375.1	LOC100578173	NW_020555822.1	1360	16412	-
726017	LOC726017	XR_003305821.1	LOC107965314	NC_037649.1	9143354	9155988	+
726017	LOC726017	TCONS_00020779	XLOC_007171	NC_037644.1	5633018	5636105	+
726017	LOC726017	TCONS_00040797	LOC410624	NC_037652.1	5005209	5006191	+
726017	LOC726017	XR_003305182.1	LOC102655275	NC_037638.1	11942593	11953074	-
726017	LOC726017	TCONS_00001447	LOC724495	NC_037638.1	12205732	12221392	+
726017	LOC726017	XR_410907.3	LOC102654629	NC_037646.1	10694803	10696492	+
726017	LOC726017	XR_003305501.1	LOC100576417	NC_037647.1	3422279	3467019	-
726017	LOC726017	XR_001703302.2	LOC102656936	NC_037643.1	11841882	11849474	-
726017	LOC726017	TCONS_00010302	XLOC_003483	NC_037640.1	12796369	12800195	+
726017	LOC726017	XR_001702285.2	LOC107964104	NC_037639.1	11355697	11357162	+
726017	LOC726017	TCONS_00005139	LOC102656360	NC_037638.1	20633707	20635433	-
726017	LOC726017	XR_001702148.2	LOC102656852	NC_037639.1	4430146	4433438	+
726017	LOC726017	XR_001702131.2	LOC100578839	NC_037639.1	4708223	4715199	-
410422	LOC410422	XR_408461.3	LOC102655426	NC_037645.1	3749750	3752773	+
410422	LOC410422	XR_003305068.1	LOC100577571	NC_037644.1	3015156	3016846	+
410422	LOC410422	XR_003304897.1	LOC107964584	NC_037643.1	8912200	8913854	-
410422	LOC410422	XR_001703563.2	LOC102656753	NC_037643.1	15274349	15280287	-
410422	LOC410422	XR_001702285.2	LOC107964104	NC_037639.1	11355697	11357162	+
410422	LOC410422	XR_411275.3	LOC102656130	NC_037639.1	15185690	15186784	+
410422	LOC410422	XR_003306543.1	LOC113219410	NC_037638.1	20627643	20628868	-
409502	LOC409502	XR_003306404.1	LOC100577767	NW_020555859.1	7286	9291	-
409502	LOC409502	XR_003306375.1	LOC100578173	NW_020555822.1	1360	16412	-
409502	LOC409502	XR_003305182.1	LOC102655275	NC_037638.1	11942593	11953074	-
409502	LOC409502	XR_003305501.1	LOC100576417	NC_037647.1	3422279	3467019	-
409502	LOC409502	XR_001703302.2	LOC102656936	NC_037643.1	11841882	11849474	-
409502	LOC409502	TCONS_00010302	XLOC_003483	NC_037640.1	12796369	12800195	+
409502	LOC409502	TCONS_00005139	LOC102656360	NC_037638.1	20633707	20635433	-
409502	LOC409502	XR_001702148.2	LOC102656852	NC_037639.1	4430146	4433438	+
409502	LOC409502	XR_001702131.2	LOC100578839	NC_037639.1	4708223	4715199	-
408654	PDHB	XR_003306404.1	LOC100577767	NW_020555859.1	7286	9291	-
408654	PDHB	XR_003306375.1	LOC100578173	NW_020555822.1	1360	16412	-
408654	PDHB	XR_003305821.1	LOC107965314	NC_037649.1	9143354	9155988	+
408654	PDHB	TCONS_00020779	XLOC_007171	NC_037644.1	5633018	5636105	+
408654	PDHB	XR_003305182.1	LOC102655275	NC_037638.1	11942593	11953074	-
408654	PDHB	TCONS_00027885	LOC725557	NC_037646.1	9854188	9856449	-
408654	PDHB	XR_410907.3	LOC102654629	NC_037646.1	10694803	10696492	+
408654	PDHB	XR_003305501.1	LOC100576417	NC_037647.1	3422279	3467019	-
408654	PDHB	XR_001703302.2	LOC102656936	NC_037643.1	11841882	11849474	-
408654	PDHB	TCONS_00010302	XLOC_003483	NC_037640.1	12796369	12800195	+
408654	PDHB	TCONS_00005139	LOC102656360	NC_037638.1	20633707	20635433	-
408654	PDHB	XR_001702148.2	LOC102656852	NC_037639.1	4430146	4433438	+
408654	PDHB	XR_001702131.2	LOC100578839	NC_037639.1	4708223	4715199	-
726120	LOC726120	XR_408461.3	LOC102655426	NC_037645.1	3749750	3752773	+
726120	LOC726120	XR_001703563.2	LOC102656753	NC_037643.1	15274349	15280287	-
726120	LOC726120	XR_001702285.2	LOC107964104	NC_037639.1	11355697	11357162	+
726120	LOC726120	XR_003306543.1	LOC113219410	NC_037638.1	20627643	20628868	-
412015	LOC412015	XR_408461.3	LOC102655426	NC_037645.1	3749750	3752773	+
412015	LOC412015	XR_003305068.1	LOC100577571	NC_037644.1	3015156	3016846	+
412015	LOC412015	XR_001703563.2	LOC102656753	NC_037643.1	15274349	15280287	-
412015	LOC412015	XR_001702285.2	LOC107964104	NC_037639.1	11355697	11357162	+
412015	LOC412015	XR_003306543.1	LOC113219410	NC_037638.1	20627643	20628868	-
551664	LOC551664	XR_408461.3	LOC102655426	NC_037645.1	3749750	3752773	+
551664	LOC551664	TCONS_00020779	XLOC_007171	NC_037644.1	5633018	5636105	+
551664	LOC551664	XR_003304732.1	LOC113218798	NC_037638.1	14363551	14364107	-
409439	LOC409439	TCONS_00037922	XLOC_012996	NC_037650.1	9695978	9696830	-
409439	LOC409439	TCONS_00044185	LOC113219351	NW_020555842.1	23243	54016	+
409439	LOC409439	TCONS_00022535	XLOC_007803	NC_037644.1	12533323	12538473	-
409439	LOC409439	XR_003305132.1	LOC102655699	NC_037645.1	7628916	7633741	-
409439	LOC409439	TCONS_00044367	XLOC_015281	NW_020555880.1	29117	30049	+
409439	LOC409439	XR_003306376.1	LOC100578173	NW_020555822.1	1360	15966	-
409439	LOC409439	XR_001706194.2	LOC107965780	NC_037644.1	6106099	6110611	+
409439	LOC409439	TCONS_00038431	XLOC_013187	NC_037651.1	5334387	5336728	+
409439	LOC409439	XR_003306502.1	LOC100577074	NC_037638.1	20119433	20122876	+
409439	LOC409439	XR_003305232.1	LOC102654625	NC_037645.1	8485889	8498859	-
409439	LOC409439	TCONS_00005939	LOC724736	NC_037639.1	4005037	4007423	+
724250	LOC724250	XR_001706165.2	LOC100578019	NW_020555859.1	34000	35439	-
724250	LOC724250	TCONS_00021610	LOC410013	NC_037644.1	839031	839426	-
724250	LOC724250	XR_003305068.1	LOC100577571	NC_037644.1	3015156	3016846	+
724250	LOC724250	XR_001703718.2	LOC100578053	NC_037644.1	3340758	3343635	-
724250	LOC724250	TCONS_00020898	XLOC_007224	NC_037644.1	8575913	8577514	+
724250	LOC724250	XR_003305710.1	LOC102656011	NC_037648.1	982915	996898	-
724250	LOC724250	XR_003304897.1	LOC107964584	NC_037643.1	8912200	8913854	-
724250	LOC724250	XR_411275.3	LOC102656130	NC_037639.1	15185690	15186784	+
113218518	LOC113218518	XR_407704.3	LOC102653945	NC_037648.1	892685	896532	+
113218518	LOC113218518	TCONS_00006795	LOC724554	NC_037639.1	13958568	13986268	+
406119	Cryl1	XR_003306404.1	LOC100577767	NW_020555859.1	7286	9291	-
406119	Cryl1	XR_003306375.1	LOC100578173	NW_020555822.1	1360	16412	-
406119	Cryl1	XR_003305821.1	LOC107965314	NC_037649.1	9143354	9155988	+
406119	Cryl1	TCONS_00020779	XLOC_007171	NC_037644.1	5633018	5636105	+
406119	Cryl1	TCONS_00040797	LOC410624	NC_037652.1	5005209	5006191	+
406119	Cryl1	XR_003305182.1	LOC102655275	NC_037638.1	11942593	11953074	-
406119	Cryl1	TCONS_00001447	LOC724495	NC_037638.1	12205732	12221392	+
406119	Cryl1	XR_410907.3	LOC102654629	NC_037646.1	10694803	10696492	+
406119	Cryl1	XR_003305501.1	LOC100576417	NC_037647.1	3422279	3467019	-
406119	Cryl1	XR_001703302.2	LOC102656936	NC_037643.1	11841882	11849474	-
406119	Cryl1	TCONS_00010302	XLOC_003483	NC_037640.1	12796369	12800195	+
406119	Cryl1	TCONS_00005139	LOC102656360	NC_037638.1	20633707	20635433	-
406119	Cryl1	XR_001702148.2	LOC102656852	NC_037639.1	4430146	4433438	+
406119	Cryl1	XR_001702131.2	LOC100578839	NC_037639.1	4708223	4715199	-
410082	Sod2	TCONS_00017393	XLOC_005915	NC_037642.1	13064599	13068750	-
551980	LOC551980	XR_003306404.1	LOC100577767	NW_020555859.1	7286	9291	-
551980	LOC551980	XR_003306375.1	LOC100578173	NW_020555822.1	1360	16412	-
551980	LOC551980	TCONS_00020779	XLOC_007171	NC_037644.1	5633018	5636105	+
551980	LOC551980	TCONS_00040797	LOC410624	NC_037652.1	5005209	5006191	+
551980	LOC551980	XR_003305182.1	LOC102655275	NC_037638.1	11942593	11953074	-
551980	LOC551980	TCONS_00001447	LOC724495	NC_037638.1	12205732	12221392	+
551980	LOC551980	XR_410907.3	LOC102654629	NC_037646.1	10694803	10696492	+
551980	LOC551980	XR_003305501.1	LOC100576417	NC_037647.1	3422279	3467019	-
551980	LOC551980	XR_001703302.2	LOC102656936	NC_037643.1	11841882	11849474	-
551980	LOC551980	TCONS_00010302	XLOC_003483	NC_037640.1	12796369	12800195	+
551980	LOC551980	XR_001702285.2	LOC107964104	NC_037639.1	11355697	11357162	+
551980	LOC551980	XR_411275.3	LOC102656130	NC_037639.1	15185690	15186784	+
551980	LOC551980	XR_001702148.2	LOC102656852	NC_037639.1	4430146	4433438	+
551980	LOC551980	XR_001702131.2	LOC100578839	NC_037639.1	4708223	4715199	-
107964994	LOC107964994	XR_001702364.2	LOC102655862	NC_037640.1	5400593	5404324	-
107964994	LOC107964994	TCONS_00022906	XLOC_007920	NC_037645.1	1887422	1888814	+
107964994	LOC107964994	TCONS_00023604	AChE-2	NC_037645.1	7438734	7445175	+
107964994	LOC107964994	TCONS_00021524	XLOC_007411	NC_037644.1	49431	51617	-
107964994	LOC107964994	TCONS_00021790	XLOC_007492	NC_037644.1	2276743	2289445	-
107964994	LOC107964994	TCONS_00032068	LOC408315	NC_037648.1	14083460	14084011	+
107964994	LOC107964994	XR_409590.3	LOC102654519	NC_037651.1	6822260	6824209	-
107964994	LOC107964994	TCONS_00032943	LOC412108	NC_037648.1	2380803	2386997	-
107964994	LOC107964994	TCONS_00029604	XLOC_010180	NC_037647.1	2773463	2789889	-
107964994	LOC107964994	XR_003304936.1	LOC102656621	NC_037643.1	15028450	15032063	-
107964994	LOC107964994	XR_003304195.1	LOC113218603	NC_037639.1	10021401	10025385	-
100578621	LOC100578621	TCONS_00029481	XLOC_010132	NC_037647.1	259111	260775	-
552067	LOC552067	TCONS_00034906	LOC413125	NC_037649.1	4700038	4702126	+
552067	LOC552067	XR_003306029.1	LOC107965519	NC_037651.1	4925773	4931623	-
552067	LOC552067	TCONS_00017393	XLOC_005915	NC_037642.1	13064599	13068750	-
552067	LOC552067	TCONS_00028510	LOC412863	NC_037647.1	4781639	4784930	+
552067	LOC552067	XR_003305118.1	LOC113218927	NC_037645.1	7637705	7642247	-
552067	LOC552067	TCONS_00006018	LOC408715	NC_037639.1	5234758	5235797	+
411927	LOC411927	XR_003306029.1	LOC107965519	NC_037651.1	4925773	4931623	-
411927	LOC411927	TCONS_00041508	Mad	NC_037652.1	1327047	1331108	-
411927	LOC411927	TCONS_00004346	LOC725885	NC_037638.1	13854689	13856381	-
411927	LOC411927	XR_410928.3	LOC100576287	NC_037642.1	11934596	11937325	-
100576744	LOC100576744	XR_410928.3	LOC100576287	NC_037642.1	11934596	11937325	-
412072	LOC412072	XR_001702285.2	LOC107964104	NC_037639.1	11355697	11357162	+
408696	LOC408696	XR_003305947.1	LOC113219193	NC_037650.1	9125723	9127023	-
408696	LOC408696	XR_003305821.1	LOC107965314	NC_037649.1	9143354	9155988	+
408696	LOC408696	TCONS_00020779	XLOC_007171	NC_037644.1	5633018	5636105	+
408696	LOC408696	XR_003305645.1	LOC113219104	NC_037648.1	10154611	10157975	+
408696	LOC408696	XR_003305182.1	LOC102655275	NC_037638.1	11942593	11953074	-
408696	LOC408696	TCONS_00027885	LOC725557	NC_037646.1	9854188	9856449	-
408696	LOC408696	XR_001703302.2	LOC102656936	NC_037643.1	11841882	11849474	-
408696	LOC408696	TCONS_00010302	XLOC_003483	NC_037640.1	12796369	12800195	+
408696	LOC408696	TCONS_00005139	LOC102656360	NC_037638.1	20633707	20635433	-
408696	LOC408696	XR_001702148.2	LOC102656852	NC_037639.1	4430146	4433438	+
408696	LOC408696	XR_001702131.2	LOC100578839	NC_037639.1	4708223	4715199	-
551044	LOC551044	TCONS_00010012	LOC724344	NC_037640.1	11315265	11322366	+
551044	LOC551044	XR_003305947.1	LOC113219193	NC_037650.1	9125723	9127023	-
551044	LOC551044	TCONS_00044194	LOC113219351	NW_020555842.1	23295	25262	-
551044	LOC551044	XR_003306241.1	LOC113219303	NC_037653.1	4227215	4232462	+
551044	LOC551044	TCONS_00022483	XLOC_007785	NC_037644.1	12351785	12353043	-
551044	LOC551044	TCONS_00043222	LOC100576384	NC_037653.1	5941711	5946113	+
551044	LOC551044	TCONS_00022161	XLOC_007661	NC_037644.1	8012661	8014561	-
551044	LOC551044	XR_003305645.1	LOC113219104	NC_037648.1	10154611	10157975	+
551044	LOC551044	TCONS_00038575	XLOC_013242	NC_037651.1	6518843	6523882	+
551044	LOC551044	TCONS_00038576	XLOC_013242	NC_037651.1	6518843	6523882	+
551044	LOC551044	TCONS_00038577	XLOC_013242	NC_037651.1	6518843	6523882	+
551044	LOC551044	TCONS_00040876	LOC100577777	NC_037652.1	5580954	5582533	+
551044	LOC551044	XR_001705731.2	LOC100577291	NC_037638.1	6783121	6785047	-
551044	LOC551044	XR_001705583.2	LOC100578016	NC_037638.1	11240735	11244666	+
551044	LOC551044	XR_001704512.2	LOC100578866	NC_037647.1	11613844	11617936	+
551044	LOC551044	XR_003305229.1	LOC102654625	NC_037645.1	8485889	8498857	-
551044	LOC551044	XR_003305313.1	LOC102656780	NC_037646.1	1837515	1839312	+
551044	LOC551044	XR_001702575.2	LOC107964218	NC_037640.1	12555712	12558727	+
551044	LOC551044	XR_001702684.2	LOC102655779	NC_037641.1	5477257	5481654	+
551044	LOC551044	TCONS_00006761	XLOC_002373	NC_037639.1	13573243	13574080	+
551044	LOC551044	TCONS_00008872	LOC551442	NC_037640.1	641960	645217	+
551044	LOC551044	TCONS_00005481	LOC410779	NC_037638.1	24874219	24876096	-
410039	LOC410039	XR_003306404.1	LOC100577767	NW_020555859.1	7286	9291	-
410039	LOC410039	XR_003306375.1	LOC100578173	NW_020555822.1	1360	16412	-
410039	LOC410039	TCONS_00021610	LOC410013	NC_037644.1	839031	839426	-
410039	LOC410039	TCONS_00040797	LOC410624	NC_037652.1	5005209	5006191	+
410039	LOC410039	TCONS_00001447	LOC724495	NC_037638.1	12205732	12221392	+
410039	LOC410039	XR_410907.3	LOC102654629	NC_037646.1	10694803	10696492	+
410039	LOC410039	XR_003305501.1	LOC100576417	NC_037647.1	3422279	3467019	-
410039	LOC410039	TCONS_00010302	XLOC_003483	NC_037640.1	12796369	12800195	+
410039	LOC410039	XR_411275.3	LOC102656130	NC_037639.1	15185690	15186784	+
410039	LOC410039	XR_001702131.2	LOC100578839	NC_037639.1	4708223	4715199	-
726377	LOC726377	TCONS_00021610	LOC410013	NC_037644.1	839031	839426	-
726377	LOC726377	XR_003305068.1	LOC100577571	NC_037644.1	3015156	3016846	+
726377	LOC726377	TCONS_00040797	LOC410624	NC_037652.1	5005209	5006191	+
726377	LOC726377	TCONS_00001447	LOC724495	NC_037638.1	12205732	12221392	+
726377	LOC726377	XR_003305710.1	LOC102656011	NC_037648.1	982915	996898	-
726377	LOC726377	XR_003304897.1	LOC107964584	NC_037643.1	8912200	8913854	-
726377	LOC726377	XR_411275.3	LOC102656130	NC_037639.1	15185690	15186784	+
726259	LOC726259	XR_003305068.1	LOC100577571	NC_037644.1	3015156	3016846	+
726259	LOC726259	XR_001703563.2	LOC102656753	NC_037643.1	15274349	15280287	-
726259	LOC726259	XR_001702285.2	LOC107964104	NC_037639.1	11355697	11357162	+
726259	LOC726259	XR_411275.3	LOC102656130	NC_037639.1	15185690	15186784	+
726259	LOC726259	XR_003306543.1	LOC113219410	NC_037638.1	20627643	20628868	-
551623	LOC551623	XR_001702365.2	LOC102655862	NC_037640.1	5400593	5407875	-
551623	LOC551623	XR_411202.3	LOC102654417	NC_037640.1	11925770	11928181	-
551623	LOC551623	TCONS_00022907	XLOC_007920	NC_037645.1	1887422	1888814	+
551623	LOC551623	TCONS_00044458	XLOC_015307	NW_020555946.1	222	1754	-
551623	LOC551623	XR_003306029.1	LOC107965519	NC_037651.1	4925773	4931623	-
551623	LOC551623	TCONS_00041508	Mad	NC_037652.1	1327047	1331108	-
551623	LOC551623	TCONS_00004346	LOC725885	NC_037638.1	13854689	13856381	-
551623	LOC551623	TCONS_00029526	XLOC_010152	NC_037647.1	788996	791516	-
551623	LOC551623	XR_001704686.2	LOC102655465	NC_037647.1	10972250	10975753	+
551623	LOC551623	XR_003305709.1	LOC102656011	NC_037648.1	982915	1011861	-
551623	LOC551623	TCONS_00011783	LOC408725	NC_037640.1	13120956	13129336	-
551623	LOC551623	TCONS_00013191	XLOC_004440	NC_037641.1	211666	216974	-
551623	LOC551623	TCONS_00012438	LOC102655228	NC_037641.1	7690107	7694568	+
551623	LOC551623	TCONS_00009051	XLOC_003075	NC_037640.1	2530624	2537534	+
552579	LOC552579	XR_408461.3	LOC102655426	NC_037645.1	3749750	3752773	+
552579	LOC552579	XR_003305068.1	LOC100577571	NC_037644.1	3015156	3016846	+
552579	LOC552579	TCONS_00020779	XLOC_007171	NC_037644.1	5633018	5636105	+
552579	LOC552579	XR_410907.3	LOC102654629	NC_037646.1	10694803	10696492	+
552579	LOC552579	XR_003305501.1	LOC100576417	NC_037647.1	3422279	3467019	-
552579	LOC552579	XR_001703563.2	LOC102656753	NC_037643.1	15274349	15280287	-
552579	LOC552579	XR_001702285.2	LOC107964104	NC_037639.1	11355697	11357162	+
552579	LOC552579	XR_411275.3	LOC102656130	NC_037639.1	15185690	15186784	+
552579	LOC552579	XR_003306543.1	LOC113219410	NC_037638.1	20627643	20628868	-
409766	LOC409766	XR_001702348.2	LOC102654462	NC_037640.1	3378309	3406284	+
409766	LOC409766	XR_407597.3	LOC102654895	NC_037650.1	2756876	2759023	-
409766	LOC409766	TCONS_00003314	XLOC_001183	NC_037638.1	5105201	5108334	-
413429	LOC413429	XR_408461.3	LOC102655426	NC_037645.1	3749750	3752773	+
413429	LOC413429	XR_003305068.1	LOC100577571	NC_037644.1	3015156	3016846	+
413429	LOC413429	XR_003304897.1	LOC107964584	NC_037643.1	8912200	8913854	-
413429	LOC413429	XR_001703563.2	LOC102656753	NC_037643.1	15274349	15280287	-
413429	LOC413429	XR_001702285.2	LOC107964104	NC_037639.1	11355697	11357162	+
413429	LOC413429	XR_003306543.1	LOC113219410	NC_037638.1	20627643	20628868	-
113218809	LOC113218809	XR_003305821.1	LOC107965314	NC_037649.1	9143354	9155988	+
113218809	LOC113218809	TCONS_00020779	XLOC_007171	NC_037644.1	5633018	5636105	+
113218809	LOC113218809	XR_001702131.2	LOC100578839	NC_037639.1	4708223	4715199	-
725291	LOC725291	XR_408461.3	LOC102655426	NC_037645.1	3749750	3752773	+
725291	LOC725291	TCONS_00028510	LOC412863	NC_037647.1	4781639	4784930	+
725291	LOC725291	XR_001703563.2	LOC102656753	NC_037643.1	15274349	15280287	-
725291	LOC725291	XR_001702285.2	LOC107964104	NC_037639.1	11355697	11357162	+
725291	LOC725291	XR_003306543.1	LOC113219410	NC_037638.1	20627643	20628868	-
100579034	LOC100579034	XR_003306404.1	LOC100577767	NW_020555859.1	7286	9291	-
100579034	LOC100579034	XR_003306375.1	LOC100578173	NW_020555822.1	1360	16412	-
100579034	LOC100579034	TCONS_00040797	LOC410624	NC_037652.1	5005209	5006191	+
100579034	LOC100579034	XR_003305182.1	LOC102655275	NC_037638.1	11942593	11953074	-
100579034	LOC100579034	TCONS_00001447	LOC724495	NC_037638.1	12205732	12221392	+
100579034	LOC100579034	XR_410907.3	LOC102654629	NC_037646.1	10694803	10696492	+
100579034	LOC100579034	XR_003305501.1	LOC100576417	NC_037647.1	3422279	3467019	-
100579034	LOC100579034	XR_001703302.2	LOC102656936	NC_037643.1	11841882	11849474	-
100579034	LOC100579034	TCONS_00010302	XLOC_003483	NC_037640.1	12796369	12800195	+
100579034	LOC100579034	XR_001702148.2	LOC102656852	NC_037639.1	4430146	4433438	+
100579034	LOC100579034	XR_001702131.2	LOC100578839	NC_037639.1	4708223	4715199	-
550914	LOC550914	XR_003305585.1	LOC102654947	NC_037648.1	14738389	14743346	+
550914	LOC550914	TCONS_00029481	XLOC_010132	NC_037647.1	259111	260775	-
412363	LOC412363	XR_003306375.1	LOC100578173	NW_020555822.1	1360	16412	-
412363	LOC412363	TCONS_00040797	LOC410624	NC_037652.1	5005209	5006191	+
412363	LOC412363	TCONS_00001447	LOC724495	NC_037638.1	12205732	12221392	+
412363	LOC412363	XR_410907.3	LOC102654629	NC_037646.1	10694803	10696492	+
412363	LOC412363	TCONS_00010302	XLOC_003483	NC_037640.1	12796369	12800195	+
412363	LOC412363	XR_001702131.2	LOC100578839	NC_037639.1	4708223	4715199	-
552268	LOC552268	TCONS_00000717	XLOC_000295	NC_037638.1	6066381	6068778	+
406112	Per	XR_001702364.2	LOC102655862	NC_037640.1	5400593	5404324	-
406112	Per	TCONS_00022906	XLOC_007920	NC_037645.1	1887422	1888814	+
406112	Per	TCONS_00023604	AChE-2	NC_037645.1	7438734	7445175	+
406112	Per	TCONS_00021524	XLOC_007411	NC_037644.1	49431	51617	-
406112	Per	TCONS_00021790	XLOC_007492	NC_037644.1	2276743	2289445	-
406112	Per	TCONS_00032068	LOC408315	NC_037648.1	14083460	14084011	+
406112	Per	XR_409590.3	LOC102654519	NC_037651.1	6822260	6824209	-
406112	Per	TCONS_00032943	LOC412108	NC_037648.1	2380803	2386997	-
406112	Per	TCONS_00019012	LOC726672	NC_037643.1	2559904	2796282	-
406112	Per	TCONS_00029604	XLOC_010180	NC_037647.1	2773463	2789889	-
406112	Per	XR_001704686.2	LOC102655465	NC_037647.1	10972250	10975753	+
406112	Per	XR_003304557.1	LOC100576929	NC_037641.1	13390895	13392068	+
406112	Per	TCONS_00016584	XLOC_005641	NC_037642.1	6785688	6791687	-
406112	Per	XR_003304936.1	LOC102656621	NC_037643.1	15028450	15032063	-
406112	Per	XR_003304195.1	LOC113218603	NC_037639.1	10021401	10025385	-
725426	LOC725426	TCONS_00022536	XLOC_007803	NC_037644.1	12533326	12538485	-
725426	LOC725426	TCONS_00024559	XLOC_008464	NC_037645.1	2230705	2233082	-
725426	LOC725426	XR_003305585.1	LOC102654947	NC_037648.1	14738389	14743346	+
725426	LOC725426	TCONS_00022158	XLOC_007660	NC_037644.1	8010757	8012198	-
725426	LOC725426	TCONS_00041823	XLOC_014387	NC_037652.1	3638244	3642513	-
725426	LOC725426	XR_003305235.1	LOC102654625	NC_037645.1	8485889	8498860	-
725426	LOC725426	TCONS_00015641	XLOC_005282	NC_037642.1	10797241	10797972	+
725426	LOC725426	TCONS_00015789	LOC411116	NC_037642.1	11532016	11619798	+
725426	LOC725426	TCONS_00012439	LOC102655228	NC_037641.1	7690131	7694564	+
411058	LOC411058	TCONS_00010012	LOC724344	NC_037640.1	11315265	11322366	+
411058	LOC411058	XR_003305947.1	LOC113219193	NC_037650.1	9125723	9127023	-
411058	LOC411058	TCONS_00044194	LOC113219351	NW_020555842.1	23295	25262	-
411058	LOC411058	XR_003306241.1	LOC113219303	NC_037653.1	4227215	4232462	+
411058	LOC411058	TCONS_00022483	XLOC_007785	NC_037644.1	12351785	12353043	-
411058	LOC411058	TCONS_00043222	LOC100576384	NC_037653.1	5941711	5946113	+
411058	LOC411058	XR_003305821.1	LOC107965314	NC_037649.1	9143354	9155988	+
411058	LOC411058	TCONS_00022161	XLOC_007661	NC_037644.1	8012661	8014561	-
411058	LOC411058	XR_003305645.1	LOC113219104	NC_037648.1	10154611	10157975	+
411058	LOC411058	TCONS_00038575	XLOC_013242	NC_037651.1	6518843	6523882	+
411058	LOC411058	TCONS_00038576	XLOC_013242	NC_037651.1	6518843	6523882	+
411058	LOC411058	TCONS_00038577	XLOC_013242	NC_037651.1	6518843	6523882	+
411058	LOC411058	TCONS_00040876	LOC100577777	NC_037652.1	5580954	5582533	+
411058	LOC411058	XR_001705731.2	LOC100577291	NC_037638.1	6783121	6785047	-
411058	LOC411058	XR_001705583.2	LOC100578016	NC_037638.1	11240735	11244666	+
411058	LOC411058	XR_003305182.1	LOC102655275	NC_037638.1	11942593	11953074	-
411058	LOC411058	TCONS_00027885	LOC725557	NC_037646.1	9854188	9856449	-
411058	LOC411058	XR_001704512.2	LOC100578866	NC_037647.1	11613844	11617936	+
411058	LOC411058	XR_003305229.1	LOC102654625	NC_037645.1	8485889	8498857	-
411058	LOC411058	XR_003305313.1	LOC102656780	NC_037646.1	1837515	1839312	+
411058	LOC411058	XR_001703302.2	LOC102656936	NC_037643.1	11841882	11849474	-
411058	LOC411058	XR_001702575.2	LOC107964218	NC_037640.1	12555712	12558727	+
411058	LOC411058	XR_001702684.2	LOC102655779	NC_037641.1	5477257	5481654	+
411058	LOC411058	TCONS_00006761	XLOC_002373	NC_037639.1	13573243	13574080	+
411058	LOC411058	TCONS_00008872	LOC551442	NC_037640.1	641960	645217	+
411058	LOC411058	TCONS_00005139	LOC102656360	NC_037638.1	20633707	20635433	-
411058	LOC411058	TCONS_00005481	LOC410779	NC_037638.1	24874219	24876096	-
411058	LOC411058	XR_001702148.2	LOC102656852	NC_037639.1	4430146	4433438	+
412360	LOC412360	XR_003306404.1	LOC100577767	NW_020555859.1	7286	9291	-
412360	LOC412360	XR_003306375.1	LOC100578173	NW_020555822.1	1360	16412	-
412360	LOC412360	TCONS_00040797	LOC410624	NC_037652.1	5005209	5006191	+
412360	LOC412360	XR_003305182.1	LOC102655275	NC_037638.1	11942593	11953074	-
412360	LOC412360	TCONS_00001447	LOC724495	NC_037638.1	12205732	12221392	+
412360	LOC412360	XR_410907.3	LOC102654629	NC_037646.1	10694803	10696492	+
412360	LOC412360	XR_003305501.1	LOC100576417	NC_037647.1	3422279	3467019	-
412360	LOC412360	TCONS_00010302	XLOC_003483	NC_037640.1	12796369	12800195	+
412360	LOC412360	XR_001702131.2	LOC100578839	NC_037639.1	4708223	4715199	-
409264	LOC409264	XR_003306404.1	LOC100577767	NW_020555859.1	7286	9291	-
409264	LOC409264	XR_003306375.1	LOC100578173	NW_020555822.1	1360	16412	-
409264	LOC409264	TCONS_00021610	LOC410013	NC_037644.1	839031	839426	-
409264	LOC409264	TCONS_00020779	XLOC_007171	NC_037644.1	5633018	5636105	+
409264	LOC409264	TCONS_00040797	LOC410624	NC_037652.1	5005209	5006191	+
409264	LOC409264	XR_003305182.1	LOC102655275	NC_037638.1	11942593	11953074	-
409264	LOC409264	TCONS_00001447	LOC724495	NC_037638.1	12205732	12221392	+
409264	LOC409264	XR_410907.3	LOC102654629	NC_037646.1	10694803	10696492	+
409264	LOC409264	XR_003305501.1	LOC100576417	NC_037647.1	3422279	3467019	-
409264	LOC409264	TCONS_00010302	XLOC_003483	NC_037640.1	12796369	12800195	+
409264	LOC409264	XR_001702285.2	LOC107964104	NC_037639.1	11355697	11357162	+
409264	LOC409264	XR_411275.3	LOC102656130	NC_037639.1	15185690	15186784	+
409264	LOC409264	XR_001702131.2	LOC100578839	NC_037639.1	4708223	4715199	-
724517	LOC724517	XR_001702364.2	LOC102655862	NC_037640.1	5400593	5404324	-
724517	LOC724517	XR_411202.3	LOC102654417	NC_037640.1	11925770	11928181	-
724517	LOC724517	TCONS_00022906	XLOC_007920	NC_037645.1	1887422	1888814	+
724517	LOC724517	TCONS_00023604	AChE-2	NC_037645.1	7438734	7445175	+
724517	LOC724517	TCONS_00044458	XLOC_015307	NW_020555946.1	222	1754	-
724517	LOC724517	TCONS_00021524	XLOC_007411	NC_037644.1	49431	51617	-
724517	LOC724517	XR_409590.3	LOC102654519	NC_037651.1	6822260	6824209	-
724517	LOC724517	TCONS_00032943	LOC412108	NC_037648.1	2380803	2386997	-
724517	LOC724517	TCONS_00019012	LOC726672	NC_037643.1	2559904	2796282	-
724517	LOC724517	TCONS_00029526	XLOC_010152	NC_037647.1	788996	791516	-
724517	LOC724517	XR_001704686.2	LOC102655465	NC_037647.1	10972250	10975753	+
724517	LOC724517	TCONS_00000374	LOC410758	NC_037638.1	3061071	3069249	+
724517	LOC724517	XR_003304557.1	LOC100576929	NC_037641.1	13390895	13392068	+
724517	LOC724517	TCONS_00016584	XLOC_005641	NC_037642.1	6785688	6791687	-
724517	LOC724517	TCONS_00011783	LOC408725	NC_037640.1	13120956	13129336	-
724517	LOC724517	TCONS_00013191	XLOC_004440	NC_037641.1	211666	216974	-
724517	LOC724517	XR_003304193.1	LOC113218601	NC_037639.1	9954462	9962804	-
724517	LOC724517	TCONS_00006018	LOC408715	NC_037639.1	5234758	5235797	+
724517	LOC724517	XR_003304195.1	LOC113218603	NC_037639.1	10021401	10025385	-
113219111	LOC113219111	XR_003306404.1	LOC100577767	NW_020555859.1	7286	9291	-
113219111	LOC113219111	XR_003306375.1	LOC100578173	NW_020555822.1	1360	16412	-
113219111	LOC113219111	TCONS_00021610	LOC410013	NC_037644.1	839031	839426	-
113219111	LOC113219111	TCONS_00020779	XLOC_007171	NC_037644.1	5633018	5636105	+
113219111	LOC113219111	TCONS_00040797	LOC410624	NC_037652.1	5005209	5006191	+
113219111	LOC113219111	XR_003305182.1	LOC102655275	NC_037638.1	11942593	11953074	-
113219111	LOC113219111	TCONS_00001447	LOC724495	NC_037638.1	12205732	12221392	+
113219111	LOC113219111	XR_410907.3	LOC102654629	NC_037646.1	10694803	10696492	+
113219111	LOC113219111	XR_003305501.1	LOC100576417	NC_037647.1	3422279	3467019	-
113219111	LOC113219111	TCONS_00010302	XLOC_003483	NC_037640.1	12796369	12800195	+
113219111	LOC113219111	XR_001702285.2	LOC107964104	NC_037639.1	11355697	11357162	+
113219111	LOC113219111	XR_411275.3	LOC102656130	NC_037639.1	15185690	15186784	+
113219111	LOC113219111	XR_001702131.2	LOC100578839	NC_037639.1	4708223	4715199	-
100576749	Or50	XR_001702364.2	LOC102655862	NC_037640.1	5400593	5404324	-
100576749	Or50	XR_411202.3	LOC102654417	NC_037640.1	11925770	11928181	-
100576749	Or50	TCONS_00023604	AChE-2	NC_037645.1	7438734	7445175	+
100576749	Or50	TCONS_00044458	XLOC_015307	NW_020555946.1	222	1754	-
100576749	Or50	TCONS_00019012	LOC726672	NC_037643.1	2559904	2796282	-
100576749	Or50	TCONS_00029526	XLOC_010152	NC_037647.1	788996	791516	-
100576749	Or50	XR_001704686.2	LOC102655465	NC_037647.1	10972250	10975753	+
100576749	Or50	XR_003305709.1	LOC102656011	NC_037648.1	982915	1011861	-
100576749	Or50	TCONS_00000374	LOC410758	NC_037638.1	3061071	3069249	+
100576749	Or50	TCONS_00011783	LOC408725	NC_037640.1	13120956	13129336	-
100576749	Or50	TCONS_00013191	XLOC_004440	NC_037641.1	211666	216974	-
100576749	Or50	XR_003304193.1	LOC113218601	NC_037639.1	9954462	9962804	-
100576749	Or50	TCONS_00009051	XLOC_003075	NC_037640.1	2530624	2537534	+
409443	LOC409443	TCONS_00021610	LOC410013	NC_037644.1	839031	839426	-
409443	LOC409443	TCONS_00040797	LOC410624	NC_037652.1	5005209	5006191	+
409443	LOC409443	TCONS_00001447	LOC724495	NC_037638.1	12205732	12221392	+
409443	LOC409443	XR_410907.3	LOC102654629	NC_037646.1	10694803	10696492	+
409443	LOC409443	XR_411275.3	LOC102656130	NC_037639.1	15185690	15186784	+
409443	LOC409443	XR_001702131.2	LOC100578839	NC_037639.1	4708223	4715199	-
409930	LOC409930	XR_408461.3	LOC102655426	NC_037645.1	3749750	3752773	+
409930	LOC409930	XR_003306404.1	LOC100577767	NW_020555859.1	7286	9291	-
409930	LOC409930	TCONS_00020779	XLOC_007171	NC_037644.1	5633018	5636105	+
409930	LOC409930	XR_003305501.1	LOC100576417	NC_037647.1	3422279	3467019	-
409930	LOC409930	XR_001703563.2	LOC102656753	NC_037643.1	15274349	15280287	-
409930	LOC409930	XR_001702285.2	LOC107964104	NC_037639.1	11355697	11357162	+
409930	LOC409930	XR_003306543.1	LOC113219410	NC_037638.1	20627643	20628868	-
550901	LOC550901	TCONS_00021610	LOC410013	NC_037644.1	839031	839426	-
410162	LOC410162	XR_003306375.1	LOC100578173	NW_020555822.1	1360	16412	-
410162	LOC410162	XR_003305182.1	LOC102655275	NC_037638.1	11942593	11953074	-
410162	LOC410162	TCONS_00001447	LOC724495	NC_037638.1	12205732	12221392	+
410162	LOC410162	XR_410907.3	LOC102654629	NC_037646.1	10694803	10696492	+
410162	LOC410162	XR_003305501.1	LOC100576417	NC_037647.1	3422279	3467019	-
410162	LOC410162	TCONS_00010302	XLOC_003483	NC_037640.1	12796369	12800195	+
410162	LOC410162	XR_001702131.2	LOC100578839	NC_037639.1	4708223	4715199	-
551429	LOC551429	XR_003306375.1	LOC100578173	NW_020555822.1	1360	16412	-
551429	LOC551429	TCONS_00040797	LOC410624	NC_037652.1	5005209	5006191	+
551429	LOC551429	XR_003305182.1	LOC102655275	NC_037638.1	11942593	11953074	-
551429	LOC551429	TCONS_00001447	LOC724495	NC_037638.1	12205732	12221392	+
551429	LOC551429	XR_410907.3	LOC102654629	NC_037646.1	10694803	10696492	+
551429	LOC551429	XR_003305501.1	LOC100576417	NC_037647.1	3422279	3467019	-
551429	LOC551429	TCONS_00010302	XLOC_003483	NC_037640.1	12796369	12800195	+
551429	LOC551429	XR_001702131.2	LOC100578839	NC_037639.1	4708223	4715199	-
724114	LOC724114	TCONS_00037922	XLOC_012996	NC_037650.1	9695978	9696830	-
724114	LOC724114	TCONS_00044185	LOC113219351	NW_020555842.1	23243	54016	+
724114	LOC724114	TCONS_00022535	XLOC_007803	NC_037644.1	12533323	12538473	-
724114	LOC724114	XR_003305132.1	LOC102655699	NC_037645.1	7628916	7633741	-
724114	LOC724114	TCONS_00044367	XLOC_015281	NW_020555880.1	29117	30049	+
724114	LOC724114	XR_003306376.1	LOC100578173	NW_020555822.1	1360	15966	-
724114	LOC724114	XR_003306390.1	LOC100578173	NW_020555822.1	1360	9600	-
724114	LOC724114	XR_001706194.2	LOC107965780	NC_037644.1	6106099	6110611	+
724114	LOC724114	TCONS_00038431	XLOC_013187	NC_037651.1	5334387	5336728	+
724114	LOC724114	XR_003306502.1	LOC100577074	NC_037638.1	20119433	20122876	+
724114	LOC724114	XR_003305232.1	LOC102654625	NC_037645.1	8485889	8498859	-
724114	LOC724114	XR_003304333.1	LOC100577216	NC_037640.1	2104	29934	-
724114	LOC724114	TCONS_00005939	LOC724736	NC_037639.1	4005037	4007423	+
551554	LOC551554	XR_003306375.1	LOC100578173	NW_020555822.1	1360	16412	-
551554	LOC551554	TCONS_00021610	LOC410013	NC_037644.1	839031	839426	-
551554	LOC551554	TCONS_00040797	LOC410624	NC_037652.1	5005209	5006191	+
551554	LOC551554	TCONS_00001447	LOC724495	NC_037638.1	12205732	12221392	+
551554	LOC551554	XR_410907.3	LOC102654629	NC_037646.1	10694803	10696492	+
551554	LOC551554	XR_411275.3	LOC102656130	NC_037639.1	15185690	15186784	+
551652	LOC551652	XR_408461.3	LOC102655426	NC_037645.1	3749750	3752773	+
551652	LOC551652	XR_003304732.1	LOC113218798	NC_037638.1	14363551	14364107	-
551652	LOC551652	TCONS_00017393	XLOC_005915	NC_037642.1	13064599	13068750	-
551652	LOC551652	TCONS_00028510	LOC412863	NC_037647.1	4781639	4784930	+
551652	LOC551652	XR_001703563.2	LOC102656753	NC_037643.1	15274349	15280287	-
551652	LOC551652	XR_001702285.2	LOC107964104	NC_037639.1	11355697	11357162	+
551652	LOC551652	XR_003306543.1	LOC113219410	NC_037638.1	20627643	20628868	-
406088	Vg	XR_001702364.2	LOC102655862	NC_037640.1	5400593	5404324	-
406088	Vg	XR_411202.3	LOC102654417	NC_037640.1	11925770	11928181	-
406088	Vg	TCONS_00022906	XLOC_007920	NC_037645.1	1887422	1888814	+
406088	Vg	TCONS_00023604	AChE-2	NC_037645.1	7438734	7445175	+
406088	Vg	TCONS_00044458	XLOC_015307	NW_020555946.1	222	1754	-
406088	Vg	XR_409590.3	LOC102654519	NC_037651.1	6822260	6824209	-
406088	Vg	TCONS_00029526	XLOC_010152	NC_037647.1	788996	791516	-
406088	Vg	XR_001704686.2	LOC102655465	NC_037647.1	10972250	10975753	+
406088	Vg	XR_003305709.1	LOC102656011	NC_037648.1	982915	1011861	-
406088	Vg	TCONS_00000374	LOC410758	NC_037638.1	3061071	3069249	+
406088	Vg	XR_003304557.1	LOC100576929	NC_037641.1	13390895	13392068	+
406088	Vg	TCONS_00016584	XLOC_005641	NC_037642.1	6785688	6791687	-
406088	Vg	TCONS_00011783	LOC408725	NC_037640.1	13120956	13129336	-
406088	Vg	TCONS_00013191	XLOC_004440	NC_037641.1	211666	216974	-
406088	Vg	XR_003304195.1	LOC113218603	NC_037639.1	10021401	10025385	-
726341	LOC726341	XR_003306404.1	LOC100577767	NW_020555859.1	7286	9291	-
726341	LOC726341	XR_003305821.1	LOC107965314	NC_037649.1	9143354	9155988	+
726341	LOC726341	TCONS_00020779	XLOC_007171	NC_037644.1	5633018	5636105	+
726341	LOC726341	XR_003305182.1	LOC102655275	NC_037638.1	11942593	11953074	-
726341	LOC726341	TCONS_00027885	LOC725557	NC_037646.1	9854188	9856449	-
726341	LOC726341	XR_003305501.1	LOC100576417	NC_037647.1	3422279	3467019	-
726341	LOC726341	TCONS_00010302	XLOC_003483	NC_037640.1	12796369	12800195	+
726341	LOC726341	XR_001702131.2	LOC100578839	NC_037639.1	4708223	4715199	-
408603	LOC408603	XR_003305821.1	LOC107965314	NC_037649.1	9143354	9155988	+
408603	LOC408603	TCONS_00020779	XLOC_007171	NC_037644.1	5633018	5636105	+
408603	LOC408603	TCONS_00027885	LOC725557	NC_037646.1	9854188	9856449	-
408603	LOC408603	XR_001702131.2	LOC100578839	NC_037639.1	4708223	4715199	-
550708	LOC550708	TCONS_00019012	LOC726672	NC_037643.1	2559904	2796282	-
550708	LOC550708	TCONS_00000374	LOC410758	NC_037638.1	3061071	3069249	+
102656664	LOC102656664	XR_003304193.1	LOC113218601	NC_037639.1	9954462	9962804	-
411742	LOC411742	XR_003306404.1	LOC100577767	NW_020555859.1	7286	9291	-
411742	LOC411742	XR_003306375.1	LOC100578173	NW_020555822.1	1360	16412	-
411742	LOC411742	TCONS_00040797	LOC410624	NC_037652.1	5005209	5006191	+
411742	LOC411742	XR_003305182.1	LOC102655275	NC_037638.1	11942593	11953074	-
411742	LOC411742	TCONS_00001447	LOC724495	NC_037638.1	12205732	12221392	+
411742	LOC411742	XR_410907.3	LOC102654629	NC_037646.1	10694803	10696492	+
411742	LOC411742	XR_003305501.1	LOC100576417	NC_037647.1	3422279	3467019	-
411742	LOC411742	XR_001703302.2	LOC102656936	NC_037643.1	11841882	11849474	-
411742	LOC411742	TCONS_00010302	XLOC_003483	NC_037640.1	12796369	12800195	+
411742	LOC411742	XR_001702148.2	LOC102656852	NC_037639.1	4430146	4433438	+
411742	LOC411742	XR_001702131.2	LOC100578839	NC_037639.1	4708223	4715199	-
408277	LOC408277	TCONS_00010012	LOC724344	NC_037640.1	11315265	11322366	+
408277	LOC408277	XR_003305947.1	LOC113219193	NC_037650.1	9125723	9127023	-
408277	LOC408277	TCONS_00044194	LOC113219351	NW_020555842.1	23295	25262	-
408277	LOC408277	XR_003306241.1	LOC113219303	NC_037653.1	4227215	4232462	+
408277	LOC408277	TCONS_00022483	XLOC_007785	NC_037644.1	12351785	12353043	-
408277	LOC408277	TCONS_00043222	LOC100576384	NC_037653.1	5941711	5946113	+
408277	LOC408277	TCONS_00022161	XLOC_007661	NC_037644.1	8012661	8014561	-
408277	LOC408277	XR_003305645.1	LOC113219104	NC_037648.1	10154611	10157975	+
408277	LOC408277	TCONS_00038575	XLOC_013242	NC_037651.1	6518843	6523882	+
408277	LOC408277	TCONS_00038576	XLOC_013242	NC_037651.1	6518843	6523882	+
408277	LOC408277	TCONS_00038577	XLOC_013242	NC_037651.1	6518843	6523882	+
408277	LOC408277	TCONS_00040876	LOC100577777	NC_037652.1	5580954	5582533	+
408277	LOC408277	XR_001705731.2	LOC100577291	NC_037638.1	6783121	6785047	-
408277	LOC408277	XR_001705583.2	LOC100578016	NC_037638.1	11240735	11244666	+
408277	LOC408277	XR_001704512.2	LOC100578866	NC_037647.1	11613844	11617936	+
408277	LOC408277	XR_003305229.1	LOC102654625	NC_037645.1	8485889	8498857	-
408277	LOC408277	XR_003305313.1	LOC102656780	NC_037646.1	1837515	1839312	+
408277	LOC408277	XR_001702575.2	LOC107964218	NC_037640.1	12555712	12558727	+
408277	LOC408277	XR_001702684.2	LOC102655779	NC_037641.1	5477257	5481654	+
408277	LOC408277	TCONS_00006761	XLOC_002373	NC_037639.1	13573243	13574080	+
408277	LOC408277	TCONS_00008872	LOC551442	NC_037640.1	641960	645217	+
408277	LOC408277	TCONS_00005139	LOC102656360	NC_037638.1	20633707	20635433	-
408277	LOC408277	TCONS_00005481	LOC410779	NC_037638.1	24874219	24876096	-
408277	LOC408277	XR_001702148.2	LOC102656852	NC_037639.1	4430146	4433438	+
551879	LOC551879	XR_003306404.1	LOC100577767	NW_020555859.1	7286	9291	-
551879	LOC551879	XR_003306375.1	LOC100578173	NW_020555822.1	1360	16412	-
551879	LOC551879	TCONS_00020779	XLOC_007171	NC_037644.1	5633018	5636105	+
551879	LOC551879	XR_003305182.1	LOC102655275	NC_037638.1	11942593	11953074	-
551879	LOC551879	TCONS_00001447	LOC724495	NC_037638.1	12205732	12221392	+
551879	LOC551879	XR_410907.3	LOC102654629	NC_037646.1	10694803	10696492	+
551879	LOC551879	XR_003305501.1	LOC100576417	NC_037647.1	3422279	3467019	-
551879	LOC551879	XR_001703302.2	LOC102656936	NC_037643.1	11841882	11849474	-
551879	LOC551879	TCONS_00010302	XLOC_003483	NC_037640.1	12796369	12800195	+
551879	LOC551879	XR_001702131.2	LOC100578839	NC_037639.1	4708223	4715199	-
551217	LOC551217	XR_003306390.1	LOC100578173	NW_020555822.1	1360	9600	-
551217	LOC551217	XR_003304333.1	LOC100577216	NC_037640.1	2104	29934	-
100577537	LOC100577537	XR_407834.3	LOC102654823	NC_037640.1	3273716	3277445	-
100577537	LOC100577537	XR_003304243.1	LOC102654870	NC_037640.1	11971101	11974052	+
100577537	LOC100577537	TCONS_00041419	XLOC_014243	NC_037652.1	9400083	9401946	+
100577537	LOC100577537	TCONS_00024857	LOC100577028	NC_037645.1	4170556	4177112	-
100577537	LOC100577537	TCONS_00044430	XLOC_015302	NW_020555921.1	307	1655	-
100577537	LOC100577537	TCONS_00034736	XLOC_011871	NC_037649.1	2039488	2049843	+
100577537	LOC100577537	XR_001705188.2	LOC107965336	NC_037649.1	6818605	6820124	+
100577537	LOC100577537	TCONS_00022162	XLOC_007661	NC_037644.1	8012830	8014546	-
100577537	LOC100577537	TCONS_00029609	XLOC_010180	NC_037647.1	2776061	2789889	-
100577537	LOC100577537	TCONS_00028505	LOC412863	NC_037647.1	4781008	4784182	+
100577537	LOC100577537	XR_003305401.1	LOC102654089	NC_037647.1	9910662	9919608	+
100577537	LOC100577537	XR_003305714.1	LOC102656011	NC_037648.1	982915	990629	-
100577537	LOC100577537	XR_003305156.1	LOC102656765	NC_037645.1	12251365	12262656	-
100577537	LOC100577537	XR_001704039.2	LOC102656765	NC_037645.1	12251374	12262656	-
100577537	LOC100577537	TCONS_00025992	XLOC_008920	NC_037646.1	1222120	1224605	+
100577537	LOC100577537	TCONS_00027278	LOC724177	NC_037646.1	2722933	2723825	-
100577537	LOC100577537	XR_003306348.1	LOC100579059	NC_037638.1	6307742	6317272	-
100577537	LOC100577537	TCONS_00015640	XLOC_005282	NC_037642.1	10797236	10797933	+
100577537	LOC100577537	XR_001702335.2	LOC102656910	NC_037640.1	13171537	13174605	+
100577537	LOC100577537	TCONS_00012435	LOC102655228	NC_037641.1	7690107	7694568	+
100577537	LOC100577537	TCONS_00012437	LOC102655228	NC_037641.1	7690107	7694568	+
102655585	LOC102655585	XR_003306390.1	LOC100578173	NW_020555822.1	1360	9600	-
102655585	LOC102655585	XR_003304333.1	LOC100577216	NC_037640.1	2104	29934	-
724966	Rpl39	XR_001702364.2	LOC102655862	NC_037640.1	5400593	5404324	-
724966	Rpl39	XR_001702365.2	LOC102655862	NC_037640.1	5400593	5407875	-
724966	Rpl39	XR_411202.3	LOC102654417	NC_037640.1	11925770	11928181	-
724966	Rpl39	TCONS_00023604	AChE-2	NC_037645.1	7438734	7445175	+
724966	Rpl39	TCONS_00029526	XLOC_010152	NC_037647.1	788996	791516	-
724966	Rpl39	XR_001704686.2	LOC102655465	NC_037647.1	10972250	10975753	+
724966	Rpl39	XR_003305709.1	LOC102656011	NC_037648.1	982915	1011861	-
724966	Rpl39	TCONS_00000374	LOC410758	NC_037638.1	3061071	3069249	+
724966	Rpl39	TCONS_00011783	LOC408725	NC_037640.1	13120956	13129336	-
724966	Rpl39	TCONS_00013191	XLOC_004440	NC_037641.1	211666	216974	-
727063	Or130	XR_001702348.2	LOC102654462	NC_037640.1	3378309	3406284	+
727063	Or130	XR_407597.3	LOC102654895	NC_037650.1	2756876	2759023	-
727063	Or130	TCONS_00003314	XLOC_001183	NC_037638.1	5105201	5108334	-
409751	LOC409751	TCONS_00043221	LOC100576384	NC_037653.1	5939416	5945031	+
409751	LOC409751	XR_001703718.2	LOC100578053	NC_037644.1	3340758	3343635	-
409751	LOC409751	XR_408897.3	LOC102656658	NC_037644.1	3650226	3659414	-
409751	LOC409751	TCONS_00020898	XLOC_007224	NC_037644.1	8575913	8577514	+
409751	LOC409751	TCONS_00040267	LOC551446	NC_037651.1	10604039	10605896	-
409751	LOC409751	TCONS_00040269	LOC551446	NC_037651.1	10604039	10605896	-
409751	LOC409751	XR_407704.3	LOC102653945	NC_037648.1	892685	896532	+
409751	LOC409751	XR_003305710.1	LOC102656011	NC_037648.1	982915	996898	-
409751	LOC409751	TCONS_00025614	LOC411288	NC_037645.1	10955749	10958205	-
409751	LOC409751	XR_408518.3	LOC102656901	NC_037642.1	2972845	2973897	-
409751	LOC409751	TCONS_00015145	LOC411083	NC_037642.1	6948615	7003935	+
409751	LOC409751	XR_003304277.1	LOC102656910	NC_037640.1	13171537	13174596	+
409751	LOC409751	TCONS_00013190	XLOC_004440	NC_037641.1	211656	216968	-
409751	LOC409751	TCONS_00006795	LOC724554	NC_037639.1	13958568	13986268	+
725416	LOC725416	XR_003306404.1	LOC100577767	NW_020555859.1	7286	9291	-
725416	LOC725416	XR_003306375.1	LOC100578173	NW_020555822.1	1360	16412	-
725416	LOC725416	TCONS_00040797	LOC410624	NC_037652.1	5005209	5006191	+
725416	LOC725416	XR_003305182.1	LOC102655275	NC_037638.1	11942593	11953074	-
725416	LOC725416	TCONS_00001447	LOC724495	NC_037638.1	12205732	12221392	+
725416	LOC725416	XR_410907.3	LOC102654629	NC_037646.1	10694803	10696492	+
725416	LOC725416	XR_003305501.1	LOC100576417	NC_037647.1	3422279	3467019	-
725416	LOC725416	XR_001703302.2	LOC102656936	NC_037643.1	11841882	11849474	-
725416	LOC725416	TCONS_00010302	XLOC_003483	NC_037640.1	12796369	12800195	+
725416	LOC725416	XR_001702148.2	LOC102656852	NC_037639.1	4430146	4433438	+
725416	LOC725416	XR_001702131.2	LOC100578839	NC_037639.1	4708223	4715199	-
412620	LOC412620	XR_003306375.1	LOC100578173	NW_020555822.1	1360	16412	-
412620	LOC412620	TCONS_00040797	LOC410624	NC_037652.1	5005209	5006191	+
412620	LOC412620	TCONS_00001447	LOC724495	NC_037638.1	12205732	12221392	+
412620	LOC412620	XR_410907.3	LOC102654629	NC_037646.1	10694803	10696492	+
412620	LOC412620	TCONS_00010302	XLOC_003483	NC_037640.1	12796369	12800195	+
412620	LOC412620	XR_001702131.2	LOC100578839	NC_037639.1	4708223	4715199	-
552830	LOC552830	TCONS_00040797	LOC410624	NC_037652.1	5005209	5006191	+
552830	LOC552830	TCONS_00001447	LOC724495	NC_037638.1	12205732	12221392	+
552034	LOC552034	TCONS_00021610	LOC410013	NC_037644.1	839031	839426	-
552034	LOC552034	XR_411275.3	LOC102656130	NC_037639.1	15185690	15186784	+
410032	Trxr-1	XR_003306404.1	LOC100577767	NW_020555859.1	7286	9291	-
410032	Trxr-1	XR_003306375.1	LOC100578173	NW_020555822.1	1360	16412	-
410032	Trxr-1	TCONS_00021610	LOC410013	NC_037644.1	839031	839426	-
410032	Trxr-1	TCONS_00040797	LOC410624	NC_037652.1	5005209	5006191	+
410032	Trxr-1	XR_003305182.1	LOC102655275	NC_037638.1	11942593	11953074	-
410032	Trxr-1	TCONS_00001447	LOC724495	NC_037638.1	12205732	12221392	+
410032	Trxr-1	XR_410907.3	LOC102654629	NC_037646.1	10694803	10696492	+
410032	Trxr-1	XR_003305501.1	LOC100576417	NC_037647.1	3422279	3467019	-
410032	Trxr-1	TCONS_00010302	XLOC_003483	NC_037640.1	12796369	12800195	+
410032	Trxr-1	XR_001702285.2	LOC107964104	NC_037639.1	11355697	11357162	+
410032	Trxr-1	XR_411275.3	LOC102656130	NC_037639.1	15185690	15186784	+
410032	Trxr-1	XR_001702131.2	LOC100578839	NC_037639.1	4708223	4715199	-
552143	LOC552143	XR_003306029.1	LOC107965519	NC_037651.1	4925773	4931623	-
552143	LOC552143	TCONS_00004346	LOC725885	NC_037638.1	13854689	13856381	-
100576759	LOC100576759	TCONS_00029481	XLOC_010132	NC_037647.1	259111	260775	-
410102	LOC410102	XR_003306375.1	LOC100578173	NW_020555822.1	1360	16412	-
410102	LOC410102	TCONS_00021610	LOC410013	NC_037644.1	839031	839426	-
410102	LOC410102	TCONS_00040797	LOC410624	NC_037652.1	5005209	5006191	+
410102	LOC410102	TCONS_00001447	LOC724495	NC_037638.1	12205732	12221392	+
410102	LOC410102	XR_410907.3	LOC102654629	NC_037646.1	10694803	10696492	+
410102	LOC410102	XR_003305501.1	LOC100576417	NC_037647.1	3422279	3467019	-
410102	LOC410102	TCONS_00010302	XLOC_003483	NC_037640.1	12796369	12800195	+
410102	LOC410102	XR_411275.3	LOC102656130	NC_037639.1	15185690	15186784	+
410102	LOC410102	XR_001702131.2	LOC100578839	NC_037639.1	4708223	4715199	-
725195	tra2	TCONS_00040797	LOC410624	NC_037652.1	5005209	5006191	+
725195	tra2	TCONS_00001447	LOC724495	NC_037638.1	12205732	12221392	+
409881	LOC409881	XR_003306376.1	LOC100578173	NW_020555822.1	1360	15966	-
409881	LOC409881	XR_003306502.1	LOC100577074	NC_037638.1	20119433	20122876	+
724867	LOC724867	XR_003305947.1	LOC113219193	NC_037650.1	9125723	9127023	-
724867	LOC724867	XR_003305182.1	LOC102655275	NC_037638.1	11942593	11953074	-
724867	LOC724867	XR_001703302.2	LOC102656936	NC_037643.1	11841882	11849474	-
724867	LOC724867	TCONS_00005139	LOC102656360	NC_037638.1	20633707	20635433	-
724867	LOC724867	XR_001702148.2	LOC102656852	NC_037639.1	4430146	4433438	+
408819	LOC408819	XR_408461.3	LOC102655426	NC_037645.1	3749750	3752773	+
408819	LOC408819	XR_003304732.1	LOC113218798	NC_037638.1	14363551	14364107	-
408819	LOC408819	XR_001703563.2	LOC102656753	NC_037643.1	15274349	15280287	-
408819	LOC408819	XR_001702285.2	LOC107964104	NC_037639.1	11355697	11357162	+
408819	LOC408819	XR_003306543.1	LOC113219410	NC_037638.1	20627643	20628868	-
552671	LOC552671	XR_408461.3	LOC102655426	NC_037645.1	3749750	3752773	+
552671	LOC552671	XR_003306375.1	LOC100578173	NW_020555822.1	1360	16412	-
552671	LOC552671	TCONS_00021610	LOC410013	NC_037644.1	839031	839426	-
552671	LOC552671	XR_003305068.1	LOC100577571	NC_037644.1	3015156	3016846	+
552671	LOC552671	TCONS_00040797	LOC410624	NC_037652.1	5005209	5006191	+
552671	LOC552671	TCONS_00001447	LOC724495	NC_037638.1	12205732	12221392	+
552671	LOC552671	XR_410907.3	LOC102654629	NC_037646.1	10694803	10696492	+
552671	LOC552671	XR_003305501.1	LOC100576417	NC_037647.1	3422279	3467019	-
552671	LOC552671	XR_003304897.1	LOC107964584	NC_037643.1	8912200	8913854	-
552671	LOC552671	XR_001703563.2	LOC102656753	NC_037643.1	15274349	15280287	-
552671	LOC552671	TCONS_00010302	XLOC_003483	NC_037640.1	12796369	12800195	+
552671	LOC552671	XR_001702285.2	LOC107964104	NC_037639.1	11355697	11357162	+
552671	LOC552671	XR_411275.3	LOC102656130	NC_037639.1	15185690	15186784	+
406105	LOC406105	XR_408461.3	LOC102655426	NC_037645.1	3749750	3752773	+
406105	LOC406105	TCONS_00021610	LOC410013	NC_037644.1	839031	839426	-
406105	LOC406105	XR_003305068.1	LOC100577571	NC_037644.1	3015156	3016846	+
406105	LOC406105	XR_003304897.1	LOC107964584	NC_037643.1	8912200	8913854	-
406105	LOC406105	XR_001703563.2	LOC102656753	NC_037643.1	15274349	15280287	-
406105	LOC406105	XR_001702285.2	LOC107964104	NC_037639.1	11355697	11357162	+
406105	LOC406105	XR_411275.3	LOC102656130	NC_037639.1	15185690	15186784	+
406105	LOC406105	XR_003306543.1	LOC113219410	NC_037638.1	20627643	20628868	-
107963999	LOC107963999	XR_003306404.1	LOC100577767	NW_020555859.1	7286	9291	-
107963999	LOC107963999	XR_003306375.1	LOC100578173	NW_020555822.1	1360	16412	-
107963999	LOC107963999	TCONS_00021610	LOC410013	NC_037644.1	839031	839426	-
107963999	LOC107963999	TCONS_00020779	XLOC_007171	NC_037644.1	5633018	5636105	+
107963999	LOC107963999	TCONS_00040797	LOC410624	NC_037652.1	5005209	5006191	+
107963999	LOC107963999	XR_003305182.1	LOC102655275	NC_037638.1	11942593	11953074	-
107963999	LOC107963999	TCONS_00001447	LOC724495	NC_037638.1	12205732	12221392	+
107963999	LOC107963999	XR_410907.3	LOC102654629	NC_037646.1	10694803	10696492	+
107963999	LOC107963999	XR_003305501.1	LOC100576417	NC_037647.1	3422279	3467019	-
107963999	LOC107963999	XR_001703302.2	LOC102656936	NC_037643.1	11841882	11849474	-
107963999	LOC107963999	TCONS_00010302	XLOC_003483	NC_037640.1	12796369	12800195	+
107963999	LOC107963999	XR_411275.3	LOC102656130	NC_037639.1	15185690	15186784	+
107963999	LOC107963999	XR_001702131.2	LOC100578839	NC_037639.1	4708223	4715199	-
725418	LOC725418	XR_003306404.1	LOC100577767	NW_020555859.1	7286	9291	-
725418	LOC725418	XR_003305821.1	LOC107965314	NC_037649.1	9143354	9155988	+
725418	LOC725418	TCONS_00020779	XLOC_007171	NC_037644.1	5633018	5636105	+
725418	LOC725418	XR_003305182.1	LOC102655275	NC_037638.1	11942593	11953074	-
725418	LOC725418	TCONS_00027885	LOC725557	NC_037646.1	9854188	9856449	-
725418	LOC725418	XR_003305501.1	LOC100576417	NC_037647.1	3422279	3467019	-
725418	LOC725418	XR_001703302.2	LOC102656936	NC_037643.1	11841882	11849474	-
725418	LOC725418	TCONS_00010302	XLOC_003483	NC_037640.1	12796369	12800195	+
725418	LOC725418	TCONS_00005139	LOC102656360	NC_037638.1	20633707	20635433	-
725418	LOC725418	XR_001702148.2	LOC102656852	NC_037639.1	4430146	4433438	+
725418	LOC725418	XR_001702131.2	LOC100578839	NC_037639.1	4708223	4715199	-
724343	LOC724343	TCONS_00044191	LOC113219351	NW_020555842.1	22977	25579	-
724343	LOC724343	XR_001703870.2	LOC107964820	NC_037645.1	3234730	3240426	+
724343	LOC724343	TCONS_00038574	XLOC_013242	NC_037651.1	6518836	6524024	+
724343	LOC724343	TCONS_00028499	LOC412863	NC_037647.1	4780972	4784930	+
724343	LOC724343	TCONS_00000717	XLOC_000295	NC_037638.1	6066381	6068778	+
724343	LOC724343	XR_003304701.1	LOC100576277	NC_037642.1	11471580	11476396	-
677664	Obp15	XR_003306375.1	LOC100578173	NW_020555822.1	1360	16412	-
677664	Obp15	XR_003305182.1	LOC102655275	NC_037638.1	11942593	11953074	-
677664	Obp15	XR_001703302.2	LOC102656936	NC_037643.1	11841882	11849474	-
677664	Obp15	TCONS_00010302	XLOC_003483	NC_037640.1	12796369	12800195	+
677664	Obp15	TCONS_00005139	LOC102656360	NC_037638.1	20633707	20635433	-
677664	Obp15	XR_001702148.2	LOC102656852	NC_037639.1	4430146	4433438	+
677664	Obp15	XR_001702131.2	LOC100578839	NC_037639.1	4708223	4715199	-
552845	LOC552845	XR_003305947.1	LOC113219193	NC_037650.1	9125723	9127023	-
552845	LOC552845	TCONS_00043222	LOC100576384	NC_037653.1	5941711	5946113	+
552845	LOC552845	XR_003305645.1	LOC113219104	NC_037648.1	10154611	10157975	+
552845	LOC552845	XR_003305229.1	LOC102654625	NC_037645.1	8485889	8498857	-
552845	LOC552845	XR_003305313.1	LOC102656780	NC_037646.1	1837515	1839312	+
552845	LOC552845	TCONS_00008872	LOC551442	NC_037640.1	641960	645217	+
552845	LOC552845	TCONS_00005139	LOC102656360	NC_037638.1	20633707	20635433	-
552845	LOC552845	XR_001702148.2	LOC102656852	NC_037639.1	4430146	4433438	+
410678	LOC410678	XR_003306404.1	LOC100577767	NW_020555859.1	7286	9291	-
410678	LOC410678	XR_003306375.1	LOC100578173	NW_020555822.1	1360	16412	-
410678	LOC410678	TCONS_00020779	XLOC_007171	NC_037644.1	5633018	5636105	+
410678	LOC410678	TCONS_00040797	LOC410624	NC_037652.1	5005209	5006191	+
410678	LOC410678	TCONS_00001447	LOC724495	NC_037638.1	12205732	12221392	+
410678	LOC410678	XR_410907.3	LOC102654629	NC_037646.1	10694803	10696492	+
410678	LOC410678	XR_003305501.1	LOC100576417	NC_037647.1	3422279	3467019	-
410678	LOC410678	TCONS_00010302	XLOC_003483	NC_037640.1	12796369	12800195	+
410678	LOC410678	XR_001702285.2	LOC107964104	NC_037639.1	11355697	11357162	+
410678	LOC410678	XR_411275.3	LOC102656130	NC_037639.1	15185690	15186784	+
410678	LOC410678	XR_001702131.2	LOC100578839	NC_037639.1	4708223	4715199	-
726599	LOC726599	XR_408461.3	LOC102655426	NC_037645.1	3749750	3752773	+
726599	LOC726599	XR_410907.3	LOC102654629	NC_037646.1	10694803	10696492	+
726599	LOC726599	XR_001703563.2	LOC102656753	NC_037643.1	15274349	15280287	-
726599	LOC726599	XR_001702285.2	LOC107964104	NC_037639.1	11355697	11357162	+
726599	LOC726599	XR_411275.3	LOC102656130	NC_037639.1	15185690	15186784	+
551203	LOC551203	XR_001702364.2	LOC102655862	NC_037640.1	5400593	5404324	-
551203	LOC551203	XR_411202.3	LOC102654417	NC_037640.1	11925770	11928181	-
551203	LOC551203	TCONS_00023604	AChE-2	NC_037645.1	7438734	7445175	+
551203	LOC551203	TCONS_00019012	LOC726672	NC_037643.1	2559904	2796282	-
551203	LOC551203	TCONS_00000374	LOC410758	NC_037638.1	3061071	3069249	+
551203	LOC551203	TCONS_00011783	LOC408725	NC_037640.1	13120956	13129336	-
551203	LOC551203	TCONS_00013191	XLOC_004440	NC_037641.1	211666	216974	-
551381	LOC551381	XR_408461.3	LOC102655426	NC_037645.1	3749750	3752773	+
551381	LOC551381	XR_003306174.1	LOC100576173	NC_037652.1	3459356	3463666	+
551381	LOC551381	XR_003304732.1	LOC113218798	NC_037638.1	14363551	14364107	-
551381	LOC551381	TCONS_00017393	XLOC_005915	NC_037642.1	13064599	13068750	-
551381	LOC551381	TCONS_00028510	LOC412863	NC_037647.1	4781639	4784930	+
551381	LOC551381	XR_001703563.2	LOC102656753	NC_037643.1	15274349	15280287	-
551381	LOC551381	XR_003306543.1	LOC113219410	NC_037638.1	20627643	20628868	-
102655452	LOC102655452	XR_003306029.1	LOC107965519	NC_037651.1	4925773	4931623	-
102655452	LOC102655452	TCONS_00017393	XLOC_005915	NC_037642.1	13064599	13068750	-
102655452	LOC102655452	TCONS_00028510	LOC412863	NC_037647.1	4781639	4784930	+
102655452	LOC102655452	XR_003305118.1	LOC113218927	NC_037645.1	7637705	7642247	-
102655452	LOC102655452	XR_003306543.1	LOC113219410	NC_037638.1	20627643	20628868	-
102655452	LOC102655452	TCONS_00006018	LOC408715	NC_037639.1	5234758	5235797	+
408548	LOC408548	XR_001702364.2	LOC102655862	NC_037640.1	5400593	5404324	-
408548	LOC408548	XR_411202.3	LOC102654417	NC_037640.1	11925770	11928181	-
408548	LOC408548	TCONS_00022906	XLOC_007920	NC_037645.1	1887422	1888814	+
408548	LOC408548	TCONS_00023604	AChE-2	NC_037645.1	7438734	7445175	+
408548	LOC408548	TCONS_00044458	XLOC_015307	NW_020555946.1	222	1754	-
408548	LOC408548	TCONS_00021524	XLOC_007411	NC_037644.1	49431	51617	-
408548	LOC408548	XR_409590.3	LOC102654519	NC_037651.1	6822260	6824209	-
408548	LOC408548	TCONS_00032943	LOC412108	NC_037648.1	2380803	2386997	-
408548	LOC408548	TCONS_00019012	LOC726672	NC_037643.1	2559904	2796282	-
408548	LOC408548	TCONS_00029526	XLOC_010152	NC_037647.1	788996	791516	-
408548	LOC408548	XR_001704686.2	LOC102655465	NC_037647.1	10972250	10975753	+
408548	LOC408548	TCONS_00000374	LOC410758	NC_037638.1	3061071	3069249	+
408548	LOC408548	XR_003304557.1	LOC100576929	NC_037641.1	13390895	13392068	+
408548	LOC408548	TCONS_00016584	XLOC_005641	NC_037642.1	6785688	6791687	-
408548	LOC408548	TCONS_00011783	LOC408725	NC_037640.1	13120956	13129336	-
408548	LOC408548	TCONS_00013191	XLOC_004440	NC_037641.1	211666	216974	-
408548	LOC408548	XR_003304193.1	LOC113218601	NC_037639.1	9954462	9962804	-
408548	LOC408548	XR_003304195.1	LOC113218603	NC_037639.1	10021401	10025385	-
413189	LOC413189	XR_003306404.1	LOC100577767	NW_020555859.1	7286	9291	-
413189	LOC413189	XR_003306375.1	LOC100578173	NW_020555822.1	1360	16412	-
413189	LOC413189	TCONS_00020779	XLOC_007171	NC_037644.1	5633018	5636105	+
413189	LOC413189	TCONS_00040797	LOC410624	NC_037652.1	5005209	5006191	+
413189	LOC413189	XR_003305182.1	LOC102655275	NC_037638.1	11942593	11953074	-
413189	LOC413189	TCONS_00001447	LOC724495	NC_037638.1	12205732	12221392	+
413189	LOC413189	XR_410907.3	LOC102654629	NC_037646.1	10694803	10696492	+
413189	LOC413189	XR_003305501.1	LOC100576417	NC_037647.1	3422279	3467019	-
413189	LOC413189	XR_001703302.2	LOC102656936	NC_037643.1	11841882	11849474	-
413189	LOC413189	TCONS_00010302	XLOC_003483	NC_037640.1	12796369	12800195	+
413189	LOC413189	XR_001702285.2	LOC107964104	NC_037639.1	11355697	11357162	+
413189	LOC413189	XR_001702148.2	LOC102656852	NC_037639.1	4430146	4433438	+
413189	LOC413189	XR_001702131.2	LOC100578839	NC_037639.1	4708223	4715199	-
552514	LOC552514	XR_003306404.1	LOC100577767	NW_020555859.1	7286	9291	-
552514	LOC552514	XR_003306375.1	LOC100578173	NW_020555822.1	1360	16412	-
552514	LOC552514	TCONS_00021610	LOC410013	NC_037644.1	839031	839426	-
552514	LOC552514	TCONS_00040797	LOC410624	NC_037652.1	5005209	5006191	+
552514	LOC552514	XR_003305182.1	LOC102655275	NC_037638.1	11942593	11953074	-
552514	LOC552514	TCONS_00001447	LOC724495	NC_037638.1	12205732	12221392	+
552514	LOC552514	XR_410907.3	LOC102654629	NC_037646.1	10694803	10696492	+
552514	LOC552514	XR_003305501.1	LOC100576417	NC_037647.1	3422279	3467019	-
552514	LOC552514	TCONS_00010302	XLOC_003483	NC_037640.1	12796369	12800195	+
552514	LOC552514	XR_411275.3	LOC102656130	NC_037639.1	15185690	15186784	+
552514	LOC552514	XR_001702131.2	LOC100578839	NC_037639.1	4708223	4715199	-
551794	LOC551794	XR_408461.3	LOC102655426	NC_037645.1	3749750	3752773	+
551794	LOC551794	XR_003305068.1	LOC100577571	NC_037644.1	3015156	3016846	+
551794	LOC551794	XR_003304897.1	LOC107964584	NC_037643.1	8912200	8913854	-
551794	LOC551794	XR_001703563.2	LOC102656753	NC_037643.1	15274349	15280287	-
551794	LOC551794	XR_001702285.2	LOC107964104	NC_037639.1	11355697	11357162	+
551794	LOC551794	XR_411275.3	LOC102656130	NC_037639.1	15185690	15186784	+
551794	LOC551794	XR_003306543.1	LOC113219410	NC_037638.1	20627643	20628868	-
411307	LOC411307	XR_001702364.2	LOC102655862	NC_037640.1	5400593	5404324	-
411307	LOC411307	XR_411202.3	LOC102654417	NC_037640.1	11925770	11928181	-
411307	LOC411307	TCONS_00022906	XLOC_007920	NC_037645.1	1887422	1888814	+
411307	LOC411307	TCONS_00023604	AChE-2	NC_037645.1	7438734	7445175	+
411307	LOC411307	TCONS_00021524	XLOC_007411	NC_037644.1	49431	51617	-
411307	LOC411307	TCONS_00021790	XLOC_007492	NC_037644.1	2276743	2289445	-
411307	LOC411307	TCONS_00032068	LOC408315	NC_037648.1	14083460	14084011	+
411307	LOC411307	XR_409590.3	LOC102654519	NC_037651.1	6822260	6824209	-
411307	LOC411307	TCONS_00032943	LOC412108	NC_037648.1	2380803	2386997	-
411307	LOC411307	TCONS_00019012	LOC726672	NC_037643.1	2559904	2796282	-
411307	LOC411307	TCONS_00029604	XLOC_010180	NC_037647.1	2773463	2789889	-
411307	LOC411307	XR_001704686.2	LOC102655465	NC_037647.1	10972250	10975753	+
411307	LOC411307	TCONS_00000374	LOC410758	NC_037638.1	3061071	3069249	+
411307	LOC411307	XR_003304557.1	LOC100576929	NC_037641.1	13390895	13392068	+
411307	LOC411307	TCONS_00016584	XLOC_005641	NC_037642.1	6785688	6791687	-
411307	LOC411307	XR_003304936.1	LOC102656621	NC_037643.1	15028450	15032063	-
411307	LOC411307	TCONS_00013191	XLOC_004440	NC_037641.1	211666	216974	-
411307	LOC411307	XR_003304195.1	LOC113218603	NC_037639.1	10021401	10025385	-
411193	LOC411193	XR_003306404.1	LOC100577767	NW_020555859.1	7286	9291	-
411193	LOC411193	XR_003306375.1	LOC100578173	NW_020555822.1	1360	16412	-
411193	LOC411193	TCONS_00021610	LOC410013	NC_037644.1	839031	839426	-
411193	LOC411193	TCONS_00040797	LOC410624	NC_037652.1	5005209	5006191	+
411193	LOC411193	TCONS_00001447	LOC724495	NC_037638.1	12205732	12221392	+
411193	LOC411193	XR_410907.3	LOC102654629	NC_037646.1	10694803	10696492	+
411193	LOC411193	XR_003305501.1	LOC100576417	NC_037647.1	3422279	3467019	-
411193	LOC411193	TCONS_00010302	XLOC_003483	NC_037640.1	12796369	12800195	+
411193	LOC411193	XR_411275.3	LOC102656130	NC_037639.1	15185690	15186784	+
411193	LOC411193	XR_001702131.2	LOC100578839	NC_037639.1	4708223	4715199	-
725024	LOC725024	XR_003305821.1	LOC107965314	NC_037649.1	9143354	9155988	+
725024	LOC725024	XR_003305182.1	LOC102655275	NC_037638.1	11942593	11953074	-
725024	LOC725024	TCONS_00027885	LOC725557	NC_037646.1	9854188	9856449	-
725024	LOC725024	XR_001703302.2	LOC102656936	NC_037643.1	11841882	11849474	-
725024	LOC725024	TCONS_00010302	XLOC_003483	NC_037640.1	12796369	12800195	+
725024	LOC725024	TCONS_00005139	LOC102656360	NC_037638.1	20633707	20635433	-
725024	LOC725024	XR_001702148.2	LOC102656852	NC_037639.1	4430146	4433438	+
725024	LOC725024	XR_001702131.2	LOC100578839	NC_037639.1	4708223	4715199	-
552042	LOC552042	XR_408461.3	LOC102655426	NC_037645.1	3749750	3752773	+
552042	LOC552042	XR_003306404.1	LOC100577767	NW_020555859.1	7286	9291	-
552042	LOC552042	XR_003306375.1	LOC100578173	NW_020555822.1	1360	16412	-
552042	LOC552042	TCONS_00020779	XLOC_007171	NC_037644.1	5633018	5636105	+
552042	LOC552042	TCONS_00040797	LOC410624	NC_037652.1	5005209	5006191	+
552042	LOC552042	TCONS_00001447	LOC724495	NC_037638.1	12205732	12221392	+
552042	LOC552042	XR_410907.3	LOC102654629	NC_037646.1	10694803	10696492	+
552042	LOC552042	XR_003305501.1	LOC100576417	NC_037647.1	3422279	3467019	-
552042	LOC552042	XR_001703563.2	LOC102656753	NC_037643.1	15274349	15280287	-
552042	LOC552042	TCONS_00010302	XLOC_003483	NC_037640.1	12796369	12800195	+
552042	LOC552042	XR_001702285.2	LOC107964104	NC_037639.1	11355697	11357162	+
552042	LOC552042	XR_411275.3	LOC102656130	NC_037639.1	15185690	15186784	+
552042	LOC552042	XR_001702131.2	LOC100578839	NC_037639.1	4708223	4715199	-
107964398	LOC107964398	TCONS_00021524	XLOC_007411	NC_037644.1	49431	51617	-
552705	LOC552705	XR_001702285.2	LOC107964104	NC_037639.1	11355697	11357162	+
552784	LOC552784	XR_003306375.1	LOC100578173	NW_020555822.1	1360	16412	-
552784	LOC552784	TCONS_00040797	LOC410624	NC_037652.1	5005209	5006191	+
552784	LOC552784	XR_003305182.1	LOC102655275	NC_037638.1	11942593	11953074	-
552784	LOC552784	TCONS_00001447	LOC724495	NC_037638.1	12205732	12221392	+
552784	LOC552784	XR_001703302.2	LOC102656936	NC_037643.1	11841882	11849474	-
552784	LOC552784	TCONS_00010302	XLOC_003483	NC_037640.1	12796369	12800195	+
552784	LOC552784	XR_001702148.2	LOC102656852	NC_037639.1	4430146	4433438	+
552784	LOC552784	XR_001702131.2	LOC100578839	NC_037639.1	4708223	4715199	-
113218616	LOC113218616	XR_001702364.2	LOC102655862	NC_037640.1	5400593	5404324	-
113218616	LOC113218616	XR_001702365.2	LOC102655862	NC_037640.1	5400593	5407875	-
113218616	LOC113218616	XR_411202.3	LOC102654417	NC_037640.1	11925770	11928181	-
113218616	LOC113218616	TCONS_00022907	XLOC_007920	NC_037645.1	1887422	1888814	+
113218616	LOC113218616	TCONS_00023604	AChE-2	NC_037645.1	7438734	7445175	+
113218616	LOC113218616	TCONS_00044458	XLOC_015307	NW_020555946.1	222	1754	-
113218616	LOC113218616	TCONS_00029526	XLOC_010152	NC_037647.1	788996	791516	-
113218616	LOC113218616	XR_001704686.2	LOC102655465	NC_037647.1	10972250	10975753	+
113218616	LOC113218616	XR_003305709.1	LOC102656011	NC_037648.1	982915	1011861	-
113218616	LOC113218616	TCONS_00000374	LOC410758	NC_037638.1	3061071	3069249	+
113218616	LOC113218616	TCONS_00011783	LOC408725	NC_037640.1	13120956	13129336	-
113218616	LOC113218616	TCONS_00013191	XLOC_004440	NC_037641.1	211666	216974	-
113218616	LOC113218616	XR_003304193.1	LOC113218601	NC_037639.1	9954462	9962804	-
726264	LOC726264	XR_408461.3	LOC102655426	NC_037645.1	3749750	3752773	+
726264	LOC726264	XR_003306404.1	LOC100577767	NW_020555859.1	7286	9291	-
726264	LOC726264	XR_003306375.1	LOC100578173	NW_020555822.1	1360	16412	-
726264	LOC726264	TCONS_00020779	XLOC_007171	NC_037644.1	5633018	5636105	+
726264	LOC726264	XR_410907.3	LOC102654629	NC_037646.1	10694803	10696492	+
726264	LOC726264	XR_003305501.1	LOC100576417	NC_037647.1	3422279	3467019	-
726264	LOC726264	XR_001703563.2	LOC102656753	NC_037643.1	15274349	15280287	-
726264	LOC726264	TCONS_00010302	XLOC_003483	NC_037640.1	12796369	12800195	+
726264	LOC726264	XR_001702285.2	LOC107964104	NC_037639.1	11355697	11357162	+
726264	LOC726264	XR_411275.3	LOC102656130	NC_037639.1	15185690	15186784	+
726264	LOC726264	XR_001702131.2	LOC100578839	NC_037639.1	4708223	4715199	-
411347	LOC411347	TCONS_00019012	LOC726672	NC_037643.1	2559904	2796282	-
411347	LOC411347	XR_003304193.1	LOC113218601	NC_037639.1	9954462	9962804	-
102654086	LOC102654086	TCONS_00010012	LOC724344	NC_037640.1	11315265	11322366	+
102654086	LOC102654086	XR_003305947.1	LOC113219193	NC_037650.1	9125723	9127023	-
102654086	LOC102654086	TCONS_00044194	LOC113219351	NW_020555842.1	23295	25262	-
102654086	LOC102654086	XR_003306241.1	LOC113219303	NC_037653.1	4227215	4232462	+
102654086	LOC102654086	TCONS_00022483	XLOC_007785	NC_037644.1	12351785	12353043	-
102654086	LOC102654086	TCONS_00043222	LOC100576384	NC_037653.1	5941711	5946113	+
102654086	LOC102654086	TCONS_00022161	XLOC_007661	NC_037644.1	8012661	8014561	-
102654086	LOC102654086	XR_003305645.1	LOC113219104	NC_037648.1	10154611	10157975	+
102654086	LOC102654086	TCONS_00038575	XLOC_013242	NC_037651.1	6518843	6523882	+
102654086	LOC102654086	TCONS_00038576	XLOC_013242	NC_037651.1	6518843	6523882	+
102654086	LOC102654086	TCONS_00038577	XLOC_013242	NC_037651.1	6518843	6523882	+
102654086	LOC102654086	TCONS_00040876	LOC100577777	NC_037652.1	5580954	5582533	+
102654086	LOC102654086	XR_001705731.2	LOC100577291	NC_037638.1	6783121	6785047	-
102654086	LOC102654086	XR_001705583.2	LOC100578016	NC_037638.1	11240735	11244666	+
102654086	LOC102654086	XR_001704512.2	LOC100578866	NC_037647.1	11613844	11617936	+
102654086	LOC102654086	XR_003305229.1	LOC102654625	NC_037645.1	8485889	8498857	-
102654086	LOC102654086	XR_003305313.1	LOC102656780	NC_037646.1	1837515	1839312	+
102654086	LOC102654086	XR_001702575.2	LOC107964218	NC_037640.1	12555712	12558727	+
102654086	LOC102654086	XR_001702684.2	LOC102655779	NC_037641.1	5477257	5481654	+
102654086	LOC102654086	TCONS_00006761	XLOC_002373	NC_037639.1	13573243	13574080	+
102654086	LOC102654086	TCONS_00008872	LOC551442	NC_037640.1	641960	645217	+
102654086	LOC102654086	TCONS_00005481	LOC410779	NC_037638.1	24874219	24876096	-
411829	LOC411829	XR_001702364.2	LOC102655862	NC_037640.1	5400593	5404324	-
411829	LOC411829	XR_411202.3	LOC102654417	NC_037640.1	11925770	11928181	-
411829	LOC411829	TCONS_00022906	XLOC_007920	NC_037645.1	1887422	1888814	+
411829	LOC411829	TCONS_00023604	AChE-2	NC_037645.1	7438734	7445175	+
411829	LOC411829	TCONS_00021524	XLOC_007411	NC_037644.1	49431	51617	-
411829	LOC411829	TCONS_00032943	LOC412108	NC_037648.1	2380803	2386997	-
411829	LOC411829	TCONS_00019012	LOC726672	NC_037643.1	2559904	2796282	-
411829	LOC411829	TCONS_00029526	XLOC_010152	NC_037647.1	788996	791516	-
411829	LOC411829	XR_001704686.2	LOC102655465	NC_037647.1	10972250	10975753	+
411829	LOC411829	TCONS_00000374	LOC410758	NC_037638.1	3061071	3069249	+
411829	LOC411829	TCONS_00016584	XLOC_005641	NC_037642.1	6785688	6791687	-
411829	LOC411829	TCONS_00011783	LOC408725	NC_037640.1	13120956	13129336	-
411829	LOC411829	TCONS_00013191	XLOC_004440	NC_037641.1	211666	216974	-
411829	LOC411829	XR_003304193.1	LOC113218601	NC_037639.1	9954462	9962804	-
411829	LOC411829	XR_003304195.1	LOC113218603	NC_037639.1	10021401	10025385	-
552534	LOC552534	XR_408461.3	LOC102655426	NC_037645.1	3749750	3752773	+
552534	LOC552534	XR_001703563.2	LOC102656753	NC_037643.1	15274349	15280287	-
552534	LOC552534	XR_001702285.2	LOC107964104	NC_037639.1	11355697	11357162	+
552534	LOC552534	XR_003306543.1	LOC113219410	NC_037638.1	20627643	20628868	-
102655756	LOC102655756	XR_410907.3	LOC102654629	NC_037646.1	10694803	10696492	+
102655756	LOC102655756	TCONS_00010302	XLOC_003483	NC_037640.1	12796369	12800195	+
411836	LOC411836	TCONS_00010012	LOC724344	NC_037640.1	11315265	11322366	+
411836	LOC411836	XR_003305947.1	LOC113219193	NC_037650.1	9125723	9127023	-
411836	LOC411836	TCONS_00044194	LOC113219351	NW_020555842.1	23295	25262	-
411836	LOC411836	XR_003306241.1	LOC113219303	NC_037653.1	4227215	4232462	+
411836	LOC411836	TCONS_00022483	XLOC_007785	NC_037644.1	12351785	12353043	-
411836	LOC411836	TCONS_00043222	LOC100576384	NC_037653.1	5941711	5946113	+
411836	LOC411836	TCONS_00022161	XLOC_007661	NC_037644.1	8012661	8014561	-
411836	LOC411836	XR_003305645.1	LOC113219104	NC_037648.1	10154611	10157975	+
411836	LOC411836	TCONS_00038575	XLOC_013242	NC_037651.1	6518843	6523882	+
411836	LOC411836	TCONS_00038576	XLOC_013242	NC_037651.1	6518843	6523882	+
411836	LOC411836	TCONS_00038577	XLOC_013242	NC_037651.1	6518843	6523882	+
411836	LOC411836	TCONS_00040876	LOC100577777	NC_037652.1	5580954	5582533	+
411836	LOC411836	XR_001705731.2	LOC100577291	NC_037638.1	6783121	6785047	-
411836	LOC411836	XR_001705583.2	LOC100578016	NC_037638.1	11240735	11244666	+
411836	LOC411836	XR_001704512.2	LOC100578866	NC_037647.1	11613844	11617936	+
411836	LOC411836	XR_003305229.1	LOC102654625	NC_037645.1	8485889	8498857	-
411836	LOC411836	XR_003305313.1	LOC102656780	NC_037646.1	1837515	1839312	+
411836	LOC411836	XR_001702575.2	LOC107964218	NC_037640.1	12555712	12558727	+
411836	LOC411836	XR_001702684.2	LOC102655779	NC_037641.1	5477257	5481654	+
411836	LOC411836	TCONS_00006761	XLOC_002373	NC_037639.1	13573243	13574080	+
411836	LOC411836	TCONS_00008872	LOC551442	NC_037640.1	641960	645217	+
411836	LOC411836	TCONS_00005481	LOC410779	NC_037638.1	24874219	24876096	-
726814	LOC726814	XR_003306375.1	LOC100578173	NW_020555822.1	1360	16412	-
726814	LOC726814	TCONS_00021610	LOC410013	NC_037644.1	839031	839426	-
726814	LOC726814	TCONS_00040797	LOC410624	NC_037652.1	5005209	5006191	+
726814	LOC726814	TCONS_00001447	LOC724495	NC_037638.1	12205732	12221392	+
726814	LOC726814	XR_411275.3	LOC102656130	NC_037639.1	15185690	15186784	+
412141	LOC412141	XR_408461.3	LOC102655426	NC_037645.1	3749750	3752773	+
412141	LOC412141	XR_003306404.1	LOC100577767	NW_020555859.1	7286	9291	-
412141	LOC412141	XR_003306375.1	LOC100578173	NW_020555822.1	1360	16412	-
412141	LOC412141	XR_003305068.1	LOC100577571	NC_037644.1	3015156	3016846	+
412141	LOC412141	TCONS_00020779	XLOC_007171	NC_037644.1	5633018	5636105	+
412141	LOC412141	TCONS_00040797	LOC410624	NC_037652.1	5005209	5006191	+
412141	LOC412141	TCONS_00001447	LOC724495	NC_037638.1	12205732	12221392	+
412141	LOC412141	XR_410907.3	LOC102654629	NC_037646.1	10694803	10696492	+
412141	LOC412141	XR_003305501.1	LOC100576417	NC_037647.1	3422279	3467019	-
412141	LOC412141	XR_001703563.2	LOC102656753	NC_037643.1	15274349	15280287	-
412141	LOC412141	TCONS_00010302	XLOC_003483	NC_037640.1	12796369	12800195	+
412141	LOC412141	XR_001702285.2	LOC107964104	NC_037639.1	11355697	11357162	+
412141	LOC412141	XR_411275.3	LOC102656130	NC_037639.1	15185690	15186784	+
412141	LOC412141	XR_003306543.1	LOC113219410	NC_037638.1	20627643	20628868	-
412141	LOC412141	XR_001702131.2	LOC100578839	NC_037639.1	4708223	4715199	-
410597	LOC410597	XR_003306404.1	LOC100577767	NW_020555859.1	7286	9291	-
410597	LOC410597	XR_003306375.1	LOC100578173	NW_020555822.1	1360	16412	-
410597	LOC410597	TCONS_00020779	XLOC_007171	NC_037644.1	5633018	5636105	+
410597	LOC410597	TCONS_00040797	LOC410624	NC_037652.1	5005209	5006191	+
410597	LOC410597	XR_003305182.1	LOC102655275	NC_037638.1	11942593	11953074	-
410597	LOC410597	TCONS_00001447	LOC724495	NC_037638.1	12205732	12221392	+
410597	LOC410597	XR_410907.3	LOC102654629	NC_037646.1	10694803	10696492	+
410597	LOC410597	XR_003305501.1	LOC100576417	NC_037647.1	3422279	3467019	-
410597	LOC410597	XR_001703302.2	LOC102656936	NC_037643.1	11841882	11849474	-
410597	LOC410597	TCONS_00010302	XLOC_003483	NC_037640.1	12796369	12800195	+
410597	LOC410597	TCONS_00005139	LOC102656360	NC_037638.1	20633707	20635433	-
410597	LOC410597	XR_001702148.2	LOC102656852	NC_037639.1	4430146	4433438	+
410597	LOC410597	XR_001702131.2	LOC100578839	NC_037639.1	4708223	4715199	-
100578277	LOC100578277	XR_003306029.1	LOC107965519	NC_037651.1	4925773	4931623	-
100578277	LOC100578277	XR_003306543.1	LOC113219410	NC_037638.1	20627643	20628868	-
551083	LOC551083	TCONS_00012436	LOC102655228	NC_037641.1	7690107	7694568	+
412085	LOC412085	XR_408461.3	LOC102655426	NC_037645.1	3749750	3752773	+
412085	LOC412085	XR_003306404.1	LOC100577767	NW_020555859.1	7286	9291	-
412085	LOC412085	XR_003306375.1	LOC100578173	NW_020555822.1	1360	16412	-
412085	LOC412085	TCONS_00020779	XLOC_007171	NC_037644.1	5633018	5636105	+
412085	LOC412085	XR_003305501.1	LOC100576417	NC_037647.1	3422279	3467019	-
412085	LOC412085	XR_001703563.2	LOC102656753	NC_037643.1	15274349	15280287	-
412085	LOC412085	XR_001702285.2	LOC107964104	NC_037639.1	11355697	11357162	+
412085	LOC412085	XR_001702131.2	LOC100578839	NC_037639.1	4708223	4715199	-
100576612	LOC100576612	XR_408461.3	LOC102655426	NC_037645.1	3749750	3752773	+
100576612	LOC100576612	XR_001703563.2	LOC102656753	NC_037643.1	15274349	15280287	-
100576612	LOC100576612	XR_001702285.2	LOC107964104	NC_037639.1	11355697	11357162	+
100576612	LOC100576612	XR_003306543.1	LOC113219410	NC_037638.1	20627643	20628868	-
409755	LOC409755	TCONS_00021610	LOC410013	NC_037644.1	839031	839426	-
409755	LOC409755	TCONS_00040797	LOC410624	NC_037652.1	5005209	5006191	+
409755	LOC409755	TCONS_00001447	LOC724495	NC_037638.1	12205732	12221392	+
409755	LOC409755	XR_410907.3	LOC102654629	NC_037646.1	10694803	10696492	+
102656136	LOC102656136	XR_003306029.1	LOC107965519	NC_037651.1	4925773	4931623	-
102656136	LOC102656136	XR_003306543.1	LOC113219410	NC_037638.1	20627643	20628868	-
725963	LOC725963	XR_407834.3	LOC102654823	NC_037640.1	3273716	3277445	-
725963	LOC725963	XR_001702501.2	LOC107964196	NC_037640.1	4614574	4627351	-
725963	LOC725963	XR_003304243.1	LOC102654870	NC_037640.1	11971101	11974052	+
725963	LOC725963	TCONS_00037507	XLOC_012883	NC_037650.1	4474020	4478794	-
725963	LOC725963	TCONS_00041419	XLOC_014243	NC_037652.1	9400083	9401946	+
725963	LOC725963	TCONS_00044189	LOC113219351	NW_020555842.1	22957	25581	-
725963	LOC725963	TCONS_00024857	LOC100577028	NC_037645.1	4170556	4177112	-
725963	LOC725963	TCONS_00044430	XLOC_015302	NW_020555921.1	307	1655	-
725963	LOC725963	TCONS_00034736	XLOC_011871	NC_037649.1	2039488	2049843	+
725963	LOC725963	XR_001705188.2	LOC107965336	NC_037649.1	6818605	6820124	+
725963	LOC725963	TCONS_00021790	XLOC_007492	NC_037644.1	2276743	2289445	-
725963	LOC725963	TCONS_00022162	XLOC_007661	NC_037644.1	8012830	8014546	-
725963	LOC725963	TCONS_00032068	LOC408315	NC_037648.1	14083460	14084011	+
725963	LOC725963	TCONS_00029609	XLOC_010180	NC_037647.1	2776061	2789889	-
725963	LOC725963	TCONS_00029604	XLOC_010180	NC_037647.1	2773463	2789889	-
725963	LOC725963	TCONS_00029610	XLOC_010180	NC_037647.1	2776869	2789889	-
725963	LOC725963	TCONS_00028505	LOC412863	NC_037647.1	4781008	4784182	+
725963	LOC725963	XR_003305401.1	LOC102654089	NC_037647.1	9910662	9919608	+
725963	LOC725963	XR_003305714.1	LOC102656011	NC_037648.1	982915	990629	-
725963	LOC725963	XR_003305156.1	LOC102656765	NC_037645.1	12251365	12262656	-
725963	LOC725963	XR_001704039.2	LOC102656765	NC_037645.1	12251374	12262656	-
725963	LOC725963	TCONS_00025992	XLOC_008920	NC_037646.1	1222120	1224605	+
725963	LOC725963	TCONS_00027278	LOC724177	NC_037646.1	2722933	2723825	-
725963	LOC725963	XR_003306348.1	LOC100579059	NC_037638.1	6307742	6317272	-
725963	LOC725963	TCONS_00015640	XLOC_005282	NC_037642.1	10797236	10797933	+
725963	LOC725963	XR_003304936.1	LOC102656621	NC_037643.1	15028450	15032063	-
725963	LOC725963	XR_001702335.2	LOC102656910	NC_037640.1	13171537	13174605	+
725963	LOC725963	TCONS_00012435	LOC102655228	NC_037641.1	7690107	7694568	+
725963	LOC725963	TCONS_00012437	LOC102655228	NC_037641.1	7690107	7694568	+
725963	LOC725963	TCONS_00009052	XLOC_003075	NC_037640.1	2530624	2537534	+
409386	LOC409386	TCONS_00040797	LOC410624	NC_037652.1	5005209	5006191	+
409386	LOC409386	XR_003305182.1	LOC102655275	NC_037638.1	11942593	11953074	-
409386	LOC409386	TCONS_00001447	LOC724495	NC_037638.1	12205732	12221392	+
409386	LOC409386	TCONS_00010302	XLOC_003483	NC_037640.1	12796369	12800195	+
409386	LOC409386	XR_001702131.2	LOC100578839	NC_037639.1	4708223	4715199	-
413914	LOC413914	TCONS_00021610	LOC410013	NC_037644.1	839031	839426	-
413914	LOC413914	XR_411275.3	LOC102656130	NC_037639.1	15185690	15186784	+
409222	LOC409222	XR_003306375.1	LOC100578173	NW_020555822.1	1360	16412	-
409222	LOC409222	TCONS_00040797	LOC410624	NC_037652.1	5005209	5006191	+
409222	LOC409222	XR_003305182.1	LOC102655275	NC_037638.1	11942593	11953074	-
409222	LOC409222	TCONS_00001447	LOC724495	NC_037638.1	12205732	12221392	+
409222	LOC409222	XR_410907.3	LOC102654629	NC_037646.1	10694803	10696492	+
409222	LOC409222	TCONS_00010302	XLOC_003483	NC_037640.1	12796369	12800195	+
409222	LOC409222	XR_001702131.2	LOC100578839	NC_037639.1	4708223	4715199	-
408316	LOC408316	TCONS_00032943	LOC412108	NC_037648.1	2380803	2386997	-
408316	LOC408316	TCONS_00019012	LOC726672	NC_037643.1	2559904	2796282	-
411712	LOC411712	TCONS_00010012	LOC724344	NC_037640.1	11315265	11322366	+
411712	LOC411712	XR_003305947.1	LOC113219193	NC_037650.1	9125723	9127023	-
411712	LOC411712	TCONS_00044194	LOC113219351	NW_020555842.1	23295	25262	-
411712	LOC411712	XR_003306241.1	LOC113219303	NC_037653.1	4227215	4232462	+
411712	LOC411712	TCONS_00022483	XLOC_007785	NC_037644.1	12351785	12353043	-
411712	LOC411712	TCONS_00043222	LOC100576384	NC_037653.1	5941711	5946113	+
411712	LOC411712	TCONS_00022161	XLOC_007661	NC_037644.1	8012661	8014561	-
411712	LOC411712	XR_003305645.1	LOC113219104	NC_037648.1	10154611	10157975	+
411712	LOC411712	TCONS_00038575	XLOC_013242	NC_037651.1	6518843	6523882	+
411712	LOC411712	TCONS_00038576	XLOC_013242	NC_037651.1	6518843	6523882	+
411712	LOC411712	TCONS_00038577	XLOC_013242	NC_037651.1	6518843	6523882	+
411712	LOC411712	TCONS_00040876	LOC100577777	NC_037652.1	5580954	5582533	+
411712	LOC411712	XR_001705731.2	LOC100577291	NC_037638.1	6783121	6785047	-
411712	LOC411712	XR_001705583.2	LOC100578016	NC_037638.1	11240735	11244666	+
411712	LOC411712	XR_001704512.2	LOC100578866	NC_037647.1	11613844	11617936	+
411712	LOC411712	XR_003305229.1	LOC102654625	NC_037645.1	8485889	8498857	-
411712	LOC411712	XR_003305313.1	LOC102656780	NC_037646.1	1837515	1839312	+
411712	LOC411712	XR_001703302.2	LOC102656936	NC_037643.1	11841882	11849474	-
411712	LOC411712	XR_001702575.2	LOC107964218	NC_037640.1	12555712	12558727	+
411712	LOC411712	XR_001702684.2	LOC102655779	NC_037641.1	5477257	5481654	+
411712	LOC411712	TCONS_00006761	XLOC_002373	NC_037639.1	13573243	13574080	+
411712	LOC411712	TCONS_00008872	LOC551442	NC_037640.1	641960	645217	+
411712	LOC411712	TCONS_00005139	LOC102656360	NC_037638.1	20633707	20635433	-
411712	LOC411712	TCONS_00005481	LOC410779	NC_037638.1	24874219	24876096	-
411712	LOC411712	XR_001702148.2	LOC102656852	NC_037639.1	4430146	4433438	+
411998	LOC411998	XR_003306375.1	LOC100578173	NW_020555822.1	1360	16412	-
411998	LOC411998	TCONS_00040797	LOC410624	NC_037652.1	5005209	5006191	+
411998	LOC411998	XR_003305182.1	LOC102655275	NC_037638.1	11942593	11953074	-
411998	LOC411998	TCONS_00001447	LOC724495	NC_037638.1	12205732	12221392	+
411998	LOC411998	XR_410907.3	LOC102654629	NC_037646.1	10694803	10696492	+
411998	LOC411998	XR_003305501.1	LOC100576417	NC_037647.1	3422279	3467019	-
411998	LOC411998	XR_001703302.2	LOC102656936	NC_037643.1	11841882	11849474	-
411998	LOC411998	TCONS_00010302	XLOC_003483	NC_037640.1	12796369	12800195	+
411998	LOC411998	XR_001702131.2	LOC100578839	NC_037639.1	4708223	4715199	-
113219014	LOC113219014	XR_407834.3	LOC102654823	NC_037640.1	3273716	3277445	-
113219014	LOC113219014	XR_003304243.1	LOC102654870	NC_037640.1	11971101	11974052	+
113219014	LOC113219014	TCONS_00037507	XLOC_012883	NC_037650.1	4474020	4478794	-
113219014	LOC113219014	TCONS_00041419	XLOC_014243	NC_037652.1	9400083	9401946	+
113219014	LOC113219014	TCONS_00044189	LOC113219351	NW_020555842.1	22957	25581	-
113219014	LOC113219014	TCONS_00024857	LOC100577028	NC_037645.1	4170556	4177112	-
113219014	LOC113219014	TCONS_00044430	XLOC_015302	NW_020555921.1	307	1655	-
113219014	LOC113219014	TCONS_00034736	XLOC_011871	NC_037649.1	2039488	2049843	+
113219014	LOC113219014	XR_001705188.2	LOC107965336	NC_037649.1	6818605	6820124	+
113219014	LOC113219014	TCONS_00021790	XLOC_007492	NC_037644.1	2276743	2289445	-
113219014	LOC113219014	TCONS_00022162	XLOC_007661	NC_037644.1	8012830	8014546	-
113219014	LOC113219014	TCONS_00032068	LOC408315	NC_037648.1	14083460	14084011	+
113219014	LOC113219014	TCONS_00029609	XLOC_010180	NC_037647.1	2776061	2789889	-
113219014	LOC113219014	TCONS_00029604	XLOC_010180	NC_037647.1	2773463	2789889	-
113219014	LOC113219014	TCONS_00029610	XLOC_010180	NC_037647.1	2776869	2789889	-
113219014	LOC113219014	TCONS_00028505	LOC412863	NC_037647.1	4781008	4784182	+
113219014	LOC113219014	XR_003305401.1	LOC102654089	NC_037647.1	9910662	9919608	+
113219014	LOC113219014	XR_003305714.1	LOC102656011	NC_037648.1	982915	990629	-
113219014	LOC113219014	XR_003305156.1	LOC102656765	NC_037645.1	12251365	12262656	-
113219014	LOC113219014	XR_001704039.2	LOC102656765	NC_037645.1	12251374	12262656	-
113219014	LOC113219014	TCONS_00025992	XLOC_008920	NC_037646.1	1222120	1224605	+
113219014	LOC113219014	TCONS_00027278	LOC724177	NC_037646.1	2722933	2723825	-
113219014	LOC113219014	XR_003306348.1	LOC100579059	NC_037638.1	6307742	6317272	-
113219014	LOC113219014	TCONS_00015640	XLOC_005282	NC_037642.1	10797236	10797933	+
113219014	LOC113219014	XR_003304936.1	LOC102656621	NC_037643.1	15028450	15032063	-
113219014	LOC113219014	XR_001702335.2	LOC102656910	NC_037640.1	13171537	13174605	+
113219014	LOC113219014	TCONS_00012435	LOC102655228	NC_037641.1	7690107	7694568	+
113219014	LOC113219014	TCONS_00012437	LOC102655228	NC_037641.1	7690107	7694568	+
113219014	LOC113219014	TCONS_00009052	XLOC_003075	NC_037640.1	2530624	2537534	+
410941	LOC410941	XR_003306404.1	LOC100577767	NW_020555859.1	7286	9291	-
410941	LOC410941	XR_003305821.1	LOC107965314	NC_037649.1	9143354	9155988	+
410941	LOC410941	TCONS_00020779	XLOC_007171	NC_037644.1	5633018	5636105	+
410941	LOC410941	TCONS_00027885	LOC725557	NC_037646.1	9854188	9856449	-
409355	LOC409355	XR_003306404.1	LOC100577767	NW_020555859.1	7286	9291	-
409355	LOC409355	XR_003306375.1	LOC100578173	NW_020555822.1	1360	16412	-
409355	LOC409355	TCONS_00021610	LOC410013	NC_037644.1	839031	839426	-
409355	LOC409355	XR_003305068.1	LOC100577571	NC_037644.1	3015156	3016846	+
409355	LOC409355	TCONS_00040797	LOC410624	NC_037652.1	5005209	5006191	+
409355	LOC409355	TCONS_00001447	LOC724495	NC_037638.1	12205732	12221392	+
409355	LOC409355	XR_410907.3	LOC102654629	NC_037646.1	10694803	10696492	+
409355	LOC409355	XR_003305501.1	LOC100576417	NC_037647.1	3422279	3467019	-
409355	LOC409355	TCONS_00010302	XLOC_003483	NC_037640.1	12796369	12800195	+
409355	LOC409355	XR_001702285.2	LOC107964104	NC_037639.1	11355697	11357162	+
409355	LOC409355	XR_411275.3	LOC102656130	NC_037639.1	15185690	15186784	+
409355	LOC409355	XR_001702131.2	LOC100578839	NC_037639.1	4708223	4715199	-
107965085	LOC107965085	XR_003306404.1	LOC100577767	NW_020555859.1	7286	9291	-
107965085	LOC107965085	XR_003306375.1	LOC100578173	NW_020555822.1	1360	16412	-
107965085	LOC107965085	TCONS_00020779	XLOC_007171	NC_037644.1	5633018	5636105	+
107965085	LOC107965085	TCONS_00040797	LOC410624	NC_037652.1	5005209	5006191	+
107965085	LOC107965085	XR_003305182.1	LOC102655275	NC_037638.1	11942593	11953074	-
107965085	LOC107965085	TCONS_00001447	LOC724495	NC_037638.1	12205732	12221392	+
107965085	LOC107965085	XR_410907.3	LOC102654629	NC_037646.1	10694803	10696492	+
107965085	LOC107965085	XR_003305501.1	LOC100576417	NC_037647.1	3422279	3467019	-
107965085	LOC107965085	XR_001703302.2	LOC102656936	NC_037643.1	11841882	11849474	-
107965085	LOC107965085	TCONS_00010302	XLOC_003483	NC_037640.1	12796369	12800195	+
107965085	LOC107965085	XR_001702285.2	LOC107964104	NC_037639.1	11355697	11357162	+
107965085	LOC107965085	XR_411275.3	LOC102656130	NC_037639.1	15185690	15186784	+
107965085	LOC107965085	XR_001702148.2	LOC102656852	NC_037639.1	4430146	4433438	+
107965085	LOC107965085	XR_001702131.2	LOC100578839	NC_037639.1	4708223	4715199	-
410545	LOC410545	XR_001702364.2	LOC102655862	NC_037640.1	5400593	5404324	-
410545	LOC410545	XR_411202.3	LOC102654417	NC_037640.1	11925770	11928181	-
410545	LOC410545	TCONS_00023604	AChE-2	NC_037645.1	7438734	7445175	+
410545	LOC410545	TCONS_00044458	XLOC_015307	NW_020555946.1	222	1754	-
410545	LOC410545	TCONS_00019012	LOC726672	NC_037643.1	2559904	2796282	-
410545	LOC410545	TCONS_00029526	XLOC_010152	NC_037647.1	788996	791516	-
410545	LOC410545	XR_001704686.2	LOC102655465	NC_037647.1	10972250	10975753	+
410545	LOC410545	XR_003305709.1	LOC102656011	NC_037648.1	982915	1011861	-
410545	LOC410545	TCONS_00000374	LOC410758	NC_037638.1	3061071	3069249	+
410545	LOC410545	TCONS_00011783	LOC408725	NC_037640.1	13120956	13129336	-
410545	LOC410545	TCONS_00013191	XLOC_004440	NC_037641.1	211666	216974	-
410545	LOC410545	XR_003304193.1	LOC113218601	NC_037639.1	9954462	9962804	-
100578046	LOC100578046	XR_001706165.2	LOC100578019	NW_020555859.1	34000	35439	-
100578046	LOC100578046	TCONS_00021610	LOC410013	NC_037644.1	839031	839426	-
100578046	LOC100578046	XR_003305068.1	LOC100577571	NC_037644.1	3015156	3016846	+
100578046	LOC100578046	TCONS_00020898	XLOC_007224	NC_037644.1	8575913	8577514	+
100578046	LOC100578046	TCONS_00040797	LOC410624	NC_037652.1	5005209	5006191	+
100578046	LOC100578046	TCONS_00001447	LOC724495	NC_037638.1	12205732	12221392	+
100578046	LOC100578046	XR_003305710.1	LOC102656011	NC_037648.1	982915	996898	-
100578046	LOC100578046	XR_003304897.1	LOC107964584	NC_037643.1	8912200	8913854	-
100578046	LOC100578046	XR_411275.3	LOC102656130	NC_037639.1	15185690	15186784	+
107965271	LOC107965271	XR_001702348.2	LOC102654462	NC_037640.1	3378309	3406284	+
107965271	LOC107965271	XR_407597.3	LOC102654895	NC_037650.1	2756876	2759023	-
107965271	LOC107965271	TCONS_00003314	XLOC_001183	NC_037638.1	5105201	5108334	-
408441	LOC408441	XR_003306404.1	LOC100577767	NW_020555859.1	7286	9291	-
408441	LOC408441	XR_003306375.1	LOC100578173	NW_020555822.1	1360	16412	-
408441	LOC408441	TCONS_00020779	XLOC_007171	NC_037644.1	5633018	5636105	+
408441	LOC408441	TCONS_00040797	LOC410624	NC_037652.1	5005209	5006191	+
408441	LOC408441	XR_003305182.1	LOC102655275	NC_037638.1	11942593	11953074	-
408441	LOC408441	TCONS_00001447	LOC724495	NC_037638.1	12205732	12221392	+
408441	LOC408441	XR_410907.3	LOC102654629	NC_037646.1	10694803	10696492	+
408441	LOC408441	XR_003305501.1	LOC100576417	NC_037647.1	3422279	3467019	-
408441	LOC408441	XR_001703302.2	LOC102656936	NC_037643.1	11841882	11849474	-
408441	LOC408441	TCONS_00010302	XLOC_003483	NC_037640.1	12796369	12800195	+
408441	LOC408441	TCONS_00005139	LOC102656360	NC_037638.1	20633707	20635433	-
408441	LOC408441	XR_001702148.2	LOC102656852	NC_037639.1	4430146	4433438	+
408441	LOC408441	XR_001702131.2	LOC100578839	NC_037639.1	4708223	4715199	-
409088	LOC409088	XR_001702285.2	LOC107964104	NC_037639.1	11355697	11357162	+
100578522	LOC100578522	XR_003306404.1	LOC100577767	NW_020555859.1	7286	9291	-
100578522	LOC100578522	XR_003306375.1	LOC100578173	NW_020555822.1	1360	16412	-
100578522	LOC100578522	TCONS_00020779	XLOC_007171	NC_037644.1	5633018	5636105	+
100578522	LOC100578522	TCONS_00040797	LOC410624	NC_037652.1	5005209	5006191	+
100578522	LOC100578522	XR_003305182.1	LOC102655275	NC_037638.1	11942593	11953074	-
100578522	LOC100578522	TCONS_00001447	LOC724495	NC_037638.1	12205732	12221392	+
100578522	LOC100578522	XR_410907.3	LOC102654629	NC_037646.1	10694803	10696492	+
100578522	LOC100578522	XR_003305501.1	LOC100576417	NC_037647.1	3422279	3467019	-
100578522	LOC100578522	XR_001703302.2	LOC102656936	NC_037643.1	11841882	11849474	-
100578522	LOC100578522	TCONS_00010302	XLOC_003483	NC_037640.1	12796369	12800195	+
100578522	LOC100578522	TCONS_00005139	LOC102656360	NC_037638.1	20633707	20635433	-
100578522	LOC100578522	XR_001702148.2	LOC102656852	NC_037639.1	4430146	4433438	+
100578522	LOC100578522	XR_001702131.2	LOC100578839	NC_037639.1	4708223	4715199	-
409791	LOC409791	TCONS_00019012	LOC726672	NC_037643.1	2559904	2796282	-
409791	LOC409791	TCONS_00000374	LOC410758	NC_037638.1	3061071	3069249	+
413508	LOC413508	XR_003305101.1	LOC100576478	NC_037645.1	3601693	3608801	+
413508	LOC413508	TCONS_00013772	XLOC_004605	NC_037641.1	5714814	5715265	-
552414	LOC552414	TCONS_00019012	LOC726672	NC_037643.1	2559904	2796282	-
107964876	LOC107964876	XR_408461.3	LOC102655426	NC_037645.1	3749750	3752773	+
107964876	LOC107964876	XR_003306174.1	LOC100576173	NC_037652.1	3459356	3463666	+
107964876	LOC107964876	TCONS_00017393	XLOC_005915	NC_037642.1	13064599	13068750	-
107964876	LOC107964876	TCONS_00028510	LOC412863	NC_037647.1	4781639	4784930	+
107964876	LOC107964876	XR_001703563.2	LOC102656753	NC_037643.1	15274349	15280287	-
107964876	LOC107964876	XR_003306543.1	LOC113219410	NC_037638.1	20627643	20628868	-
100578713	LOC100578713	XR_003306404.1	LOC100577767	NW_020555859.1	7286	9291	-
100578713	LOC100578713	XR_003306375.1	LOC100578173	NW_020555822.1	1360	16412	-
100578713	LOC100578713	TCONS_00020779	XLOC_007171	NC_037644.1	5633018	5636105	+
[truncated: 18,429 more rows]

## Sheet: GO enrichment
Category	GOID	Description	GeneRatio	BgRatio	pvalue	padj	geneID	geneName	Count
BP	GO:0034220	ion transmembrane transport	23/728	34/2620	1.30989e-06	0.000445361	551217/409148/552720/102654955/411403/552699/411677/413186/726222/409236/726268/409074/410557/551093/410244/551766/102654905/725661/551961/409114/552476/102654496/552682	LOC551217/ATP5G2/LOC552720/LOC102654955/LOC411403/LOC552699/LOC411677/LOC413186/LOC726222/LOC409236/LOC726268/LOC409074/LOC410557/LOC551093/LOC410244/LOC551766/LOC102654905/LOC725661/LOC551961/LOC409114/LOC552476/LOC102654496/LOC552682	23
BP	GO:0098655	cation transmembrane transport	20/728	30/2620	9.35862e-06	0.000795483	551217/409148/552720/102654955/411403/552699/726222/409236/726268/409074/410557/551093/410244/551766/102654905/725661/551961/409114/102654496/552682	LOC551217/ATP5G2/LOC552720/LOC102654955/LOC411403/LOC552699/LOC726222/LOC409236/LOC726268/LOC409074/LOC410557/LOC551093/LOC410244/LOC551766/LOC102654905/LOC725661/LOC551961/LOC409114/LOC102654496/LOC552682	20
BP	GO:0098660	inorganic ion transmembrane transport	20/728	30/2620	9.35862e-06	0.000795483	551217/409148/552720/102654955/411403/552699/726222/409236/726268/409074/410557/551093/410244/551766/102654905/725661/551961/409114/102654496/552682	LOC551217/ATP5G2/LOC552720/LOC102654955/LOC411403/LOC552699/LOC726222/LOC409236/LOC726268/LOC409074/LOC410557/LOC551093/LOC410244/LOC551766/LOC102654905/LOC725661/LOC551961/LOC409114/LOC102654496/LOC552682	20
BP	GO:0098662	inorganic cation transmembrane transport	20/728	30/2620	9.35862e-06	0.000795483	551217/409148/552720/102654955/411403/552699/726222/409236/726268/409074/410557/551093/410244/551766/102654905/725661/551961/409114/102654496/552682	LOC551217/ATP5G2/LOC552720/LOC102654955/LOC411403/LOC552699/LOC726222/LOC409236/LOC726268/LOC409074/LOC410557/LOC551093/LOC410244/LOC551766/LOC102654905/LOC725661/LOC551961/LOC409114/LOC102654496/LOC552682	20
BP	GO:0055114	oxidation-reduction process	95/728	241/2620	2.70664e-05	0.00112837	724860/726445/727118/408540/413025/413478/724666/410422/406119/410082/551044/408603/410032/413189/100577856/552811/727599/408871/551632/551839/113219203/552128/411014/551028/726371/551975/551208/550965/413014/413356/551223/725712/727598/411411/552712/409736/552665/102653899/494523/725881/411813/724870/412209/751102/726838/443552/410520/724718/408909/494506/411697/411378/102656570/413891/551757/40…	LOC724860/Gpdh/LOC727118/Tpx-3/LOC413025/LOC413478/LOC724666/LOC410422/Cryl1/Sod2/LOC551044/LOC408603/Trxr-1/LOC413189/LOC100577856/LOC552811/LOC727599/LOC408871/LOC551632/LOC551839/LOC113219203/LOC552128/LOC411014/LOC551028/LOC726371/Tpx-4/LOC551208/LOC550965/LOC413014/LOC413356/LOC551223/LOC725712/LOC727598/LOC411411/LOC552712/LOC409736/LOC552665/LOC102653899/Gtpx1/LOC725881/LOC411813/LOC724870…	95
BP	GO:0009123	nucleoside monophosphate metabolic process	15/728	21/2620	3.7678e-05	0.00112837	551966/725712/102654955/725881/552699/551757/726222/409236/552007/410557/725455/551093/551766/409114/552682	LOC551966/LOC725712/LOC102654955/LOC725881/LOC552699/LOC551757/LOC726222/LOC409236/LOC552007/LOC410557/LOC725455/LOC551093/LOC551766/LOC409114/LOC552682	15
BP	GO:0009126	purine nucleoside monophosphate metabolic process	15/728	21/2620	3.7678e-05	0.00112837	551966/725712/102654955/725881/552699/551757/726222/409236/552007/410557/725455/551093/551766/409114/552682	LOC551966/LOC725712/LOC102654955/LOC725881/LOC552699/LOC551757/LOC726222/LOC409236/LOC552007/LOC410557/LOC725455/LOC551093/LOC551766/LOC409114/LOC552682	15
BP	GO:0009141	nucleoside triphosphate metabolic process	15/728	21/2620	3.7678e-05	0.00112837	725712/102654955/725881/552699/551757/726222/409236/552007/726205/410557/725455/551093/551766/409114/552682	LOC725712/LOC102654955/LOC725881/LOC552699/LOC551757/LOC726222/LOC409236/LOC552007/LOC726205/LOC410557/LOC725455/LOC551093/LOC551766/LOC409114/LOC552682	15
BP	GO:0009161	ribonucleoside monophosphate metabolic process	15/728	21/2620	3.7678e-05	0.00112837	551966/725712/102654955/725881/552699/551757/726222/409236/552007/410557/725455/551093/551766/409114/552682	LOC551966/LOC725712/LOC102654955/LOC725881/LOC552699/LOC551757/LOC726222/LOC409236/LOC552007/LOC410557/LOC725455/LOC551093/LOC551766/LOC409114/LOC552682	15
BP	GO:0009167	purine ribonucleoside monophosphate metabolic process	15/728	21/2620	3.7678e-05	0.00112837	551966/725712/102654955/725881/552699/551757/726222/409236/552007/410557/725455/551093/551766/409114/552682	LOC551966/LOC725712/LOC102654955/LOC725881/LOC552699/LOC551757/LOC726222/LOC409236/LOC552007/LOC410557/LOC725455/LOC551093/LOC551766/LOC409114/LOC552682	15
BP	GO:0015672	monovalent inorganic cation transport	23/728	39/2620	3.8594e-05	0.00112837	100578247/409148/552720/102654955/552699/413159/100577346/726149/726222/409236/726268/409074/410557/410905/551093/410244/551766/102654905/725661/551961/409114/410317/552682	LOC100578247/ATP5G2/LOC552720/LOC102654955/LOC552699/LOC413159/LOC100577346/LOC726149/LOC726222/LOC409236/LOC726268/LOC409074/LOC410557/LOC410905/LOC551093/LOC410244/LOC551766/LOC102654905/LOC725661/LOC551961/LOC409114/LOC410317/LOC552682	23
BP	GO:0046034	ATP metabolic process	14/728	19/2620	3.98249e-05	0.00112837	725712/102654955/725881/552699/551757/726222/409236/552007/410557/725455/551093/551766/409114/552682	LOC725712/LOC102654955/LOC725881/LOC552699/LOC551757/LOC726222/LOC409236/LOC552007/LOC410557/LOC725455/LOC551093/LOC551766/LOC409114/LOC552682	14
BP	GO:0009056	catabolic process	38/728	78/2620	5.38639e-05	0.00136341	726445/113218560/552579/412484/411695/409978/410828/409614/551057/409234/725158/100578243/411206/411520/408369/113219359/494506/409802/409032/551956/408986/408474/113218757/409140/552007/726205/409387/411691/725455/552654/408353/727185/411774/726711/409831/727004/727472/409340	Gpdh/LOC113218560/LOC552579/Pgrp-s2/LOC411695/LOC409978/LOC410828/LOC409614/LOC551057/LOC409234/LOC725158/LOC100578243/LOC411206/LOC411520/LOC408369/LOC113219359/Ho/LOC409802/LOC409032/LOC551956/LOC408986/LOC408474/LOC113218757/LOC409140/LOC552007/LOC726205/LOC409387/LOC411691/LOC725455/LOC552654/LOC408353/LOC727185/LOC411774/LOC726711/LOC409831/LOC727004/PGRP-S3/LOC409340	38
BP	GO:1901565	organonitrogen compound catabolic process	26/728	47/2620	5.61404e-05	0.00136341	113218560/552579/412484/411695/409978/410828/409234/725158/100578243/411206/411520/408369/494506/409802/409032/551956/408986/113218757/409140/409387/552654/408353/409831/727004/727472/409340	LOC113218560/LOC552579/Pgrp-s2/LOC411695/LOC409978/LOC410828/LOC409234/LOC725158/LOC100578243/LOC411206/LOC411520/LOC408369/Ho/LOC409802/LOC409032/LOC551956/LOC408986/LOC113218757/LOC409140/LOC409387/LOC552654/LOC408353/LOC409831/LOC727004/PGRP-S3/LOC409340	26
BP	GO:0009144	purine nucleoside triphosphate metabolic process	14/728	20/2620	9.90251e-05	0.00187047	725712/102654955/725881/552699/551757/726222/409236/552007/410557/725455/551093/551766/409114/552682	LOC725712/LOC102654955/LOC725881/LOC552699/LOC551757/LOC726222/LOC409236/LOC552007/LOC410557/LOC725455/LOC551093/LOC551766/LOC409114/LOC552682	14
BP	GO:0009199	ribonucleoside triphosphate metabolic process	14/728	20/2620	9.90251e-05	0.00187047	725712/102654955/725881/552699/551757/726222/409236/552007/410557/725455/551093/551766/409114/552682	LOC725712/LOC102654955/LOC725881/LOC552699/LOC551757/LOC726222/LOC409236/LOC552007/LOC410557/LOC725455/LOC551093/LOC551766/LOC409114/LOC552682	14
BP	GO:0009205	purine ribonucleoside triphosphate metabolic process	14/728	20/2620	9.90251e-05	0.00187047	725712/102654955/725881/552699/551757/726222/409236/552007/410557/725455/551093/551766/409114/552682	LOC725712/LOC102654955/LOC725881/LOC552699/LOC551757/LOC726222/LOC409236/LOC552007/LOC410557/LOC725455/LOC551093/LOC551766/LOC409114/LOC552682	14
BP	GO:1902600	proton transmembrane transport	14/728	20/2620	9.90251e-05	0.00187047	409148/552720/102654955/552699/726222/409236/409074/410557/551093/551766/725661/551961/409114/552682	ATP5G2/LOC552720/LOC102654955/LOC552699/LOC726222/LOC409236/LOC409074/LOC410557/LOC551093/LOC551766/LOC725661/LOC551961/LOC409114/LOC552682	14
BP	GO:0019637	organophosphate metabolic process	45/728	100/2620	0.00013005	0.00232722	726445/410183/726463/551966/411408/725712/102653763/107963968/409614/102654955/552712/725881/724571/409693/552699/726824/726481/551143/551757/724603/100578188/408474/726222/409236/552795/552007/725135/726205/408301/411698/724144/409698/410557/725455/551093/551766/725491/410132/550703/409114/724943/408470/550767/413643/552682	Gpdh/LOC410183/LOC726463/LOC551966/LOC411408/LOC725712/LOC102653763/LOC107963968/LOC409614/LOC102654955/LOC552712/LOC725881/LOC724571/LOC409693/LOC552699/LOC726824/LOC726481/LOC551143/LOC551757/LOC724603/LOC100578188/LOC408474/LOC726222/LOC409236/LOC552795/LOC552007/LOC725135/LOC726205/LOC408301/LOC411698/LOC724144/LOC409698/LOC410557/LOC725455/LOC551093/LOC551766/LOC725491/LOC410132/LOC550703/LO…	45
BP	GO:1901575	organic substance catabolic process	35/728	73/2620	0.000160231	0.00272392	726445/113218560/552579/412484/411695/409978/410828/409614/409234/725158/100578243/411206/411520/408369/494506/409802/409032/551956/408986/408474/113218757/409140/552007/726205/409387/725455/552654/408353/727185/411774/726711/409831/727004/727472/409340	Gpdh/LOC113218560/LOC552579/Pgrp-s2/LOC411695/LOC409978/LOC410828/LOC409614/LOC409234/LOC725158/LOC100578243/LOC411206/LOC411520/LOC408369/Ho/LOC409802/LOC409032/LOC551956/LOC408986/LOC408474/LOC113218757/LOC409140/LOC552007/LOC726205/LOC409387/LOC725455/LOC552654/LOC408353/LOC727185/LOC411774/LOC726711/LOC409831/LOC727004/PGRP-S3/LOC409340	35
BP	GO:0006812	cation transport	34/728	71/2620	0.00020475	0.00331499	107965038/494509/100578247/551217/409148/551604/552640/552720/102654955/411403/552699/413553/552634/413159/100577346/552704/726149/726222/409236/409145/726268/409074/410557/410905/551093/410244/551766/102654905/725661/551961/409114/102654496/410317/552682	LOC107965038/LOC494509/LOC100578247/LOC551217/ATP5G2/LOC551604/LOC552640/LOC552720/LOC102654955/LOC411403/LOC552699/LOC413553/LOC552634/LOC413159/LOC100577346/LOC552704/LOC726149/LOC726222/LOC409236/LOC409145/LOC726268/LOC409074/LOC410557/LOC410905/LOC551093/LOC410244/LOC551766/LOC102654905/LOC725661/LOC551961/LOC409114/LOC102654496/LOC410317/LOC552682	34
BP	GO:0044248	cellular catabolic process	32/728	66/2620	0.000235882	0.00364544	113218560/552579/411695/409978/410828/551057/409234/100578243/411206/411520/408369/113219359/494506/409802/409032/551956/408986/408474/113218757/409140/552007/726205/409387/725455/552654/408353/727185/411774/726711/409831/727004/409340	LOC113218560/LOC552579/LOC411695/LOC409978/LOC410828/LOC551057/LOC409234/LOC100578243/LOC411206/LOC411520/LOC408369/LOC113219359/Ho/LOC409802/LOC409032/LOC551956/LOC408986/LOC408474/LOC113218757/LOC409140/LOC552007/LOC726205/LOC409387/LOC725455/LOC552654/LOC408353/LOC727185/LOC411774/LOC726711/LOC409831/LOC727004/LOC409340	32
BP	GO:0048518	positive regulation of biological process	12/728	17/2620	0.000286325	0.00423263	100576140/726301/100578892/503862/725678/725789/724128/726268/724144/410244/102654905/725054	LOC100576140/LOC726301/LOC100578892/Crz/LOC725678/LOC725789/LOC724128/LOC726268/LOC724144/LOC410244/LOC102654905/LOC725054	12
BP	GO:0006629	lipid metabolic process	39/728	87/2620	0.000403722	0.00571939	406119/725146/412851/410183/726463/411408/107963968/409614/100576797/409693/726934/552417/726824/726481/551143/102656812/100578188/410570/413763/552795/725135/552091/408301/411698/551055/409698/100578035/413264/412735/552588/551527/551419/102655688/725491/410132/413590/724943/412166/413643	Cryl1/LOC725146/LOC412851/LOC410183/LOC726463/LOC411408/LOC107963968/LOC409614/LOC100576797/LOC409693/LOC726934/LOC552417/LOC726824/LOC726481/LOC551143/LOC102656812/LOC100578188/LOC410570/LOC413763/LOC552795/LOC725135/LOC552091/LOC408301/LOC411698/LOC551055/LOC409698/LOC100578035/LOC413264/LOC412735/LOC552588/LOC551527/LOC551419/LOC102655688/LOC725491/LOC410132/LOC413590/LOC724943/LOC412166/LOC41…	39
BP	GO:0009057	macromolecule catabolic process	25/728	49/2620	0.0004283	0.00582489	113218560/552579/412484/411695/409978/409234/725158/100578243/411206/411520/409802/409032/551956/408986/113218757/409140/409387/552654/408353/727185/411774/726711/409831/727472/409340	LOC113218560/LOC552579/Pgrp-s2/LOC411695/LOC409978/LOC409234/LOC725158/LOC100578243/LOC411206/LOC411520/LOC409802/LOC409032/LOC551956/LOC408986/LOC113218757/LOC409140/LOC409387/LOC552654/LOC408353/LOC727185/LOC411774/LOC726711/LOC409831/PGRP-S3/LOC409340	25
BP	GO:0051179	localization	154/728	453/2620	0.000840098	0.0109859	724143/410533/410854/107965038/724546/102653922/494509/100578247/409439/408696/552268/406088/551217/412620/726814/408343/410060/552708/552574/552387/410179/411595/551553/409148/408961/102656258/412381/107965338/412508/552743/410092/550915/102655153/412816/551604/100576458/411542/412806/552640/410920/726688/408681/552555/411493/552279/411781/411976/409614/552720/409500/552442/102654955/411403/4107…	nAChRa4/LOC410533/LOC410854/LOC107965038/LOC724546/LOC102653922/LOC494509/LOC100578247/LOC409439/LOC408696/LOC552268/Vg/LOC551217/LOC412620/LOC726814/LOC408343/LOC410060/LOC552708/LOC552574/LOC552387/LOC410179/LOC411595/LOC551553/ATP5G2/LOC408961/LOC102656258/LOC412381/LOC107965338/LOC412508/LOC552743/LOC410092/LOC550915/LOC102655153/LOC412816/LOC551604/LOC100576458/LOC411542/LOC412806/LOC552640/…	154
BP	GO:0044265	cellular macromolecule catabolic process	22/728	43/2620	0.000900491	0.0113395	113218560/552579/411695/409978/409234/100578243/411206/411520/409802/409032/551956/408986/113218757/409140/409387/552654/408353/727185/411774/726711/409831/409340	LOC113218560/LOC552579/LOC411695/LOC409978/LOC409234/LOC100578243/LOC411206/LOC411520/LOC409802/LOC409032/LOC551956/LOC408986/LOC113218757/LOC409140/LOC409387/LOC552654/LOC408353/LOC727185/LOC411774/LOC726711/LOC409831/LOC409340	22
BP	GO:0044257	cellular protein catabolic process	18/728	33/2620	0.00100461	0.0117782	113218560/552579/411695/409978/409234/100578243/411206/411520/409802/551956/408986/113218757/409140/409387/552654/408353/409831/409340	LOC113218560/LOC552579/LOC411695/LOC409978/LOC409234/LOC100578243/LOC411206/LOC411520/LOC409802/LOC551956/LOC408986/LOC113218757/LOC409140/LOC409387/LOC552654/LOC408353/LOC409831/LOC409340	18
BP	GO:0051603	proteolysis involved in cellular protein catabolic process	18/728	33/2620	0.00100461	0.0117782	113218560/552579/411695/409978/409234/100578243/411206/411520/409802/551956/408986/113218757/409140/409387/552654/408353/409831/409340	LOC113218560/LOC552579/LOC411695/LOC409978/LOC409234/LOC100578243/LOC411206/LOC411520/LOC409802/LOC551956/LOC408986/LOC113218757/LOC409140/LOC409387/LOC552654/LOC408353/LOC409831/LOC409340	18
BP	GO:0006644	phospholipid metabolic process	19/728	36/2620	0.00124154	0.0136169	410183/726463/411408/107963968/409614/409693/726824/726481/551143/100578188/552795/725135/408301/411698/409698/725491/410132/724943/413643	LOC410183/LOC726463/LOC411408/LOC107963968/LOC409614/LOC409693/LOC726824/LOC726481/LOC551143/LOC100578188/LOC552795/LOC725135/LOC408301/LOC411698/LOC409698/LOC725491/LOC410132/LOC724943/LOC413643	19
BP	GO:0030163	protein catabolic process	19/728	36/2620	0.00124154	0.0136169	113218560/552579/411695/409978/409234/100578243/411206/411520/409802/409032/551956/408986/113218757/409140/409387/552654/408353/409831/409340	LOC113218560/LOC552579/LOC411695/LOC409978/LOC409234/LOC100578243/LOC411206/LOC411520/LOC409802/LOC409032/LOC551956/LOC408986/LOC113218757/LOC409140/LOC409387/LOC552654/LOC408353/LOC409831/LOC409340	19
BP	GO:0017144	drug metabolic process	30/728	66/2620	0.00142207	0.0151095	411058/107965774/552134/725712/551102/102654955/724382/725881/411597/552699/410509/100577725/413679/551757/551676/413560/726222/409236/552007/410557/100576184/725455/551093/551724/551766/411607/727116/409114/412088/552682	LOC411058/LOC107965774/LOC552134/LOC725712/LOC551102/LOC102654955/LOC724382/LOC725881/LOC411597/LOC552699/LOC410509/LOC100577725/LOC413679/LOC551757/LOC551676/LOC413560/LOC726222/LOC409236/LOC552007/LOC410557/LOC100576184/LOC725455/LOC551093/LOC551724/LOC551766/LOC411607/LOC727116/LOC409114/LOC412088/LOC552682	30
BP	GO:0009124	nucleoside monophosphate biosynthetic process	10/728	15/2620	0.00188424	0.0173146	551966/102654955/552699/726222/409236/552007/410557/725455/409114/552682	LOC551966/LOC102654955/LOC552699/LOC726222/LOC409236/LOC552007/LOC410557/LOC725455/LOC409114/LOC552682	10
BP	GO:0009127	purine nucleoside monophosphate biosynthetic process	10/728	15/2620	0.00188424	0.0173146	551966/102654955/552699/726222/409236/552007/410557/725455/409114/552682	LOC551966/LOC102654955/LOC552699/LOC726222/LOC409236/LOC552007/LOC410557/LOC725455/LOC409114/LOC552682	10
BP	GO:0009156	ribonucleoside monophosphate biosynthetic process	10/728	15/2620	0.00188424	0.0173146	551966/102654955/552699/726222/409236/552007/410557/725455/409114/552682	LOC551966/LOC102654955/LOC552699/LOC726222/LOC409236/LOC552007/LOC410557/LOC725455/LOC409114/LOC552682	10
BP	GO:0009168	purine ribonucleoside monophosphate biosynthetic process	10/728	15/2620	0.00188424	0.0173146	551966/102654955/552699/726222/409236/552007/410557/725455/409114/552682	LOC551966/LOC102654955/LOC552699/LOC726222/LOC409236/LOC552007/LOC410557/LOC725455/LOC409114/LOC552682	10
BP	GO:0048522	positive regulation of cellular process	10/728	15/2620	0.00188424	0.0173146	100576140/726301/725678/725789/724128/726268/724144/410244/102654905/725054	LOC100576140/LOC726301/LOC725678/LOC725789/LOC724128/LOC726268/LOC724144/LOC410244/LOC102654905/LOC725054	10
BP	GO:0051234	establishment of localization	149/728	444/2620	0.00196683	0.0173425	724143/410533/107965038/724546/102653922/494509/100578247/409439/408696/552268/406088/551217/412620/726814/408343/410060/552708/552574/552387/410179/411595/551553/409148/408961/102656258/412381/107965338/412508/552743/410092/550915/102655153/412816/551604/100576458/411542/412806/552640/410920/726688/408681/552555/411493/552279/411781/411976/409614/552720/409500/552442/102654955/411403/410705/1005…	nAChRa4/LOC410533/LOC107965038/LOC724546/LOC102653922/LOC494509/LOC100578247/LOC409439/LOC408696/LOC552268/Vg/LOC551217/LOC412620/LOC726814/LOC408343/LOC410060/LOC552708/LOC552574/LOC552387/LOC410179/LOC411595/LOC551553/ATP5G2/LOC408961/LOC102656258/LOC412381/LOC107965338/LOC412508/LOC552743/LOC410092/LOC550915/LOC102655153/LOC412816/LOC551604/LOC100576458/LOC411542/LOC412806/LOC552640/LOC410920/…	149
BP	GO:0006754	ATP biosynthetic process	9/728	13/2620	0.00219331	0.0173425	102654955/552699/726222/409236/552007/410557/725455/409114/552682	LOC102654955/LOC552699/LOC726222/LOC409236/LOC552007/LOC410557/LOC725455/LOC409114/LOC552682	9
BP	GO:0009142	nucleoside triphosphate biosynthetic process	9/728	13/2620	0.00219331	0.0173425	102654955/552699/726222/409236/552007/410557/725455/409114/552682	LOC102654955/LOC552699/LOC726222/LOC409236/LOC552007/LOC410557/LOC725455/LOC409114/LOC552682	9
BP	GO:0009145	purine nucleoside triphosphate biosynthetic process	9/728	13/2620	0.00219331	0.0173425	102654955/552699/726222/409236/552007/410557/725455/409114/552682	LOC102654955/LOC552699/LOC726222/LOC409236/LOC552007/LOC410557/LOC725455/LOC409114/LOC552682	9
BP	GO:0009201	ribonucleoside triphosphate biosynthetic process	9/728	13/2620	0.00219331	0.0173425	102654955/552699/726222/409236/552007/410557/725455/409114/552682	LOC102654955/LOC552699/LOC726222/LOC409236/LOC552007/LOC410557/LOC725455/LOC409114/LOC552682	9
BP	GO:0009206	purine ribonucleoside triphosphate biosynthetic process	9/728	13/2620	0.00219331	0.0173425	102654955/552699/726222/409236/552007/410557/725455/409114/552682	LOC102654955/LOC552699/LOC726222/LOC409236/LOC552007/LOC410557/LOC725455/LOC409114/LOC552682	9
BP	GO:0019693	ribose phosphate metabolic process	18/728	35/2620	0.00243989	0.0188537	551966/725712/102654955/552712/725881/552699/551757/726222/409236/552007/410557/725455/551093/551766/550703/409114/550767/552682	LOC551966/LOC725712/LOC102654955/LOC552712/LOC725881/LOC552699/LOC551757/LOC726222/LOC409236/LOC552007/LOC410557/LOC725455/LOC551093/LOC551766/LOC550703/LOC409114/LOC550767/LOC552682	18
BP	GO:0006810	transport	148/728	443/2620	0.00252201	0.0190552	724143/410533/107965038/724546/102653922/494509/100578247/409439/408696/552268/406088/551217/412620/726814/408343/410060/552708/552574/552387/410179/411595/551553/409148/408961/102656258/412381/107965338/412508/552743/410092/550915/102655153/412816/551604/100576458/411542/412806/552640/410920/726688/408681/552555/411493/552279/411781/411976/409614/552720/409500/552442/102654955/411403/410705/4123…	nAChRa4/LOC410533/LOC107965038/LOC724546/LOC102653922/LOC494509/LOC100578247/LOC409439/LOC408696/LOC552268/Vg/LOC551217/LOC412620/LOC726814/LOC408343/LOC410060/LOC552708/LOC552574/LOC552387/LOC410179/LOC411595/LOC551553/ATP5G2/LOC408961/LOC102656258/LOC412381/LOC107965338/LOC412508/LOC552743/LOC410092/LOC550915/LOC102655153/LOC412816/LOC551604/LOC100576458/LOC411542/LOC412806/LOC552640/LOC410920/…	148
BP	GO:0044255	cellular lipid metabolic process	24/728	52/2620	0.00327463	0.0242038	406119/410183/726463/411408/107963968/409614/409693/726824/726481/551143/100578188/413763/552795/725135/408301/411698/409698/412735/551419/102655688/725491/410132/724943/413643	Cryl1/LOC410183/LOC726463/LOC411408/LOC107963968/LOC409614/LOC409693/LOC726824/LOC726481/LOC551143/LOC100578188/LOC413763/LOC552795/LOC725135/LOC408301/LOC411698/LOC409698/LOC412735/LOC551419/LOC102655688/LOC725491/LOC410132/LOC724943/LOC413643	24
BP	GO:0046488	phosphatidylinositol metabolic process	13/728	23/2620	0.00337753	0.0244332	410183/726463/107963968/409693/726824/726481/100578188/725135/408301/725491/410132/724943/413643	LOC410183/LOC726463/LOC107963968/LOC409693/LOC726824/LOC726481/LOC100578188/LOC725135/LOC408301/LOC725491/LOC410132/LOC724943/LOC413643	13
BP	GO:0006753	nucleoside phosphate metabolic process	25/728	55/2620	0.00349611	0.0247641	551966/725712/102653763/102654955/552712/725881/724571/552699/551757/724603/408474/726222/409236/552007/726205/724144/410557/725455/551093/551766/550703/409114/408470/550767/552682	LOC551966/LOC725712/LOC102653763/LOC102654955/LOC552712/LOC725881/LOC724571/LOC552699/LOC551757/LOC724603/LOC408474/LOC726222/LOC409236/LOC552007/LOC726205/LOC724144/LOC410557/LOC725455/LOC551093/LOC551766/LOC550703/LOC409114/LOC408470/LOC550767/LOC552682	25
BP	GO:0065008	regulation of biological quality	23/728	50/2620	0.00417655	0.0289801	410854/726649/410032/409355/726301/551684/551651/411391/408557/551272/725678/725789/551499/408826/409581/410120/724128/551039/413936/551696/409451/552835/550734	LOC410854/LOC726649/Trxr-1/LOC409355/LOC726301/LOC551684/LOC551651/LOC411391/LOC408557/LOC551272/LOC725678/LOC725789/LOC551499/LOC408826/LOC409581/LOC410120/LOC724128/LOC551039/LOC413936/LOC551696/LOC409451/LOC552835/LOC550734	23
BP	GO:0010876	lipid localization	14/728	26/2620	0.00430158	0.0292507	410533/410854/408696/406088/408961/409614/726446/551499/408695/412489/726182/726793/100577451/726783	LOC410533/LOC410854/LOC408696/Vg/LOC408961/LOC409614/LOC726446/LOC551499/LOC408695/LOC412489/Vhdl/LOC726793/LOC100577451/LOC726783	14
BP	GO:1901135	carbohydrate derivative metabolic process	48/728	124/2620	0.00452018	0.0301345	726445/411058/107965774/412484/551966/725712/102654955/724382/552712/725881/725158/411597/552699/410509/100577725/413679/551853/409032/551757/100578188/413560/551420/552740/726222/409236/552007/725135/410557/100576184/725455/551093/551766/410105/102655688/725491/412198/410132/550703/727116/724947/409114/727472/724943/412088/412045/550767/413643/552682	Gpdh/LOC411058/LOC107965774/Pgrp-s2/LOC551966/LOC725712/LOC102654955/LOC724382/LOC552712/LOC725881/LOC725158/LOC411597/LOC552699/LOC410509/LOC100577725/LOC413679/STT3B/LOC409032/LOC551757/LOC100578188/LOC413560/LOC551420/LOC552740/LOC726222/LOC409236/LOC552007/LOC725135/LOC410557/LOC100576184/LOC725455/LOC551093/LOC551766/LOC410105/LOC102655688/LOC725491/LOC412198/LOC410132/LOC550703/LOC727116/LO…	48
BP	GO:0006811	ion transport	56/728	149/2620	0.00475297	0.0310771	724143/107965038/494509/100578247/551217/408343/410060/409148/550915/551604/552640/552279/409614/552720/102654955/411403/552699/413553/411677/552634/413159/100577346/100577254/552704/726149/413186/726970/726222/409236/100820634/409145/726268/551046/409074/411113/410557/412934/410905/552785/107964338/551093/726392/410244/551766/406082/406148/102654905/725661/726079/551961/413934/409114/552476/1026…	nAChRa4/LOC107965038/LOC494509/LOC100578247/LOC551217/LOC408343/LOC410060/ATP5G2/LOC550915/LOC551604/LOC552640/LOC552279/LOC409614/LOC552720/LOC102654955/LOC411403/LOC552699/LOC413553/LOC411677/LOC552634/LOC413159/LOC100577346/LOC100577254/LOC552704/LOC726149/LOC413186/Amel_8916/LOC726222/LOC409236/LOC100820634/LOC409145/LOC726268/LOC551046/LOC409074/LOC411113/LOC410557/LOC412934/LOC410905/pHCl/L…	56
BP	GO:0009117	nucleotide metabolic process	24/728	54/2620	0.00595196	0.0381824	551966/725712/102653763/102654955/552712/725881/724571/552699/551757/724603/408474/726222/409236/552007/724144/410557/725455/551093/551766/550703/409114/408470/550767/552682	LOC551966/LOC725712/LOC102653763/LOC102654955/LOC552712/LOC725881/LOC724571/LOC552699/LOC551757/LOC724603/LOC408474/LOC726222/LOC409236/LOC552007/LOC724144/LOC410557/LOC725455/LOC551093/LOC551766/LOC550703/LOC409114/LOC408470/LOC550767/LOC552682	24
CC	GO:0005839	proteasome core complex	14/473	15/1536	6.49471e-07	2.57891e-05	113218560/552579/411695/409978/100578243/411206/411520/409802/551956/408986/113218757/552654/408353/409831	LOC113218560/LOC552579/LOC411695/LOC409978/LOC100578243/LOC411206/LOC411520/LOC409802/LOC551956/LOC408986/LOC113218757/LOC552654/LOC408353/LOC409831	14
CC	GO:1905368	peptidase complex	17/473	20/1536	6.90358e-07	2.57891e-05	113218560/552579/411695/410403/409978/727074/100578243/411206/411520/409802/551956/408986/113218757/410218/552654/408353/409831	LOC113218560/LOC552579/LOC411695/LOC410403/LOC409978/LOC727074/LOC100578243/LOC411206/LOC411520/LOC409802/LOC551956/LOC408986/LOC113218757/LOC410218/LOC552654/LOC408353/LOC409831	17
CC	GO:0000502	proteasome complex	15/473	17/1536	1.27353e-06	2.57891e-05	113218560/552579/411695/410403/409978/100578243/411206/411520/409802/551956/408986/113218757/552654/408353/409831	LOC113218560/LOC552579/LOC411695/LOC410403/LOC409978/LOC100578243/LOC411206/LOC411520/LOC409802/LOC551956/LOC408986/LOC113218757/LOC552654/LOC408353/LOC409831	15
CC	GO:1905369	endopeptidase complex	15/473	17/1536	1.27353e-06	2.57891e-05	113218560/552579/411695/410403/409978/100578243/411206/411520/409802/551956/408986/113218757/552654/408353/409831	LOC113218560/LOC552579/LOC411695/LOC410403/LOC409978/LOC100578243/LOC411206/LOC411520/LOC409802/LOC551956/LOC408986/LOC113218757/LOC552654/LOC408353/LOC409831	15
CC	GO:0044446	intracellular organelle part	106/473	245/1536	4.55309e-06	7.37601e-05	552403/409928/412578/409439/100579034/552705/113218616/726487/409749/725146/552387/107964891/411595/724678/726301/412381/100578271/410092/412230/413014/409271/411542/408728/413179/551355/725712/725186/409500/100577499/102654955/411231/727074/725344/725881/551212/552471/725678/727568/552322/550665/724628/725789/552140/410343/412320/725308/411677/551757/413774/408444/100578188/551499/552360/550881/…	LOC552403/LOC409928/LOC412578/LOC409439/LOC100579034/LOC552705/LOC113218616/LOC726487/LOC409749/LOC725146/LOC552387/LOC107964891/LOC411595/LOC724678/LOC726301/LOC412381/LOC100578271/LOC410092/LOC412230/LOC413014/LOC409271/LOC411542/LOC408728/LOC413179/LOC551355/LOC725712/LOC725186/LOC409500/LOC100577499/LOC102654955/LOC411231/LOC727074/LOC725344/LOC725881/LOC551212/LOC552471/LOC725678/LOC727568/L…	106
CC	GO:0044422	organelle part	106/473	247/1536	7.29688e-06	9.85079e-05	552403/409928/412578/409439/100579034/552705/113218616/726487/409749/725146/552387/107964891/411595/724678/726301/412381/100578271/410092/412230/413014/409271/411542/408728/413179/551355/725712/725186/409500/100577499/102654955/411231/727074/725344/725881/551212/552471/725678/727568/552322/550665/724628/725789/552140/410343/412320/725308/411677/551757/413774/408444/100578188/551499/552360/550881/…	LOC552403/LOC409928/LOC412578/LOC409439/LOC100579034/LOC552705/LOC113218616/LOC726487/LOC409749/LOC725146/LOC552387/LOC107964891/LOC411595/LOC724678/LOC726301/LOC412381/LOC100578271/LOC410092/LOC412230/LOC413014/LOC409271/LOC411542/LOC408728/LOC413179/LOC551355/LOC725712/LOC725186/LOC409500/LOC100577499/LOC102654955/LOC411231/LOC727074/LOC725344/LOC725881/LOC551212/LOC552471/LOC725678/LOC727568/L…	106
CC	GO:0032991	protein-containing complex	151/473	379/1536	9.66185e-06	0.000111801	408675/113218560/552403/551655/409928/412578/409439/552579/725291/100579034/724343/410678/113218616/102656136/726487/409749/551158/725146/552434/107964891/411595/724678/409148/726301/411695/412381/100578271/410403/412230/409978/413014/409271/411542/409723/408728/413179/551355/725712/552097/552593/725186/552720/100577499/552442/102654955/552106/726117/411231/727074/725344/409926/552445/552056/5512…	LOC408675/LOC113218560/LOC552403/LOC551655/LOC409928/LOC412578/LOC409439/LOC552579/LOC725291/LOC100579034/LOC724343/LOC410678/LOC113218616/LOC102656136/LOC726487/LOC409749/LOC551158/LOC725146/LOC552434/LOC107964891/LOC411595/LOC724678/ATP5G2/LOC726301/LOC411695/LOC412381/LOC100578271/LOC410403/LOC412230/LOC409978/LOC413014/LOC409271/LOC411542/LOC409723/LOC408728/LOC413179/LOC551355/LOC725712/LOC5…	151
CC	GO:0098796	membrane protein complex	35/473	65/1536	6.57843e-05	0.000666066	409439/411595/409148/412381/413014/411542/725712/552720/102654955/727074/727568/552699/725789/551757/552360/408826/412083/413845/726222/726042/410218/102655440/409074/410557/410905/725797/725661/410132/551961/100576957/724943/551408/725054/412045/725057	LOC409439/LOC411595/ATP5G2/LOC412381/LOC413014/LOC411542/LOC725712/LOC552720/LOC102654955/LOC727074/LOC727568/LOC552699/LOC725789/LOC551757/LOC552360/LOC408826/LOC412083/LOC413845/LOC726222/LOC726042/LOC410218/LOC102655440/LOC409074/LOC410557/LOC410905/LOC725797/LOC725661/LOC410132/LOC551961/LOC100576957/LOC724943/LOC551408/LOC725054/LOC412045/LOC725057	35
CC	GO:0005739	mitochondrion	28/473	49/1536	9.15476e-05	0.000823928	100576140/552152/413014/725712/409500/551660/102654955/409090/725881/552471/411677/551757/413774/724516/408968/413845/413186/726222/726042/408284/408837/102655440/410557/107965674/725797/724827/552610/100577341	LOC100576140/LOC552152/LOC413014/LOC725712/LOC409500/LOC551660/LOC102654955/LOC409090/LOC725881/LOC552471/LOC411677/LOC551757/LOC413774/LOC724516/LOC408968/LOC413845/LOC413186/LOC726222/LOC726042/LOC408284/LOC408837/LOC102655440/LOC410557/LOC107965674/LOC725797/LOC724827/LOC552610/LOC100577341	28
CC	GO:0031090	organelle membrane	29/473	52/1536	0.000124767	0.00101061	409439/552387/411595/412381/413014/411542/725712/409500/102654955/725881/725789/412320/411677/551757/412083/413845/413186/726222/726042/408284/408837/102655440/410557/725797/551961/100576957/551408/410889/725057	LOC409439/LOC552387/LOC411595/LOC412381/LOC413014/LOC411542/LOC725712/LOC409500/LOC102654955/LOC725881/LOC725789/LOC412320/LOC411677/LOC551757/LOC412083/LOC413845/LOC413186/LOC726222/LOC726042/LOC408284/LOC408837/LOC102655440/LOC410557/LOC725797/LOC551961/LOC100576957/LOC551408/LOC410889/LOC725057	29
CC	GO:1902494	catalytic complex	39/473	78/1536	0.000213716	0.00157373	113218560/552579/724343/411695/410403/412230/409978/413014/551355/725712/725186/727074/100578243/411206/727568/411520/550665/409802/551757/551956/552360/408986/113218757/727247/113218561/410218/102655440/410905/552654/725797/552072/408353/725068/410132/724529/409831/724943/725054/412045	LOC113218560/LOC552579/LOC724343/LOC411695/LOC410403/LOC412230/LOC409978/LOC413014/LOC551355/LOC725712/LOC725186/LOC727074/LOC100578243/LOC411206/LOC727568/LOC411520/LOC550665/LOC409802/LOC551757/LOC551956/LOC552360/LOC408986/LOC113218757/LOC727247/LOC113218561/LOC410218/LOC102655440/LOC410905/LOC552654/LOC725797/LOC552072/LOC408353/LOC725068/LOC410132/LOC724529/LOC409831/LOC724943/LOC725054/LOC4…	39
CC	GO:0042175	nuclear outer membrane-endoplasmic reticulum membrane network	16/473	24/1536	0.000283962	0.00191674	552705/410092/411542/727074/727568/100578188/551499/552360/410218/725135/551353/102655688/410132/724943/725054/412045	LOC552705/LOC410092/LOC411542/LOC727074/LOC727568/LOC100578188/LOC551499/LOC552360/LOC410218/LOC725135/LOC551353/LOC102655688/LOC410132/LOC724943/LOC725054/LOC412045	16
CC	GO:0005789	endoplasmic reticulum membrane	15/473	23/1536	0.000634782	0.00367267	552705/410092/411542/727074/727568/100578188/551499/552360/410218/725135/551353/102655688/410132/724943/412045	LOC552705/LOC410092/LOC411542/LOC727074/LOC727568/LOC100578188/LOC551499/LOC552360/LOC410218/LOC725135/LOC551353/LOC102655688/LOC410132/LOC724943/LOC412045	15
CC	GO:0098827	endoplasmic reticulum subcompartment	15/473	23/1536	0.000634782	0.00367267	552705/410092/411542/727074/727568/100578188/551499/552360/410218/725135/551353/102655688/410132/724943/412045	LOC552705/LOC410092/LOC411542/LOC727074/LOC727568/LOC100578188/LOC551499/LOC552360/LOC410218/LOC725135/LOC551353/LOC102655688/LOC410132/LOC724943/LOC412045	15
CC	GO:0044429	mitochondrial part	21/473	37/1536	0.000812888	0.0043896	413014/725712/409500/102654955/725881/552471/411677/551757/413774/413845/413186/726222/726042/408284/408837/102655440/410557/107965674/725797/552610/100577341	LOC413014/LOC725712/LOC409500/LOC102654955/LOC725881/LOC552471/LOC411677/LOC551757/LOC413774/LOC413845/LOC413186/LOC726222/LOC726042/LOC408284/LOC408837/LOC102655440/LOC410557/LOC107965674/LOC725797/LOC552610/LOC100577341	21
CC	GO:0044432	endoplasmic reticulum part	15/473	24/1536	0.00121948	0.0056186	552705/410092/411542/727074/727568/100578188/551499/552360/410218/725135/551353/102655688/410132/724943/412045	LOC552705/LOC410092/LOC411542/LOC727074/LOC727568/LOC100578188/LOC551499/LOC552360/LOC410218/LOC725135/LOC551353/LOC102655688/LOC410132/LOC724943/LOC412045	15
CC	GO:0000785	chromatin	14/473	22/1536	0.00138896	0.0056186	113218616/726487/724678/725344/552322/725308/724633/552116/726447/725450/551779/726542/726692/725414	LOC113218616/LOC726487/LOC724678/LOC725344/LOC552322/LOC725308/LOC724633/LOC552116/LOC726447/LOC725450/LOC551779/LOC726542/LOC726692/LOC725414	14
CC	GO:0000786	nucleosome	14/473	22/1536	0.00138896	0.0056186	113218616/726487/724678/725344/552322/725308/724633/552116/726447/725450/551779/726542/726692/725414	LOC113218616/LOC726487/LOC724678/LOC725344/LOC552322/LOC725308/LOC724633/LOC552116/LOC726447/LOC725450/LOC551779/LOC726542/LOC726692/LOC725414	14
CC	GO:0032993	protein-DNA complex	14/473	22/1536	0.00138896	0.0056186	113218616/726487/724678/725344/552322/725308/724633/552116/726447/725450/551779/726542/726692/725414	LOC113218616/LOC726487/LOC724678/LOC725344/LOC552322/LOC725308/LOC724633/LOC552116/LOC726447/LOC725450/LOC551779/LOC726542/LOC726692/LOC725414	14
CC	GO:0098798	mitochondrial protein complex	14/473	22/1536	0.00138896	0.0056186	413014/725712/102654955/552471/551757/413774/413845/726222/726042/102655440/410557/107965674/725797/100577341	LOC413014/LOC725712/LOC102654955/LOC552471/LOC551757/LOC413774/LOC413845/LOC726222/LOC726042/LOC102655440/LOC410557/LOC107965674/LOC725797/LOC100577341	14
CC	GO:0005743	mitochondrial inner membrane	13/473	20/1536	0.00156435	0.0056186	413014/725712/102654955/725881/411677/551757/413186/726222/726042/408837/102655440/410557/725797	LOC413014/LOC725712/LOC102654955/LOC725881/LOC411677/LOC551757/LOC413186/LOC726222/LOC726042/LOC408837/LOC102655440/LOC410557/LOC725797	13
CC	GO:0019866	organelle inner membrane	13/473	20/1536	0.00156435	0.0056186	413014/725712/102654955/725881/411677/551757/413186/726222/726042/408837/102655440/410557/725797	LOC413014/LOC725712/LOC102654955/LOC725881/LOC411677/LOC551757/LOC413186/LOC726222/LOC726042/LOC408837/LOC102655440/LOC410557/LOC725797	13
CC	GO:0031984	organelle subcompartment	17/473	29/1536	0.0015954	0.0056186	552705/552387/410092/411542/727074/727568/412320/100578188/551499/552360/410218/725135/551353/102655688/410132/724943/412045	LOC552705/LOC552387/LOC410092/LOC411542/LOC727074/LOC727568/LOC412320/LOC100578188/LOC551499/LOC552360/LOC410218/LOC725135/LOC551353/LOC102655688/LOC410132/LOC724943/LOC412045	17
CC	GO:0005740	mitochondrial envelope	17/473	30/1536	0.0026496	0.00894239	413014/725712/409500/102654955/725881/411677/551757/413845/413186/726222/726042/408284/408837/102655440/410557/725797/552610	LOC413014/LOC725712/LOC409500/LOC102654955/LOC725881/LOC411677/LOC551757/LOC413845/LOC413186/LOC726222/LOC726042/LOC408284/LOC408837/LOC102655440/LOC410557/LOC725797/LOC552610	17
CC	GO:0031966	mitochondrial membrane	16/473	28/1536	0.00315375	0.0102181	413014/725712/409500/102654955/725881/411677/551757/413845/413186/726222/726042/408284/408837/102655440/410557/725797	LOC413014/LOC725712/LOC409500/LOC102654955/LOC725881/LOC411677/LOC551757/LOC413845/LOC413186/LOC726222/LOC726042/LOC408284/LOC408837/LOC102655440/LOC410557/LOC725797	16
CC	GO:0044815	DNA packaging complex	14/473	24/1536	0.00444183	0.013838	113218616/726487/724678/725344/552322/725308/724633/552116/726447/725450/551779/726542/726692/725414	LOC113218616/LOC726487/LOC724678/LOC725344/LOC552322/LOC725308/LOC724633/LOC552116/LOC726447/LOC725450/LOC551779/LOC726542/LOC726692/LOC725414	14
CC	GO:0098800	inner mitochondrial membrane protein complex	9/473	13/1536	0.00474005	0.0142202	413014/725712/102654955/551757/726222/726042/102655440/410557/725797	LOC413014/LOC725712/LOC102654955/LOC551757/LOC726222/LOC726042/LOC102655440/LOC410557/LOC725797	9
CC	GO:0016592	mediator complex	13/473	22/1536	0.00525021	0.0151881	552403/412578/409749/725146/409271/408728/413179/551212/550881/552719/552161/408458/412422	LOC552403/LOC412578/LOC409749/LOC725146/LOC409271/LOC408728/LOC413179/LOC551212/LOC550881/LOC552719/LOC552161/LOC408458/LOC412422	13
CC	GO:0016469	proton-transporting two-sector ATPase complex	9/473	14/1536	0.00969431	0.0270772	409148/552720/102654955/552699/726222/409074/410557/725661/551961	ATP5G2/LOC552720/LOC102654955/LOC552699/LOC726222/LOC409074/LOC410557/LOC725661/LOC551961	9
CC	GO:0031967	organelle envelope	18/473	36/1536	0.0114934	0.0310321	413014/725712/409500/102654955/725881/410343/411677/551757/413845/413186/726222/726042/408284/408837/102655440/410557/725797/552610	LOC413014/LOC725712/LOC409500/LOC102654955/LOC725881/LOC410343/LOC411677/LOC551757/LOC413845/LOC413186/LOC726222/LOC726042/LOC408284/LOC408837/LOC102655440/LOC410557/LOC725797/LOC552610	18
CC	GO:0044444	cytoplasmic part	87/473	233/1536	0.0122993	0.032137	408675/100576140/409439/725291/410678/552705/100578522/551158/552152/552387/411595/412381/410092/413014/411542/409723/552102/725712/552097/552593/409500/551660/102654955/552106/726117/409090/727074/725881/409926/552445/552056/413928/552241/552471/727568/409951/725062/725789/412320/411677/551757/413774/724516/100578188/551499/552360/413121/412083/411618/552641/408968/413845/726151/413186/724744/72…	LOC408675/LOC100576140/LOC409439/LOC725291/LOC410678/LOC552705/LOC100578522/LOC551158/LOC552152/LOC552387/LOC411595/LOC412381/LOC410092/LOC413014/LOC411542/LOC409723/LOC552102/LOC725712/LOC552097/LOC552593/LOC409500/LOC551660/LOC102654955/LOC552106/Tpi/LOC409090/LOC727074/LOC725881/LOC409926/LOC552445/LOC552056/LOC413928/LOC552241/LOC552471/LOC727568/LOC409951/LOC725062/LOC725789/LOC412320/LOC411…	87
CC	GO:0044427	chromosomal part	19/473	39/1536	0.0133255	0.0337301	113218616/726487/724678/100578271/100577499/725344/552322/725308/724633/552116/727247/726447/725450/551779/726542/726016/107965854/726692/725414	LOC113218616/LOC726487/LOC724678/LOC100578271/LOC100577499/LOC725344/LOC552322/LOC725308/LOC724633/LOC552116/LOC727247/LOC726447/LOC725450/LOC551779/LOC726542/LOC726016/LOC107965854/LOC726692/LOC725414	19
CC	GO:0044455	mitochondrial membrane part	10/473	17/1536	0.0149169	0.0366142	413014/725712/102654955/551757/413845/726222/726042/102655440/410557/725797	LOC413014/LOC725712/LOC102654955/LOC551757/LOC413845/LOC726222/LOC726042/LOC102655440/LOC410557/LOC725797	10
CC	GO:0031975	envelope	18/473	37/1536	0.0161367	0.0384433	413014/725712/409500/102654955/725881/410343/411677/551757/413845/413186/726222/726042/408284/408837/102655440/410557/725797/552610	LOC413014/LOC725712/LOC409500/LOC102654955/LOC725881/LOC410343/LOC411677/LOC551757/LOC413845/LOC413186/LOC726222/LOC726042/LOC408284/LOC408837/LOC102655440/LOC410557/LOC725797/LOC552610	18
CC	GO:0098588	bounding membrane of organelle	16/473	32/1536	0.0168988	0.0391088	409439/552387/411595/412381/411542/409500/725789/412320/412083/413845/408284/551961/100576957/551408/410889/725057	LOC409439/LOC552387/LOC411595/LOC412381/LOC411542/LOC409500/LOC725789/LOC412320/LOC412083/LOC413845/LOC408284/LOC551961/LOC100576957/LOC551408/LOC410889/LOC725057	16
CC	GO:0005654	nucleoplasm	20/473	43/1536	0.0203715	0.044597	552403/409928/412578/100579034/409749/725146/409271/408728/413179/551355/725186/551212/550665/552140/550881/552719/552161/408458/408984/412422	LOC552403/LOC409928/LOC412578/LOC100579034/LOC409749/LOC725146/LOC409271/LOC408728/LOC413179/LOC551355/LOC725186/LOC551212/LOC550665/LOC552140/LOC550881/LOC552719/LOC552161/LOC408458/Lin-52/LOC412422	20
CC	GO:0044451	nucleoplasm part	20/473	43/1536	0.0203715	0.044597	552403/409928/412578/100579034/409749/725146/409271/408728/413179/551355/725186/551212/550665/552140/550881/552719/552161/408458/408984/412422	LOC552403/LOC409928/LOC412578/LOC100579034/LOC409749/LOC725146/LOC409271/LOC408728/LOC413179/LOC551355/LOC725186/LOC551212/LOC550665/LOC552140/LOC550881/LOC552719/LOC552161/LOC408458/Lin-52/LOC412422	20
MF	GO:0016491	oxidoreductase activity	110/1098	253/4242	2.78982e-10	6.05392e-08	724860/726445/727118/408540/727199/413025/413478/724666/410422/406119/410082/551044/408603/410032/413189/409355/100577856/552811/725146/113219091/727599/551632/551839/113219203/552128/411014/551028/726371/100578735/551975/550965/408270/412548/413356/551223/727598/410828/551660/411411/552712/409736/102653899/494523/725881/100578218/411813/724870/412209/751102/551541/726838/413768/443552/410520/724…	LOC724860/Gpdh/LOC727118/Tpx-3/LOC727199/LOC413025/LOC413478/LOC724666/LOC410422/Cryl1/Sod2/LOC551044/LOC408603/Trxr-1/LOC413189/LOC409355/LOC100577856/LOC552811/LOC725146/LOC113219091/LOC727599/LOC551632/LOC551839/LOC113219203/LOC552128/LOC411014/LOC551028/LOC726371/LOC100578735/Tpx-4/LOC550965/CytC/LOC412548/LOC413356/LOC551223/LOC727598/LOC410828/LOC551660/LOC411411/LOC552712/LOC409736/LOC1026…	110
MF	GO:0004298	threonine-type endopeptidase activity	14/1098	15/4242	6.50034e-08	4.70192e-06	113218560/552579/411695/409978/100578243/411206/411520/409802/551956/408986/113218757/552654/408353/409831	LOC113218560/LOC552579/LOC411695/LOC409978/LOC100578243/LOC411206/LOC411520/LOC409802/LOC551956/LOC408986/LOC113218757/LOC552654/LOC408353/LOC409831	14
MF	GO:0070003	threonine-type peptidase activity	14/1098	15/4242	6.50034e-08	4.70192e-06	113218560/552579/411695/409978/100578243/411206/411520/409802/551956/408986/113218757/552654/408353/409831	LOC113218560/LOC552579/LOC411695/LOC409978/LOC100578243/LOC411206/LOC411520/LOC409802/LOC551956/LOC408986/LOC113218757/LOC552654/LOC408353/LOC409831	14
MF	GO:0009055	electron transfer activity	18/1098	23/4242	2.06563e-07	1.1206e-05	727199/409355/113219091/408270/100578218/551541/413746/724933/726042/552105/408837/551917/412396/552835/552610/411183/413605/551169	LOC727199/LOC409355/LOC113219091/CytC/LOC100578218/LOC551541/LOC413746/LOC724933/LOC726042/LOC552105/LOC408837/LOC551917/LOC412396/LOC552835/LOC552610/LOC411183/LOC413605/LOC551169	18
MF	GO:0048037	cofactor binding	73/1098	184/4242	1.96295e-05	0.00085192	724860/726445/727118/413025/552738/724239/551044/408603/410032/113219091/409130/551632/113219203/551028/551208/550965/408270/413356/551223/727598/410828/552712/102653899/408955/413250/550686/412276/411813/724870/412209/443552/409063/724718/408909/412177/409927/411697/102656570/413891/413908/411916/724211/410747/413746/410042/551179/100578286/410745/724933/409712/551039/552105/410636/551403/413228…	LOC724860/Gpdh/LOC727118/LOC413025/LOC552738/LOC724239/LOC551044/LOC408603/Trxr-1/LOC113219091/LOC409130/LOC551632/LOC113219203/LOC551028/LOC551208/LOC550965/CytC/LOC413356/LOC551223/LOC727598/LOC410828/LOC552712/LOC102653899/LOC408955/LOC413250/LOC550686/LOC412276/LOC411813/LOC724870/LOC412209/Cat/LOC409063/LOC724718/LOC408909/LOC412177/LOC409927/LOC411697/LOC102656570/LOC413891/LOC413908/LOC411…	73
MF	GO:0015078	proton transmembrane transporter activity	14/1098	22/4242	0.000206602	0.00644239	409148/552720/102654955/552699/551541/726222/726042/409236/408837/409074/410557/412396/725661/552610	ATP5G2/LOC552720/LOC102654955/LOC552699/LOC551541/LOC726222/LOC726042/LOC409236/LOC408837/LOC409074/LOC410557/LOC412396/LOC725661/LOC552610	14
MF	GO:0046982	protein heterodimerization activity	20/1098	37/4242	0.000229517	0.00644239	724757/411193/726487/724678/406132/725344/552322/726923/725308/724633/552116/727023/102655073/726447/725450/551779/102653702/726542/726692/725414	LOC724757/LOC411193/LOC726487/LOC724678/LOC406132/LOC725344/LOC552322/LOC726923/LOC725308/LOC724633/LOC552116/LOC727023/LOC102655073/LOC726447/LOC725450/LOC551779/LOC102653702/LOC726542/LOC726692/LOC725414	20
MF	GO:0008324	cation transmembrane transporter activity	32/1098	70/4242	0.000237508	0.00644239	107965038/494509/100578247/551217/409148/551604/552640/552720/102654955/411403/552699/551541/494511/413553/552634/406071/100577346/552704/726149/726222/726042/409236/409145/408837/409074/410557/412396/725661/725420/552610/102654496/410317	LOC107965038/LOC494509/LOC100578247/LOC551217/ATP5G2/LOC551604/LOC552640/LOC552720/LOC102654955/LOC411403/LOC552699/LOC551541/Gat-1B/LOC413553/LOC552634/Gat-a/LOC100577346/LOC552704/LOC726149/LOC726222/LOC726042/LOC409236/LOC409145/LOC408837/LOC409074/LOC410557/LOC412396/LOC725661/LOC725420/LOC552610/LOC102654496/LOC410317	32
MF	GO:0022890	inorganic cation transmembrane transporter activity	28/1098	60/4242	0.000378897	0.00913563	494509/100578247/551217/409148/552720/102654955/411403/552699/551541/494511/413553/406071/100577346/552704/726149/726222/726042/409236/409145/408837/409074/410557/412396/725661/725420/552610/102654496/410317	LOC494509/LOC100578247/LOC551217/ATP5G2/LOC552720/LOC102654955/LOC411403/LOC552699/LOC551541/Gat-1B/LOC413553/Gat-a/LOC100577346/LOC552704/LOC726149/LOC726222/LOC726042/LOC409236/LOC409145/LOC408837/LOC409074/LOC410557/LOC412396/LOC725661/LOC725420/LOC552610/LOC102654496/LOC410317	28
MF	GO:0016651	oxidoreductase activity, acting on NAD(P)H	8/1098	10/4242	0.000529639	0.0114932	727199/727599/551660/411411/725881/100578218/413891/724827	LOC727199/LOC727599/LOC551660/LOC411411/LOC725881/LOC100578218/LOC413891/LOC724827	8
MF	GO:0015077	monovalent inorganic cation transmembrane transporter activity	21/1098	42/4242	0.000651342	0.0126089	100578247/409148/552720/102654955/552699/551541/494511/406071/100577346/726149/726222/726042/409236/408837/409074/410557/412396/725661/725420/552610/410317	LOC100578247/ATP5G2/LOC552720/LOC102654955/LOC552699/LOC551541/Gat-1B/Gat-a/LOC100577346/LOC726149/LOC726222/LOC726042/LOC409236/LOC408837/LOC409074/LOC410557/LOC412396/LOC725661/LOC725420/LOC552610/LOC410317	21
MF	GO:0005215	transporter activity	95/1098	276/4242	0.000697268	0.0126089	724143/410533/107965038/724546/102653922/494509/100578247/408696/406088/551217/726814/408343/410060/552387/551553/409148/408961/102653640/107965338/550915/102655153/551604/100576458/552640/726688/408681/406079/552279/552720/102654955/411403/410705/552699/409646/410915/551541/410272/494511/412382/412320/413553/551806/412056/411685/727346/552634/406071/408695/412489/100577346/410296/100577254/41281…	nAChRa4/LOC410533/LOC107965038/LOC724546/LOC102653922/LOC494509/LOC100578247/LOC408696/Vg/LOC551217/LOC726814/LOC408343/LOC410060/LOC552387/LOC551553/ATP5G2/LOC408961/LOC102653640/LOC107965338/LOC550915/LOC102655153/LOC551604/LOC100576458/LOC552640/LOC726688/LOC408681/Nmdar1/LOC552279/LOC552720/LOC102654955/LOC411403/LOC410705/LOC552699/LOC409646/LOC410915/LOC551541/LOC410272/Gat-1B/LOC412382/LOC…	95
MF	GO:0005319	lipid transporter activity	10/1098	16/4242	0.00214711	0.0358402	410533/408696/406088/408961/408695/412489/726182/726793/100577451/726783	LOC410533/LOC408696/Vg/LOC408961/LOC408695/LOC412489/Vhdl/LOC726793/LOC100577451/LOC726783	10

## Sheet: KEGG enrichment
KEGGID	Description	GeneRatio	BgRatio	pvalue	padj	geneID	geneName	keggID	Count
ame00190	Oxidative phosphorylation	75/899	93/2837	5.56406e-23	6.50995e-21	727483/727199/724719/726120/409930/552671/551078/551042/726777/113219091/727599/409148/100302106/413014/408270/725566/725712/552720/551660/102654955/411411/724264/725881/552424/100578006/552699/408909/413891/551757/412328/551861/409103/552809/726222/726042/409946/409236/726146/408837/551917/409074/726316/410557/726297/409586/726747/725315/412396/408477/727026/725797/724827/727061/551093/551766/10…	LOC727483/LOC727199/LOC724719/LOC726120/LOC409930/LOC552671/LOC551078/LOC551042/Uqcr11/LOC113219091/LOC727599/ATP5G2/LOC100302106/LOC413014/CytC/LOC725566/LOC725712/LOC552720/LOC551660/LOC102654955/LOC411411/LOC724264/LOC725881/LOC552424/LOC100578006/LOC552699/LOC408909/LOC413891/LOC551757/LOC412328/LOC551861/LOC409103/LOC552809/LOC726222/LOC726042/LOC409946/LOC409236/Ndufb2/LOC408837/LOC551917/L…	ame:727483/ame:727199/ame:724719/ame:726120/ame:409930/ame:552671/ame:551078/ame:551042/ame:726777/ame:113219091/ame:727599/ame:409148/ame:100302106/ame:413014/ame:408270/ame:725566/ame:725712/ame:552720/ame:551660/ame:102654955/ame:411411/ame:724264/ame:725881/ame:552424/ame:100578006/ame:552699/ame:408909/ame:413891/ame:551757/ame:412328/ame:551861/ame:409103/ame:552809/ame:726222/ame:726042/am…	75
ame03050	Proteasome	27/899	41/2837	6.26143e-06	0.000366294	113218560/552579/551411/411695/410403/409978/408397/552838/409198/100578243/411206/411520/409699/409802/409475/551956/410026/408986/410072/551128/410128/409668/113218757/550794/552654/408353/409831	LOC113218560/LOC552579/LOC551411/LOC411695/LOC410403/LOC409978/LOC408397/LOC552838/LOC409198/LOC100578243/LOC411206/LOC411520/LOC409699/LOC409802/LOC409475/LOC551956/LOC410026/LOC408986/LOC410072/LOC551128/LOC410128/LOC409668/LOC113218757/LOC550794/LOC552654/LOC408353/LOC409831	ame:113218560/ame:552579/ame:551411/ame:411695/ame:410403/ame:409978/ame:408397/ame:552838/ame:409198/ame:113218757/ame:411206/ame:411520/ame:409699/ame:409802/ame:409475/ame:551956/ame:410026/ame:408986/ame:410072/ame:551128/ame:410128/ame:409668/ame:113218757/ame:550794/ame:552654/ame:408353/ame:409831	27
ame04146	Peroxisome	33/899	61/2837	0.00020477	0.00798604	552738/410082/552143/100578522/725187/100576414/410288/551233/113218958/551241/443552/724718/551171/412986/411685/409398/409954/724933/552429/409515/552110/100577607/102654488/411983/724262/724570/100578624/100576895/412341/410889/725343/412563/552596	LOC552738/Sod2/LOC552143/LOC100578522/LOC725187/LOC100576414/LOC410288/FAR1/LOC113218958/LOC551241/Cat/LOC724718/LOC551171/LOC412986/LOC411685/Sod1/LOC409954/LOC724933/LOC552429/LOC409515/LOC552110/LOC100577607/LOC102654488/LOC411983/LOC724262/LOC724570/LOC100578624/LOC100576895/LOC412341/LOC410889/LOC725343/LOC412563/LOC552596	ame:552738/ame:410082/ame:552143/ame:100578522/ame:725187/ame:100576414/ame:410288/ame:551233/ame:113218958/ame:551241/ame:443552/ame:724718/ame:551171/ame:412986/ame:411685/ame:409398/ame:409954/ame:724933/ame:552429/ame:409515/ame:552110/ame:100577607/ame:102654488/ame:411983/ame:724262/ame:724570/ame:100578624/ame:100576895/ame:412341/ame:410889/ame:725343/ame:412563/ame:552596	33
ame00040	Pentose and glucuronate interconversions	15/899	25/2837	0.00312849	0.0742927	406119/411100/725017/408871/100577140/413356/107965225/551927/409203/413567/551968/409814/725997/552018/411202	Cryl1/LOC411100/LOC725017/LOC408871/LOC100577140/LOC413356/LOC107965225/LOC551927/LOC409203/LOC413567/LOC551968/LOC409814/LOC725997/LOC552018/LOC411202	ame:406119/ame:411100/ame:725017/ame:408871/ame:100577140/ame:413356/ame:107965225/ame:551927/ame:409203/ame:413567/ame:551968/ame:409814/ame:725997/ame:552018/ame:411202	15
ame01212	Fatty acid metabolism	25/899	49/2837	0.00352088	0.0742927	551664/725146/551837/413078/725258/100576797/725031/413789/107965749/552493/727166/413655/552417/411697/409150/551395/409712/409515/408426/412025/551527/724552/100577192/409638/412166	LOC551664/LOC725146/LOC551837/LOC413078/LOC725258/LOC100576797/LOC725031/LOC413789/LOC107965749/LOC552493/LOC727166/LOC413655/LOC552417/LOC411697/LOC409150/LOC551395/LOC409712/LOC409515/LOC408426/LOC412025/LOC551527/LOC724552/LOC100577192/LOC409638/LOC412166	ame:551664/ame:725146/ame:551837/ame:413078/ame:725258/ame:100576797/ame:725031/ame:413789/ame:107965749/ame:552493/ame:727166/ame:413655/ame:552417/ame:411697/ame:409150/ame:551395/ame:409712/ame:409515/ame:408426/ame:412025/ame:551527/ame:724552/ame:100577192/ame:409638/ame:412166	25
ame01200	Carbon metabolism	42/899	93/2837	0.00387771	0.0742927	551785/408654/113219111/413627/552128/411014/100578735/413697/551208/725566/107965225/726117/552712/409736/412193/411813/726838/413768/443552/411697/724838/409773/409150/409292/409155/551395/551103/551039/552007/551403/551917/410122/725455/725325/550804/552736/408818/409549/413867/410071/550767/551169	LOC551785/PDHB/LOC113219111/LOC413627/LOC552128/LOC411014/LOC100578735/LOC413697/LOC551208/LOC725566/LOC107965225/Tpi/LOC552712/LOC409736/LOC412193/LOC411813/LOC726838/LOC413768/Cat/LOC411697/LOC724838/LOC409773/LOC409150/LOC409292/LOC409155/LOC551395/LOC551103/LOC551039/LOC552007/LOC551403/LOC551917/LOC410122/LOC725455/LOC725325/LOC550804/LOC552736/LOC408818/LOC409549/LOC413867/LOC410071/LOC5507…	ame:551785/ame:408654/ame:113219111/ame:413627/ame:552128/ame:411014/ame:100578735/ame:413697/ame:551208/ame:725566/ame:107965225/ame:726117/ame:552712/ame:409736/ame:412193/ame:411813/ame:726838/ame:413768/ame:443552/ame:411697/ame:724838/ame:409773/ame:409150/ame:409292/ame:409155/ame:551395/ame:551103/ame:551039/ame:552007/ame:551403/ame:551917/ame:410122/ame:725455/ame:725325/ame:550804/ame:5…	42
ame01240	Biosynthesis of cofactors	50/899	115/2837	0.00444487	0.0742927	100578311/551857/410422/412015/410039/724791/410676/413627/725017/552758/411581/551447/413255/100577140/552134/552511/413356/409066/410828/551102/551927/413869/409861/411340/409203/102654366/413655/413708/412782/725400/410530/551872/409224/409103/724131/552689/551039/413228/412082/413735/409814/724350/100577081/725997/408559/413435/552180/550687/411202/408470	LOC100578311/LOC551857/LOC410422/LOC412015/LOC410039/LOC724791/LOC410676/LOC413627/LOC725017/LOC552758/LOC411581/LOC551447/LOC413255/LOC100577140/LOC552134/LOC552511/LOC413356/LOC409066/LOC410828/LOC551102/LOC551927/LOC413869/LOC409861/LOC411340/LOC409203/LOC102654366/LOC413655/LOC413708/LOC412782/LOC725400/LOC410530/LOC551872/Coq7/LOC409103/LOC724131/LOC552689/LOC551039/LOC413228/LOC412082/LOC41…	ame:100578311/ame:551857/ame:410422/ame:412015/ame:410039/ame:724791/ame:410676/ame:413627/ame:725017/ame:552758/ame:411581/ame:551447/ame:413255/ame:100577140/ame:552134/ame:552511/ame:413356/ame:409066/ame:410828/ame:551102/ame:551927/ame:413869/ame:409861/ame:411340/ame:409203/ame:102654366/ame:413655/ame:413708/ame:412782/ame:725400/ame:410530/ame:551872/ame:409224/ame:409103/ame:724131/ame:5…	50
ame00053	Ascorbate and aldarate metabolism	12/899	20/2837	0.00816235	0.106111	413627/725017/100577140/413356/551927/409203/411140/409814/725997/408559/550687/411202	LOC413627/LOC725017/LOC100577140/LOC413356/LOC551927/LOC409203/LOC411140/LOC409814/LOC725997/LOC408559/LOC550687/LOC411202	ame:413627/ame:725017/ame:100577140/ame:413356/ame:551927/ame:409203/ame:411140/ame:409814/ame:725997/ame:408559/ame:550687/ame:411202	12
ame00790	Folate biosynthesis	12/899	20/2837	0.00816235	0.106111	551857/410422/412015/410530/408622/551968/552118/411200/409160/551072/411607/552018	LOC551857/LOC410422/LOC412015/LOC410530/LOC408622/LOC551968/LOC552118/LOC411200/LOC409160/LOC551072/LOC411607/LOC552018	ame:551857/ame:410422/ame:412015/ame:410530/ame:408622/ame:551968/ame:552118/ame:411200/ame:409160/ame:551072/ame:411607/ame:552018	12
ame00280	Valine, leucine and isoleucine degradation	17/899	32/2837	0.00923617	0.108063	725274/551208/412548/409736/408955/410554/412177/411697/409150/551395/409712/413763/551039/411140/408559/550687/409494	LOC725274/LOC551208/LOC412548/LOC409736/LOC408955/LOC410554/LOC412177/LOC411697/LOC409150/LOC551395/LOC409712/LOC413763/LOC551039/LOC411140/LOC408559/LOC550687/LOC409494	ame:725274/ame:551208/ame:412548/ame:409736/ame:408955/ame:410554/ame:412177/ame:411697/ame:409150/ame:551395/ame:409712/ame:413763/ame:551039/ame:411140/ame:408559/ame:550687/ame:409494	17
ame00620	Pyruvate metabolism	18/899	35/2837	0.0114191	0.121458	408654/412843/411014/100578735/551927/411813/726838/552639/409773/410042/551395/551103/551039/552007/411140/408559/550687/411202	PDHB/LOC412843/LOC411014/LOC100578735/LOC551927/LOC411813/LOC726838/LOC552639/LOC409773/LOC410042/LOC551395/LOC551103/LOC551039/LOC552007/LOC411140/LOC408559/LOC550687/LOC411202	ame:408654/ame:412843/ame:411014/ame:100578735/ame:551927/ame:411813/ame:726838/ame:552639/ame:409773/ame:410042/ame:551395/ame:551103/ame:551039/ame:552007/ame:411140/ame:408559/ame:550687/ame:411202	18
ame01040	Biosynthesis of unsaturated fatty acids	14/899	26/2837	0.0153128	0.146047	725146/413078/725258/100576797/725031/413789/107965749/727166/552417/551527/724552/100577192/409638/412166	LOC725146/LOC413078/LOC725258/LOC100576797/LOC725031/LOC413789/LOC107965749/LOC727166/LOC552417/LOC551527/LOC724552/LOC100577192/LOC409638/LOC412166	ame:725146/ame:413078/ame:725258/ame:100576797/ame:725031/ame:413789/ame:107965749/ame:727166/ame:552417/ame:551527/ame:724552/ame:100577192/ame:409638/ame:412166	14
ame00983	Drug metabolism - other enzymes	18/899	36/2837	0.0162274	0.146047	100578311/410837/725017/726823/100577140/409861/409203/552314/409250/724718/412782/409490/724131/724933/726205/727234/409814/725997	LOC100578311/LOC410837/LOC725017/LOC726823/LOC100577140/LOC409861/LOC409203/LOC552314/LOC409250/LOC724718/LOC412782/GstD1/LOC724131/LOC724933/LOC726205/LOC727234/LOC409814/LOC725997	ame:100578311/ame:410837/ame:725017/ame:726823/ame:100577140/ame:409861/ame:409203/ame:552314/ame:409250/ame:724718/ame:412782/ame:409490/ame:724131/ame:724933/ame:726205/ame:727234/ame:409814/ame:725997	18
ame00380	Tryptophan metabolism	12/899	22/2837	0.0215195	0.179841	724239/410828/443552/409150/409155/551395/551039/411140/411200/408559/550687/410638	LOC724239/LOC410828/Cat/LOC409150/LOC409155/LOC551395/LOC551039/LOC411140/LOC411200/LOC408559/LOC550687/LOC410638	ame:724239/ame:410828/ame:443552/ame:409150/ame:409155/ame:551395/ame:551039/ame:411140/ame:411200/ame:408559/ame:550687/ame:410638	12
ame00062	Fatty acid elongation	11/899	20/2837	0.0255387	0.199202	551664/725146/413078/725258/725031/413789/409150/408426/724552/100577192/409638	LOC551664/LOC725146/LOC413078/LOC725258/LOC725031/LOC413789/LOC409150/LOC408426/LOC724552/LOC100577192/LOC409638	ame:551664/ame:725146/ame:413078/ame:725258/ame:725031/ame:413789/ame:409150/ame:408426/ame:724552/ame:100577192/ame:409638	11
ame00130	Ubiquinone and other terpenoid-quinone biosynthesis	7/899	11/2837	0.029057	0.210035	724791/413255/725400/409224/412082/724350/726625	LOC724791/LOC413255/LOC725400/Coq7/LOC412082/LOC724350/LOC726625	ame:724791/ame:413255/ame:725400/ame:409224/ame:412082/ame:724350/ame:726625	7
ame00410	beta-Alanine metabolism	12/899	23/2837	0.032313	0.210035	551208/409736/408955/409063/409250/412177/411697/724838/409150/411140/408559/550687	LOC551208/LOC409736/LOC408955/LOC409063/LOC409250/LOC412177/LOC411697/LOC724838/LOC409150/LOC411140/LOC408559/LOC550687	ame:551208/ame:409736/ame:408955/ame:409063/ame:409250/ame:412177/ame:411697/ame:724838/ame:409150/ame:411140/ame:408559/ame:550687	12
ame00980	Metabolism of xenobiotics by cytochrome P450	12/899	23/2837	0.032313	0.210035	410837/725017/726823/100577140/409203/552314/409773/409490/552283/725997/551072/552304	LOC410837/LOC725017/LOC726823/LOC100577140/LOC409203/LOC552314/LOC409773/GstD1/LOC552283/LOC725997/LOC551072/GstS1	ame:410837/ame:725017/ame:726823/ame:100577140/ame:409203/ame:552314/ame:409773/ame:409490/ame:552283/ame:725997/ame:551072/ame:552304	12
ame00020	Citrate cycle (TCA cycle)	17/899	36/2837	0.0360596	0.21521	408654/412843/552128/411014/100578735/725566/550686/726838/413768/409292/409155/551103/551039/551403/551917/409549/551169	PDHB/LOC412843/LOC552128/LOC411014/LOC100578735/LOC725566/LOC550686/LOC726838/LOC413768/LOC409292/LOC409155/LOC551103/LOC551039/LOC551403/LOC551917/LOC409549/LOC551169	ame:408654/ame:412843/ame:552128/ame:411014/ame:100578735/ame:725566/ame:550686/ame:726838/ame:413768/ame:409292/ame:409155/ame:551103/ame:551039/ame:551403/ame:551917/ame:409549/ame:551169	17
ame00051	Fructose and mannose metabolism	11/899	21/2837	0.0386275	0.21521	411307/408871/551447/413697/726117/551968/725455/411696/413435/408818/552018	LOC411307/LOC408871/LOC551447/LOC413697/Tpi/LOC551968/LOC725455/LOC411696/LOC413435/LOC408818/LOC552018	ame:411307/ame:408871/ame:551447/ame:413697/ame:726117/ame:551968/ame:725455/ame:411696/ame:413435/ame:408818/ame:552018	11
ame00982	Drug metabolism - cytochrome P450	11/899	21/2837	0.0386275	0.21521	410837/725017/726823/100577140/409203/552314/409773/409490/552283/725997/552304	LOC410837/LOC725017/LOC726823/LOC100577140/LOC409203/LOC552314/LOC409773/GstD1/LOC552283/LOC725997/GstS1	ame:410837/ame:725017/ame:726823/ame:100577140/ame:409203/ame:552314/ame:409773/ame:409490/ame:552283/ame:725997/ame:552304	11
ame00981	Insect hormone biosynthesis	8/899	14/2837	0.0428705	0.226588	727118/551632/551179/551405/406152/724216/408559/550687	LOC727118/LOC551632/LOC551179/LOC551405/LOC406152/LOC724216/LOC408559/LOC550687	ame:727118/ame:551632/ame:551179/ame:551405/ame:406152/ame:724216/ame:408559/ame:550687	8
ame00030	Pentose phosphate pathway	12/899	24/2837	0.0464796	0.226588	551785/551044/413627/551282/107965225/552712/410747/725455/725325/550804/413867/550767	LOC551785/LOC551044/LOC413627/LOC551282/LOC107965225/LOC552712/LOC410747/LOC725455/LOC725325/LOC550804/LOC413867/LOC550767	ame:551785/ame:551044/ame:413627/ame:551282/ame:107965225/ame:552712/ame:410747/ame:725455/ame:725325/ame:550804/ame:413867/ame:550767	12
ame00071	Fatty acid degradation	12/899	24/2837	0.0464796	0.226588	552143/551837/411697/409773/409150/551395/409712/411140/409515/412025/408559/550687	LOC552143/LOC551837/LOC411697/LOC409773/LOC409150/LOC551395/LOC409712/LOC411140/LOC409515/LOC412025/LOC408559/LOC550687	ame:552143/ame:551837/ame:411697/ame:409773/ame:409150/ame:551395/ame:409712/ame:411140/ame:409515/ame:412025/ame:408559/ame:550687	12
ame04145	Phagosome	23/899	56/2837	0.0858378	0.379177	551554/410183/412816/408388/552756/409495/552720/100577582/724291/410614/552419/409946/411639/409074/550827/551093/725068/552410/725661/551961/724873/552476/725571	LOC551554/LOC410183/LOC412816/LOC408388/LOC552756/LOC409495/LOC552720/LOC100577582/LOC724291/LOC410614/LOC552419/LOC409946/LOC411639/LOC409074/LOC550827/LOC551093/LOC725068/LOC552410/LOC725661/LOC551961/LOC724873/LOC552476/LOC725571	ame:551554/ame:410183/ame:412816/ame:408388/ame:552756/ame:409495/ame:552720/ame:100577582/ame:724291/ame:410614/ame:552419/ame:409946/ame:411639/ame:409074/ame:550827/ame:551093/ame:725068/ame:552410/ame:725661/ame:551961/ame:724873/ame:552476/ame:725571	23
ame00480	Glutathione metabolism	15/899	34/2837	0.0859044	0.379177	410837/726823/552712/552314/408369/410043/409490/411852/552118/413735/552283/725325/727004/552304/410627	LOC410837/LOC726823/LOC552712/LOC552314/LOC408369/LOC410043/GstD1/LOC411852/LOC552118/LOC413735/LOC552283/LOC725325/LOC727004/GstS1/LOC410627	ame:410837/ame:726823/ame:552712/ame:552314/ame:408369/ame:410043/ame:409490/ame:411852/ame:552118/ame:413735/ame:552283/ame:725325/ame:727004/ame:552304/ame:410627	15
ame00010	Glycolysis / Gluconeogenesis	19/899	45/2837	0.0875023	0.379177	408654/409751/412843/100578735/551927/726117/100577002/409773/551103/551039/552007/411140/410122/725455/408559/552736/550687/408818/411202	PDHB/LOC409751/LOC412843/LOC100578735/LOC551927/Tpi/LOC100577002/LOC409773/LOC551103/LOC551039/LOC552007/LOC411140/LOC410122/LOC725455/LOC408559/LOC552736/LOC550687/LOC408818/LOC411202	ame:408654/ame:409751/ame:412843/ame:100578735/ame:551927/ame:726117/ame:100577002/ame:409773/ame:551103/ame:551039/ame:552007/ame:411140/ame:410122/ame:725455/ame:408559/ame:552736/ame:550687/ame:408818/ame:411202	19
ame00860	Porphyrin metabolism	13/899	29/2837	0.0943562	0.394274	725017/100577140/412445/409203/413708/494506/551872/409103/408968/413228/409814/725997/552180	LOC725017/LOC100577140/LOC412445/LOC409203/LOC413708/Ho/LOC551872/LOC409103/LOC408968/LOC413228/LOC409814/LOC725997/LOC552180	ame:725017/ame:100577140/ame:412445/ame:409203/ame:413708/ame:494506/ame:551872/ame:409103/ame:408968/ame:413228/ame:409814/ame:725997/ame:552180	13
ame00730	Thiamine metabolism	6/899	11/2837	0.0984703	0.397277	410039/725299/102654366/113218590/410530/727300	LOC410039/LOC725299/LOC102654366/LOC113218590/LOC410530/LOC727300	ame:410039/ame:725299/ame:102654366/ame:113218590/ame:410530/ame:727300	6
ame01232	Nucleotide metabolism	18/899	43/2837	0.102084	0.398126	100578311/552514/408441/410676/552511/550987/725299/409861/725409/102654366/724718/412782/724131/551983/724933/726205/727234/552316	LOC100578311/LOC552514/LOC408441/LOC410676/LOC552511/LOC550987/LOC725299/LOC409861/LOC725409/LOC102654366/LOC724718/LOC412782/LOC724131/LOC551983/LOC724933/LOC726205/LOC727234/LOC552316	ame:100578311/ame:552514/ame:408441/ame:410676/ame:552511/ame:550987/ame:725299/ame:409861/ame:725409/ame:102654366/ame:724718/ame:412782/ame:724131/ame:551983/ame:724933/ame:726205/ame:727234/ame:552316	18
ame00230	Purine metabolism	27/899	70/2837	0.131328	0.48886	726514/552514/408441/410676/410525/552511/551966/550987/411288/725299/102653763/409861/724571/102654366/411635/724718/412782/724603/724389/724131/724933/726205/552583/552657/724681/552316/408699	LOC726514/LOC552514/LOC408441/LOC410676/LOC410525/LOC552511/LOC551966/LOC550987/LOC411288/LOC725299/LOC102653763/LOC409861/LOC724571/LOC102654366/sGCbeta-3/LOC724718/LOC412782/LOC724603/LOC724389/LOC724131/LOC724933/LOC726205/LOC552583/LOC552657/LOC724681/LOC552316/LOC408699	ame:726514/ame:552514/ame:408441/ame:410676/ame:410525/ame:552511/ame:551966/ame:550987/ame:411288/ame:725299/ame:102653763/ame:409861/ame:724571/ame:102654366/ame:411635/ame:724718/ame:412782/ame:724603/ame:724389/ame:724131/ame:724933/ame:726205/ame:552583/ame:552657/ame:724681/ame:552316/ame:408699	27
ame00640	Propanoate metabolism	11/899	25/2837	0.133705	0.48886	551208/412548/409736/408955/412177/411697/413942/724838/409150/551039/551403	LOC551208/LOC412548/LOC409736/LOC408955/LOC412177/LOC411697/LOC413942/LOC724838/LOC409150/LOC551039/LOC551403	ame:551208/ame:412548/ame:409736/ame:408955/ame:412177/ame:411697/ame:413942/ame:724838/ame:409150/ame:551039/ame:551403	11
ame00830	Retinol metabolism	10/899	23/2837	0.159503	0.565509	725017/552758/100577140/413869/411340/409203/409773/552689/100577607/725997	LOC725017/LOC552758/LOC100577140/LOC413869/LOC411340/LOC409203/LOC409773/LOC552689/LOC100577607/LOC725997	ame:725017/ame:552758/ame:100577140/ame:413869/ame:411340/ame:409203/ame:409773/ame:552689/ame:100577607/ame:725997	10
ame00561	Glycerolipid metabolism	16/899	40/2837	0.16639	0.572577	413697/551927/552342/411609/551968/411140/551055/724951/724995/408559/411908/550687/552018/409261/411202/551489	LOC413697/LOC551927/LOC552342/LOC411609/LOC551968/LOC411140/LOC551055/LOC724951/LOC724995/LOC408559/LOC411908/LOC550687/LOC552018/LOC409261/LOC411202/LOC551489	ame:413697/ame:551927/ame:552342/ame:411609/ame:551968/ame:411140/ame:551055/ame:724951/ame:724995/ame:408559/ame:411908/ame:550687/ame:552018/ame:409261/ame:411202/ame:551489	16
ame00240	Pyrimidine metabolism	12/899	29/2837	0.176037	0.577928	100578311/552514/550987/409861/725409/409250/412782/724131/551983/727234/100577081/724681	LOC100578311/LOC552514/LOC550987/LOC409861/LOC725409/LOC409250/LOC412782/LOC724131/LOC551983/LOC727234/LOC100577081/LOC724681	ame:100578311/ame:552514/ame:550987/ame:409861/ame:725409/ame:409250/ame:412782/ame:724131/ame:551983/ame:727234/ame:100577081/ame:724681	12
ame01230	Biosynthesis of amino acids	19/899	49/2837	0.177824	0.577928	552556/552128/551341/107965225/724480/551102/726117/409292/408622/552007/410122/725455/412923/550804/410066/552736/408859/413867/550767	LOC552556/LOC552128/Cbs/LOC107965225/LOC724480/LOC551102/Tpi/LOC409292/LOC408622/LOC552007/LOC410122/LOC725455/LOC412923/LOC550804/GlnS/LOC552736/LOC408859/LOC413867/LOC550767	ame:552556/ame:552128/ame:551341/ame:107965225/ame:724480/ame:551102/ame:726117/ame:409292/ame:408622/ame:552007/ame:410122/ame:725455/ame:412923/ame:550804/ame:410066/ame:552736/ame:408859/ame:413867/ame:550767	19
ame03420	Nucleotide excision repair	19/899	50/2837	0.205999	0.651403	727251/725418/552498/410459/411231/726923/552599/551607/408752/409673/726757/727025/408691/410266/113219256/550895/413110/552458/409340	LOC727251/LOC725418/LOC552498/LOC410459/LOC411231/LOC726923/LOC552599/LOC551607/LOC408752/LOC409673/LOC726757/LOC727025/LOC408691/LOC410266/LOC113219256/LOC550895/LOC413110/LOC552458/LOC409340	ame:727251/ame:725418/ame:552498/ame:410459/ame:411231/ame:726923/ame:552599/ame:551607/ame:408752/ame:409673/ame:726757/ame:727025/ame:408691/ame:410266/ame:113219256/ame:550895/ame:413110/ame:552458/ame:409340	19
ame04215	Apoptosis - multiple species	8/899	19/2837	0.228184	0.702565	726958/408270/408834/412235/724930/100576819/412647/409405	LOC726958/CytC/LOC408834/LOC412235/LOC724930/LOC100576819/LOC412647/LOC409405	ame:726958/ame:408270/ame:408834/ame:412235/ame:724930/ame:100576819/ame:412647/ame:409405	8
ame00563	Glycosylphosphatidylinositol (GPI)-anchor biosynthesis	9/899	22/2837	0.236894	0.709291	411058/551642/100578188/552360/724361/725135/410132/724943/413643	LOC411058/LOC551642/LOC100578188/LOC552360/LOC724361/LOC725135/LOC410132/LOC724943/LOC413643	ame:411058/ame:551642/ame:100578188/ame:552360/ame:724361/ame:725135/ame:410132/ame:724943/ame:413643	9
ame00260	Glycine, serine and threonine metabolism	10/899	25/2837	0.243721	0.709291	113219111/551341/552832/411916/410042/551039/413228/411140/410432/552736	LOC113219111/Cbs/LOC552832/LOC411916/LOC410042/LOC551039/LOC413228/LOC411140/LOC410432/LOC552736	ame:113219111/ame:551341/ame:552832/ame:411916/ame:410042/ame:551039/ame:413228/ame:411140/ame:410432/ame:552736	10
ame00910	Nitrogen metabolism	5/899	11/2837	0.248555	0.709291	100576224/408827/725261/410066/727237	LOC100576224/LOC408827/LOC725261/GlnS/LOC727237	ame:100576224/ame:408827/ame:725261/ame:410066/ame:727237	5
ame00650	Butanoate metabolism	6/899	14/2837	0.263464	0.733936	408955/412177/411697/409150/551395/413763	LOC408955/LOC412177/LOC411697/LOC409150/LOC551395/LOC413763	ame:408955/ame:412177/ame:411697/ame:409150/ame:551395/ame:413763	6
ame00510	N-Glycan biosynthesis	14/899	38/2837	0.29921	0.783356	412141/551972/724234/413917/727568/725266/551853/102656812/100576383/726253/410105/727186/102655688/412045	LOC412141/LOC551972/LOC724234/LOC413917/LOC727568/LOC725266/STT3B/LOC102656812/LOC100576383/LOC726253/LOC410105/LOC727186/LOC102655688/LOC412045	ame:412141/ame:551972/ame:724234/ame:413917/ame:727568/ame:725266/ame:551853/ame:102656812/ame:100576383/ame:726253/ame:410105/ame:727186/ame:102655688/ame:412045	14
ame00564	Glycerophospholipid metabolism	20/899	56/2837	0.301145	0.783356	726445/552688/409201/411408/409614/552342/724443/410570/552795/552091/411698/724951/409698/550948/724995/408817/551231/551489/412563/406104	Gpdh/LOC552688/LOC409201/LOC411408/LOC409614/LOC552342/LOC724443/LOC410570/LOC552795/LOC552091/LOC411698/LOC724951/LOC409698/LOC550948/LOC724995/LOC408817/LOC551231/LOC551489/LOC412563/AChE-2	ame:726445/ame:552688/ame:409201/ame:411408/ame:409614/ame:552342/ame:724443/ame:410570/ame:552795/ame:552091/ame:411698/ame:724951/ame:409698/ame:550948/ame:724995/ame:408817/ame:551231/ame:551489/ame:412563/ame:406104	20
ame04068	FoxO signaling pathway	19/899	53/2837	0.301291	0.783356	410082/409222/412843/409662/413430/550930/443552/113219359/411297/550739/550857/409959/724756/410956/413183/408577/725362/725184/411915	Sod2/LOC409222/LOC412843/LOC409662/LOC413430/LOC550930/Cat/LOC113219359/LOC411297/LOC550739/LOC550857/LOC409959/LOC724756/LOC410956/LOC413183/LOC408577/LOC725362/LOC725184/LOC411915	ame:410082/ame:409222/ame:412843/ame:409662/ame:413430/ame:550930/ame:443552/ame:113219359/ame:411297/ame:550739/ame:550857/ame:409959/ame:724756/ame:410956/ame:413183/ame:408577/ame:725362/ame:725184/ame:411915	19
ame00670	One carbon pool by folate	5/899	12/2837	0.321845	0.818606	410422/100577699/551983/100578936/551401	LOC410422/LOC100577699/LOC551983/LOC100578936/LOC551401	ame:410422/ame:100577699/ame:551983/ame:100578936/ame:551401	5
ame00052	Galactose metabolism	8/899	21/2837	0.336921	0.829816	113219414/409499/406131/411633/551968/408818/552018/411257	LOC113219414/LOC409499/Hbg3/LOC411633/LOC551968/LOC408818/LOC552018/Hbg2	ame:113219414/ame:409499/ame:406131/ame:411633/ame:551968/ame:408818/ame:552018/ame:411257	8
ame00310	Lysine degradation	13/899	36/2837	0.340437	0.829816	724239/727238/725792/409150/408716/100577280/411466/409155/551395/551039/411140/408559/550687	LOC724239/LOC727238/LOC725792/LOC409150/LOC408716/LOC100577280/LOC411466/LOC409155/LOC551395/LOC551039/LOC411140/LOC408559/LOC550687	ame:724239/ame:727238/ame:725792/ame:409150/ame:408716/ame:100577280/ame:411466/ame:409155/ame:551395/ame:551039/ame:411140/ame:408559/ame:550687	13
ame04142	Lysosome	28/899	82/2837	0.353176	0.843298	725899/494509/551664/551290/412694/413119/552756/409495/100577582/412829/551758/409187/552073/409709/727146/406108/413881/409946/552091/409074/726167/408426/409814/552249/409341/552588/725661/552144	LOC725899/LOC494509/LOC551664/LOC551290/LOC412694/LOC413119/LOC552756/LOC409495/LOC100577582/LOC412829/LOC551758/LOC409187/LOC552073/LOC409709/LOC727146/Tspan6/LOC413881/LOC409946/LOC552091/LOC409074/LOC726167/LOC408426/LOC409814/LOC552249/LOC409341/LOC552588/LOC725661/LOC552144	ame:725899/ame:494509/ame:551664/ame:551290/ame:412694/ame:413119/ame:552756/ame:409495/ame:100577582/ame:412829/ame:551758/ame:409187/ame:552073/ame:409709/ame:727146/ame:406108/ame:413881/ame:409946/ame:552091/ame:409074/ame:726167/ame:408426/ame:409814/ame:552249/ame:409341/ame:552588/ame:725661/ame:552144	28
ame03082	ATP-dependent chromatin remodeling	23/899	67/2837	0.362961	0.84933	552200/726816/724678/408891/725607/725186/100578006/552322/107963990/726923/552031/551881/412046/725308/100578127/552481/725450/551779/412256/552824/413318/408633/100578927	LOC552200/LOC726816/LOC724678/LOC408891/LOC725607/LOC725186/LOC100578006/LOC552322/LOC107963990/LOC726923/LOC552031/LOC551881/LOC412046/LOC725308/Ing3/LOC552481/LOC725450/LOC551779/LOC412256/LOC552824/LOC413318/LOC408633/LOC100578927	ame:552200/ame:726816/ame:724678/ame:408891/ame:725607/ame:725186/ame:100578006/ame:552322/ame:107963990/ame:726923/ame:552031/ame:551881/ame:412046/ame:724678/ame:100578127/ame:552481/ame:724678/ame:551779/ame:412256/ame:552824/ame:413318/ame:408633/ame:100578927	23
ame04213	Longevity regulating pathway - multiple species	15/899	43/2837	0.379723	0.860144	726514/410082/409791/409662/413430/551057/551512/113218958/724405/443552/725039/411297/409398/410857/408577	LOC726514/Sod2/LOC409791/LOC409662/LOC413430/LOC551057/LOC551512/LOC113218958/LOC724405/Cat/LOC725039/LOC411297/Sod1/LOC410857/LOC408577	ame:726514/ame:410082/ame:409791/ame:409662/ame:413430/ame:551057/ame:551512/ame:113218958/ame:724405/ame:443552/ame:725039/ame:411297/ame:409398/ame:410857/ame:408577	15
ame00785	Lipoic acid metabolism	8/899	22/2837	0.394079	0.860144	408654/113219111/100578735/412548/413768/409155/551103/551039	PDHB/LOC113219111/LOC100578735/LOC412548/LOC413768/LOC409155/LOC551103/LOC551039	ame:408654/ame:113219111/ame:100578735/ame:412548/ame:413768/ame:409155/ame:551103/ame:551039	8
ame00590	Arachidonic acid metabolism	7/899	19/2837	0.395604	0.860144	409614/411378/552470/410570/552283/551072/552304	LOC409614/LOC411378/LOC552470/LOC410570/LOC552283/LOC551072/GstS1	ame:409614/ame:411378/ame:552470/ame:410570/ame:552283/ame:551072/ame:552304	7
ame00770	Pantothenate and CoA biosynthesis	5/899	13/2837	0.39699	0.860144	411581/409063/409250/408559/550687	LOC411581/LOC409063/LOC409250/LOC408559/LOC550687	ame:411581/ame:409063/ame:409250/ame:408559/ame:550687	5
ame01250	Biosynthesis of nucleotide sugars	10/899	29/2837	0.441129	0.921644	551447/113219414/409499/413356/411633/551581/411696/551964/413435/408818	LOC551447/LOC113219414/LOC409499/LOC413356/LOC411633/LOC551581/LOC411696/LOC551964/LOC413435/LOC408818	ame:551447/ame:113219414/ame:409499/ame:413356/ame:411633/ame:551581/ame:411696/ame:551964/ame:413435/ame:408818	10
ame03020	RNA polymerase	10/899	29/2837	0.441129	0.921644	724343/411191/102655679/552599/551607/725633/100578235/727025/413110/552458	LOC724343/LOC411191/LOC102655679/LOC552599/LOC551607/LOC725633/LOC100578235/LOC727025/LOC413110/LOC552458	ame:724343/ame:411191/ame:102655679/ame:552599/ame:551607/ame:725633/ame:100578235/ame:727025/ame:413110/ame:552458	10
ame04136	Autophagy - other	8/899	23/2837	0.451376	0.92651	725024/408834/551057/113219359/552315/726637/409725/725184	LOC725024/LOC408834/LOC551057/LOC113219359/LOC552315/LOC726637/LOC409725/LOC725184	ame:725024/ame:408834/ame:551057/ame:113219359/ame:552315/ame:726637/ame:409725/ame:725184	8
ame00350	Tyrosine metabolism	5/899	14/2837	0.471171	0.94581	751102/725400/409773/552210/410638	Tbh/LOC725400/LOC409773/LOC552210/LOC410638	ame:751102/ame:725400/ame:409773/ame:552210/ame:410638	5
ame03040	Spliceosome	35/899	109/2837	0.498635	0.94581	411250/725401/725416/725195/409007/725947/409948/552198/552715/552827/725641/551824/411538/725352/552444/413877/724628/413835/724320/727332/411778/408632/408309/113219413/552529/726409/413842/725880/408750/727378/408527/725396/551974/552303/409356	LOC411250/LOC725401/LOC725416/tra2/LOC409007/LOC725947/Snf/LOC552198/LOC552715/LOC552827/LOC725641/LOC551824/LOC411538/LOC725352/LOC552444/LOC413877/LOC724628/LOC413835/LOC724320/LOC727332/LOC411778/LOC408632/LOC408309/LOC113219413/LOC552529/LOC726409/LOC413842/LOC725880/LOC408750/LOC727378/LOC408527/LOC725396/LOC551974/LOC552303/Smb	ame:411250/ame:725401/ame:725416/ame:725195/ame:409007/ame:725947/ame:409948/ame:552198/ame:552715/ame:552827/ame:725641/ame:551824/ame:411538/ame:725352/ame:552444/ame:413877/ame:724628/ame:413835/ame:724320/ame:727332/ame:411778/ame:408632/ame:408309/ame:113219413/ame:552529/ame:726409/ame:413842/ame:725880/ame:408750/ame:727378/ame:408527/ame:725396/ame:551974/ame:552303/ame:409356	35
ame03060	Protein export	9/899	27/2837	0.499116	0.94581	409264/551718/411542/727074/100577285/409397/410218/410469/725571	LOC409264/LOC551718/LOC411542/LOC727074/LOC100577285/LOC409397/LOC410218/LOC410469/LOC725571	ame:409264/ame:551718/ame:411542/ame:727074/ame:100577285/ame:409397/ame:410218/ame:410469/ame:725571	9
ame03010	Ribosome	39/899	122/2837	0.508233	0.94581	551479/724125/408675/725291/724966/410678/551158/724631/409129/409723/552097/552593/552106/725866/409926/413398/552445/413928/552628/552241/552471/409951/725062/413121/411618/724629/552641/724744/725659/113218892/552517/724164/412367/412473/100577702/100578560/409479/725147/100578551	LOC551479/LOC724125/LOC408675/LOC725291/Rpl39/LOC410678/LOC551158/LOC724631/LOC409129/LOC409723/LOC552097/LOC552593/LOC552106/LOC725866/LOC409926/LOC413398/LOC552445/LOC413928/LOC552628/LOC552241/LOC552471/LOC409951/LOC725062/LOC413121/LOC411618/LOC724629/LOC552641/LOC724744/LOC725659/LOC113218892/LOC552517/LOC724164/LOC412367/LOC412473/LOC100577702/LOC100578560/LOC409479/LOC725147/LOC100578551	ame:551479/ame:724125/ame:408675/ame:725291/ame:724966/ame:410678/ame:551158/ame:724631/ame:409129/ame:409723/ame:552097/ame:552593/ame:552106/ame:725866/ame:409926/ame:413398/ame:552445/ame:413928/ame:552628/ame:552241/ame:413928/ame:409951/ame:725062/ame:413121/ame:411618/ame:724629/ame:552641/ame:724744/ame:725659/ame:113218892/ame:552517/ame:724164/ame:412367/ame:412473/ame:100577702/ame:1005…	39
ame00270	Cysteine and methionine metabolism	13/899	40/2837	0.515703	0.94581	551839/411014/726371/551341/552014/551102/552832/726838/552740/409023/725816/413735/551724	LOC551839/LOC411014/LOC726371/Cbs/LOC552014/LOC551102/LOC552832/LOC726838/LOC552740/LOC409023/LOC725816/LOC413735/LOC551724	ame:551839/ame:411014/ame:726371/ame:551341/ame:552014/ame:551102/ame:552832/ame:726838/ame:552740/ame:409023/ame:725816/ame:413735/ame:551724	13
ame00330	Arginine and proline metabolism	7/899	21/2837	0.517366	0.94581	552556/410043/411140/551724/408559/550687/408859	LOC552556/LOC410043/LOC411140/LOC551724/LOC408559/LOC550687/LOC408859	ame:552556/ame:410043/ame:411140/ame:551724/ame:408559/ame:550687/ame:408859	7
ame03430	Mismatch repair	7/899	21/2837	0.517366	0.94581	727251/725418/727210/408752/726757/410266/113219256	LOC727251/LOC725418/LOC727210/LOC408752/LOC726757/LOC410266/LOC113219256	ame:727251/ame:725418/ame:727210/ame:408752/ame:726757/ame:410266/ame:113219256	7
ame00565	Ether lipid metabolism	6/899	18/2837	0.528636	0.951545	412851/409614/410570/552795/411698/725343	LOC412851/LOC409614/LOC410570/LOC552795/LOC411698/LOC725343	ame:412851/ame:409614/ame:410570/ame:552795/ame:411698/ame:725343	6
ame00630	Glyoxylate and dicarboxylate metabolism	9/899	28/2837	0.550642	0.972313	113219111/411014/726838/443552/410042/551395/551039/410066/410071	LOC113219111/LOC411014/LOC726838/Cat/LOC410042/LOC551395/LOC551039/GlnS/LOC410071	ame:113219111/ame:411014/ame:726838/ame:443552/ame:410042/ame:551395/ame:551039/ame:410066/ame:410071	9
ame00534	Glycosaminoglycan biosynthesis - heparan sulfate / heparin	4/899	12/2837	0.559034	0.972313	413271/551445/412956/408293	LOC413271/LOC551445/LOC412956/LOC408293	ame:413271/ame:551445/ame:412956/ame:408293	4
ame00513	Various types of N-glycan biosynthesis	10/899	32/2837	0.587883	0.972313	412141/551972/413917/727568/725266/551853/100576383/726253/410105/412045	LOC412141/LOC551972/LOC413917/LOC727568/LOC725266/STT3B/LOC100576383/LOC726253/LOC410105/LOC412045	ame:412141/ame:551972/ame:413917/ame:727568/ame:725266/ame:551853/ame:100576383/ame:726253/ame:410105/ame:412045	10
ame01210	2-Oxocarboxylic acid metabolism	10/899	32/2837	0.587883	0.972313	724239/408654/552128/100578735/412548/413768/409292/409155/551103/551039	LOC724239/PDHB/LOC552128/LOC100578735/LOC412548/LOC413768/LOC409292/LOC409155/LOC551103/LOC551039	ame:724239/ame:408654/ame:552128/ame:100578735/ame:412548/ame:413768/ame:409292/ame:409155/ame:551103/ame:551039	10
ame00520	Amino sugar and nucleotide sugar metabolism	14/899	45/2837	0.589673	0.972313	100577156/413189/551447/113219414/409499/413356/100578628/411633/725646/551581/411696/551964/413435/408818	LOC100577156/LOC413189/LOC551447/LOC113219414/LOC409499/LOC413356/LOC100578628/LOC411633/LOC725646/LOC551581/LOC411696/LOC551964/LOC413435/LOC408818	ame:100577156/ame:413189/ame:551447/ame:113219414/ame:409499/ame:413356/ame:100578628/ame:411633/ame:725646/ame:551581/ame:411696/ame:551964/ame:413435/ame:408818	14
ame00500	Starch and sucrose metabolism	6/899	19/2837	0.590036	0.972313	406131/411488/406114/410484/408818/411257	Hbg3/LOC411488/LOC406114/LOC410484/LOC408818/Hbg2	ame:406131/ame:411488/ame:406114/ame:410484/ame:408818/ame:411257	6
ame00531	Glycosaminoglycan degradation	5/899	16/2837	0.608249	0.976716	413119/412829/551758/552073/409814	LOC413119/LOC412829/LOC551758/LOC552073/LOC409814	ame:413119/ame:412829/ame:551758/ame:552073/ame:409814	5
ame03030	DNA replication	12/899	39/2837	0.609404	0.976716	727251/725418/725611/727210/726923/408752/100578483/409673/726757/410266/113219256/726711	LOC727251/LOC725418/LOC725611/LOC727210/LOC726923/LOC408752/LOC100578483/LOC409673/LOC726757/LOC410266/LOC113219256/LOC726711	ame:727251/ame:725418/ame:725611/ame:727210/ame:726923/ame:408752/ame:100578483/ame:409673/ame:726757/ame:410266/ame:113219256/ame:726711	12
ame03018	RNA degradation	18/899	59/2837	0.62663	0.97963	725401/411836/725947/413532/551606/409200/725641/725352/412345/413313/551045/552103/412388/552529/552072/100578925/552260/412602	LOC725401/LOC411836/LOC725947/LOC413532/LOC551606/LOC409200/LOC725641/LOC725352/LOC412345/LOC413313/LOC551045/LOC552103/LOC412388/LOC552529/LOC552072/LOC100578925/LOC552260/LOC412602	ame:725401/ame:411836/ame:725947/ame:413532/ame:551606/ame:409200/ame:725641/ame:725352/ame:412345/ame:413313/ame:551045/ame:552103/ame:412388/ame:552529/ame:552072/ame:100578925/ame:552260/ame:412602	18
ame04624	Toll and Imd signaling pathway	14/899	46/2837	0.627968	0.97963	413397/409386/411712/412484/724793/551970/725158/725541/725832/724930/409920/100578548/727472/411915	Def2/LOC409386/LOC411712/Pgrp-s2/LOC724793/LOC551970/LOC725158/LOC725541/LOC725832/LOC724930/LOC409920/LOC100578548/PGRP-S3/LOC411915	ame:413397/ame:409386/ame:411712/ame:412484/ame:724793/ame:551970/ame:725158/ame:725541/ame:725832/ame:724930/ame:409920/ame:100578548/ame:727472/ame:411915	14
ame03022	Basal transcription factors	10/899	34/2837	0.675036	0.999866	411742/724502/410459/727574/411231/550665/727023/410004/102653702/550895	LOC411742/LOC724502/LOC410459/LOC727574/LOC411231/LOC550665/LOC727023/LOC410004/LOC102653702/LOC550895	ame:411742/ame:724502/ame:410459/ame:727574/ame:411231/ame:550665/ame:727023/ame:410004/ame:102653702/ame:550895	10
ame00600	Sphingolipid metabolism	7/899	24/2837	0.67888	0.999866	409709/408892/727146/726784/409628/100578035/551419	LOC409709/LOC408892/LOC727146/LOC726784/LOC409628/LOC100578035/LOC551419	ame:409709/ame:408892/ame:727146/ame:726784/ame:409628/ame:100578035/ame:551419	7
ame00514	Other types of O-glycan biosynthesis	6/899	21/2837	0.698795	0.999866	410938/100577546/551420/113218534/411799/724932	LOC410938/LOC100577546/LOC551420/LOC113218534/LOC411799/LOC724932	ame:410938/ame:100577546/ame:551420/ame:113218534/ame:411799/ame:724932	6
ame03015	mRNA surveillance pathway	19/899	65/2837	0.710323	0.999866	102656258/412627/551707/726088/413877/413943/409430/724628/552140/409961/411778/410219/100576967/725396/100578236/727185/552303/412602/551123	LOC102656258/LOC412627/LOC551707/LOC726088/LOC413877/LOC413943/LOC409430/LOC724628/LOC552140/LOC409961/LOC411778/LOC410219/LOC100576967/LOC725396/LOC100578236/LOC727185/LOC552303/LOC412602/LOC551123	ame:102656258/ame:412627/ame:551707/ame:726088/ame:413877/ame:413943/ame:409430/ame:724628/ame:552140/ame:409961/ame:411778/ame:410219/ame:100576967/ame:725396/ame:100578236/ame:727185/ame:552303/ame:412602/ame:551123	19
ame00220	Arginine biosynthesis	3/899	11/2837	0.729337	0.999866	552556/412923/410066	LOC552556/LOC412923/GlnS	ame:552556/ame:412923/ame:410066	3
ame04711	Circadian rhythm - fly	3/899	11/2837	0.729337	0.999866	406112/409053/408976	Per/LOC409053/LOC408976	ame:406112/ame:409053/ame:408976	3
ame04512	ECM-receptor interaction	6/899	22/2837	0.745255	0.999866	409474/410509/409924/408826/413739/409448	LOC409474/LOC410509/LOC409924/LOC408826/LOC413739/LOC409448	ame:409474/ame:410509/ame:409924/ame:408826/ame:413739/ame:409448	6
ame04137	Mitophagy - animal	18/899	63/2837	0.747087	0.999866	551655/408834/409377/409675/410226/551255/413845/100578919/408284/412666/725244/409295/411961/727327/409427/724873/725184/412353	LOC551655/LOC408834/LOC409377/LOC409675/LOC410226/LOC551255/LOC413845/LOC100578919/LOC408284/LOC412666/LOC725244/LOC409295/LOC411961/Tom7/LOC409427/LOC724873/LOC725184/LOC412353	ame:551655/ame:408834/ame:409377/ame:412353/ame:410226/ame:551255/ame:413845/ame:100578919/ame:408284/ame:412666/ame:725244/ame:409295/ame:411961/ame:727327/ame:100576187/ame:724873/ame:725184/ame:412353	18
ame03410	Base excision repair	10/899	36/2837	0.750257	0.999866	727251/724170/408649/726923/408752/408601/409673/410266/411423/107965692	LOC727251/LOC724170/LOC408649/LOC726923/LOC408752/LOC408601/LOC409673/LOC410266/LOC411423/LOC107965692	ame:727251/ame:724170/ame:408649/ame:726923/ame:408752/ame:408601/ame:409673/ame:410266/ame:411423/ame:107965692	10
ame04130	SNARE interactions in vesicular transport	6/899	23/2837	0.786307	0.999866	551996/412816/552555/725310/100577614/102656652	LOC551996/LOC412816/LOC552555/LOC725310/LOC100577614/LOC102656652	ame:551996/ame:412816/ame:552555/ame:725310/ame:100577614/ame:102656652	6
ame03083	Polycomb repressive complex	10/899	38/2837	0.812613	0.999866	725717/551655/552200/724793/409234/408319/410505/408801/408661/100578927	LOC725717/LOC551655/LOC552200/LOC724793/LOC409234/LOC408319/LOC410505/LOC408801/LOC408661/LOC100578927	ame:725717/ame:551655/ame:552200/ame:724793/ame:409234/ame:408319/ame:410505/ame:408801/ame:408661/ame:100578927	10
ame00900	Terpenoid backbone biosynthesis	6/899	24/2837	0.822116	0.999866	102656263/726380/551395/413763/551466/412735	LOC102656263/LOC726380/LOC551395/LOC413763/LOC551466/LOC412735	ame:102656263/ame:726380/ame:551395/ame:413763/ame:551466/ame:412735	6
ame04141	Protein processing in endoplasmic reticulum	33/899	120/2837	0.8667	0.999866	724587/411071/409439/410162/412141/409521/409841/409377/724793/409234/408557/409613/411700/727568/725266/724405/410226/551853/409032/726952/409968/552747/552435/724553/100576383/408691/410857/551353/409427/412198/725571/412045/409340	LOC724587/LOC411071/LOC409439/LOC410162/LOC412141/LOC409521/LOC409841/LOC409377/LOC724793/LOC409234/LOC408557/LOC409613/LOC411700/LOC727568/LOC725266/LOC724405/LOC410226/STT3B/LOC409032/LOC726952/LOC409968/LOC552747/LOC552435/LOC724553/LOC100576383/LOC408691/LOC410857/LOC551353/LOC409427/LOC412198/LOC725571/LOC412045/LOC409340	ame:724587/ame:411071/ame:409439/ame:410162/ame:412141/ame:409521/ame:409841/ame:409377/ame:724793/ame:409234/ame:408557/ame:409613/ame:411700/ame:727568/ame:725266/ame:724405/ame:410226/ame:551853/ame:409032/ame:726952/ame:409968/ame:552747/ame:552435/ame:724553/ame:100576383/ame:408691/ame:410857/ame:551353/ame:100576187/ame:412198/ame:725571/ame:412045/ame:409340	33
ame04148	Efferocytosis	16/899	62/2837	0.87506	0.999866	552556/551554/551691/410829/412235/552419/411573/410043/409578/410570/552091/408763/552588/724873/411183/411915	LOC552556/LOC551554/Camkii/LOC410829/LOC412235/LOC552419/LOC411573/LOC410043/LOC409578/LOC410570/LOC552091/LOC408763/LOC552588/LOC724873/LOC411183/LOC411915	ame:552556/ame:551554/ame:551691/ame:410829/ame:412235/ame:552419/ame:411573/ame:410043/ame:409578/ame:410570/ame:552091/ame:408763/ame:552588/ame:724873/ame:411183/ame:411915	16
ame00250	Alanine, aspartate and glutamate metabolism	6/899	26/2837	0.879325	0.999866	724480/408955/412177/551760/412923/410066	LOC724480/LOC408955/LOC412177/LOC551760/LOC412923/GlnS	ame:724480/ame:408955/ame:412177/ame:551760/ame:412923/ame:410066	6
ame00562	Inositol phosphate metabolism	12/899	49/2837	0.896175	0.999866	409751/410183/726463/411408/107963968/726117/100577002/409736/409693/725812/726481/551143	LOC409751/LOC410183/LOC726463/LOC411408/LOC107963968/Tpi/LOC100577002/LOC409736/LOC409693/LOC725812/LOC726481/LOC551143	ame:409751/ame:410183/ame:726463/ame:411408/ame:107963968/ame:726117/ame:100577002/ame:409736/ame:409693/ame:725812/ame:726481/ame:551143	12
ame04310	Wnt signaling pathway	19/899	74/2837	0.896722	0.999866	551655/551554/409791/551691/410190/552805/409234/412708/552419/100576392/724378/408976/410956/410184/408691/413183/725720/409001/551313	LOC551655/LOC551554/LOC409791/Camkii/LOC410190/LOC552805/LOC409234/LOC412708/LOC552419/LOC100576392/LOC724378/LOC408976/LOC410956/LOC410184/LOC408691/LOC413183/LOC725720/LOC409001/LOC551313	ame:551655/ame:551554/ame:409791/ame:551691/ame:410190/ame:552805/ame:409234/ame:412708/ame:552419/ame:100576392/ame:724378/ame:408976/ame:410956/ame:410184/ame:408691/ame:413183/ame:725720/ame:409001/ame:551313	19
ame03008	Ribosome biogenesis in eukaryotes	17/899	67/2837	0.897623	0.999866	551655/410676/551992/100576850/413805/102656258/408573/552780/413686/724638/551413/551671/413935/551016/725736/102655617/409857	LOC551655/LOC410676/LOC551992/LOC100576850/LOC413805/LOC102656258/LOC408573/LOC552780/LOC413686/LOC724638/LOC551413/LOC551671/LOC413935/LOC551016/LOC725736/LOC102655617/LOC409857	ame:551655/ame:410676/ame:551992/ame:100576850/ame:413805/ame:102656258/ame:408573/ame:552780/ame:413686/ame:724638/ame:551413/ame:551671/ame:413935/ame:551016/ame:725736/ame:102655617/ame:409857	17
ame04320	Dorso-ventral axis formation	5/899	23/2837	0.899021	0.999866	550857/724704/413289/727422/409780	LOC550857/LOC724704/LOC413289/egh/LOC409780	ame:550857/ame:724704/ame:413289/ame:727422/ame:409780	5
ame04214	Apoptosis - fly	11/899	46/2837	0.906425	0.999866	726958/408270/408521/413997/412235/410226/724930/411678/406084/725244/100576819	LOC726958/CytC/Mblk-1/LOC413997/LOC412235/LOC410226/LOC724930/LOC411678/Ecr/LOC725244/LOC100576819	ame:726958/ame:408270/ame:408521/ame:413997/ame:412235/ame:410226/ame:724930/ame:411678/ame:406084/ame:725244/ame:100576819	11
ame04080	Neuroactive ligand-receptor interaction	14/899	57/2837	0.907756	0.999866	411323/409143/406079/413997/113218562/413211/552301/100576135/726393/412818/726970/113219265/412591/412299	5-HT2alpha/LOC409143/Nmdar1/LOC413997/LOC113218562/SIFR/LOC552301/LOC100576135/LOC726393/LOC412818/Amel_8916/LOC113219265/LOC412591/LOC412299	ame:411323/ame:409143/ame:406079/ame:413997/ame:113218562/ame:413211/ame:552301/ame:100576135/ame:726393/ame:412818/ame:726970/ame:113219265/ame:412591/ame:412299	14
ame04330	Notch signaling pathway	5/899	24/2837	0.919259	0.999866	412243/551695/408814/408877/413289	LOC412243/LOC551695/LOC408814/LOC408877/LOC413289	ame:412243/ame:551695/ame:408814/ame:408877/ame:413289	5
ame03250	Viral life cycle - HIV-1	6/899	28/2837	0.9202	0.999866	409928/408541/412560/726272/410883/552076	LOC409928/LOC408541/LOC412560/LOC726272/LOC410883/LOC552076	ame:409928/ame:408541/ame:412560/ame:726272/ame:410883/ame:552076	6
ame04341	Hedgehog signaling pathway - fly	6/899	28/2837	0.9202	0.999866	725603/409791/409234/726929/408976/408691	LOC725603/LOC409791/LOC409234/LOC726929/LOC408976/LOC408691	ame:725603/ame:409791/ame:409234/ame:726929/ame:408976/ame:408691	6
ame00760	Nicotinate and nicotinamide metabolism	3/899	16/2837	0.923576	0.999866	100187709/552701/408470	Nrk1/LOC552701/LOC408470	ame:100187709/ame:552701/ame:408470	3
ame04150	mTOR signaling pathway	20/899	81/2837	0.935129	0.999866	551980/412531/413430/552720/551512/411297/725789/550857/100578725/408976/409725/725584/551093/408577/727552/552028/551961/724365/552476/551173	LOC551980/LOC412531/LOC413430/LOC552720/LOC551512/LOC411297/LOC725789/LOC550857/LOC100578725/LOC408976/LOC409725/LOC725584/LOC551093/LOC408577/LOC727552/LOC552028/LOC551961/LOC724365/LOC552476/LOC551173	ame:551980/ame:412531/ame:413430/ame:552720/ame:551512/ame:411297/ame:725789/ame:550857/ame:100578725/ame:408976/ame:409725/ame:725584/ame:551093/ame:408577/ame:727552/ame:552028/ame:551961/ame:724365/ame:552476/ame:551173	20
ame03440	Homologous recombination	7/899	33/2837	0.936501	0.999866	727251/725418/724855/726326/727210/726757/113219256	LOC727251/LOC725418/LOC724855/LOC726326/LOC727210/LOC726757/LOC113219256	ame:727251/ame:725418/ame:724855/ame:726326/ame:727210/ame:726757/ame:113219256	7
ame03013	Nucleocytoplasmic transport	21/899	86/2837	0.946741	0.999866	551283/107964891/102656258/412508/551707/725830/409308/409169/413877/408842/410972/724628/726272/410343/726339/411778/726354/100576967/727561/725396/550834	LOC551283/LOC107964891/LOC102656258/LOC412508/LOC551707/LOC725830/LOC409308/LOC409169/LOC413877/LOC408842/LOC410972/LOC724628/LOC726272/LOC410343/LOC726339/LOC411778/LOC726354/LOC100576967/LOC727561/LOC725396/LOC550834	ame:551283/ame:107964891/ame:102656258/ame:412508/ame:551707/ame:725830/ame:409308/ame:409169/ame:413877/ame:408842/ame:410972/ame:724628/ame:726272/ame:410343/ame:726339/ame:411778/ame:726354/ame:100576967/ame:727561/ame:725396/ame:550834	21
ame00511	Other glycan degradation	2/899	13/2837	0.950777	0.999866	409709/552249	LOC409709/LOC552249	ame:409709/ame:552249	2
ame04120	Ubiquitin mediated proteolysis	22/899	92/2837	0.962114	0.999866	411536/412360/409386/551283/409100/411077/724793/409234/409522/409675/408708/726145/408750/409140/411961/408691/412330/413293/410992/551852/551511/412353	LOC411536/LOC412360/LOC409386/LOC551283/LOC409100/LOC411077/LOC724793/LOC409234/LOC409522/LOC409675/LOC408708/LOC726145/LOC408750/LOC409140/LOC411961/LOC408691/LOC412330/LOC413293/LOC410992/LOC551852/LOC551511/LOC412353	ame:411536/ame:412360/ame:409386/ame:551283/ame:409100/ame:411077/ame:724793/ame:409234/ame:409522/ame:412353/ame:408708/ame:726145/ame:408750/ame:409140/ame:411961/ame:408691/ame:412330/ame:413293/ame:410992/ame:551852/ame:551511/ame:412353	22
ame04814	Motor proteins	24/899	100/2837	0.966006	0.999866	551149/551652/412230/408388/724731/725890/724291/410614/408444/409581/410959/411639/726456/550827/409843/102656311/725068/411197/724193/724529/550973/100578990/100578129/411184	LOC551149/LOC551652/LOC412230/LOC408388/LOC724731/LOC725890/LOC724291/LOC410614/LOC408444/LOC409581/LOC410959/LOC411639/LOC726456/LOC550827/LOC409843/LOC102656311/LOC725068/LOC411197/LOC724193/LOC724529/LOC550973/LOC100578990/LOC100578129/TpnT	ame:551149/ame:551652/ame:412230/ame:408388/ame:724731/ame:102655879/ame:724291/ame:410614/ame:408444/ame:409581/ame:410959/ame:411639/ame:726456/ame:550827/ame:409843/ame:102656311/ame:725068/ame:411197/ame:724193/ame:724529/ame:550973/ame:412174/ame:100578129/ame:411184	24
ame04350	TGF-beta signaling pathway	8/899	40/2837	0.966426	0.999866	551450/550930/409234/726088/100576392/724378/724535/408691	LOC551450/LOC550930/LOC409234/LOC726088/LOC100576392/LOC724378/LOC724535/LOC408691	ame:551450/ame:550930/ame:409234/ame:726088/ame:100576392/ame:724378/ame:724535/ame:408691	8
ame04070	Phosphatidylinositol signaling system	11/899	52/2837	0.96787	0.999866	410183/726463/411408/107963968/409693/726824/725812/726481/408301/408577/551231	LOC410183/LOC726463/LOC411408/LOC107963968/LOC409693/LOC726824/LOC725812/LOC726481/LOC408301/LOC408577/LOC551231	ame:410183/ame:726463/ame:411408/ame:107963968/ame:409693/ame:726824/ame:725812/ame:726481/ame:408301/ame:408577/ame:551231	11
ame04392	Hippo signaling pathway - multiple species	2/899	15/2837	0.974088	0.999866	411678/408431	LOC411678/LOC408431	ame:411678/ame:408431	2
ame04140	Autophagy - animal	24/899	102/2837	0.974536	0.999866	551980/725024/409791/412816/408834/413430/552555/552756/409495/551057/551512/409675/102654987/100576085/113219359/552315/726637/100578919/409725/409341/408577/724873/725184/412353	LOC551980/LOC725024/LOC409791/LOC412816/LOC408834/LOC413430/LOC552555/LOC552756/LOC409495/LOC551057/LOC551512/LOC409675/LOC102654987/LOC100576085/LOC113219359/LOC552315/LOC726637/LOC100578919/LOC409725/LOC409341/LOC408577/LOC724873/LOC725184/LOC412353	ame:551980/ame:725024/ame:409791/ame:412816/ame:408834/ame:413430/ame:552555/ame:552756/ame:409495/ame:551057/ame:551512/ame:412353/ame:102654987/ame:100576085/ame:113219359/ame:552315/ame:726637/ame:100578919/ame:409725/ame:409341/ame:408577/ame:724873/ame:725184/ame:412353	24
ame02010	ABC transporters	4/899	28/2837	0.990464	0.999866	410829/726513/411685/412748	LOC410829/LOC726513/LOC411685/LOC412748	ame:410829/ame:726513/ame:411685/ame:412748	4
ame04013	MAPK signaling pathway - fly	14/899	73/2837	0.994708	0.999866	726958/552187/410082/551554/410918/724793/551970/411173/552419/550857/100578885/100578699/410184/411915	LOC726958/LOC552187/Sod2/LOC551554/LOC410918/LOC724793/LOC551970/LOC411173/LOC552419/LOC550857/LOC100578885/LOC100578699/LOC410184/LOC411915	ame:726958/ame:552187/ame:410082/ame:551554/ame:410918/ame:724793/ame:551970/ame:411173/ame:552419/ame:550857/ame:100578885/ame:100578699/ame:410184/ame:411915	14
ame03460	Fanconi anemia pathway	3/899	29/2837	0.998451	0.999866	725418/726757/113219256	LOC725418/LOC726757/LOC113219256	ame:725418/ame:726757/ame:113219256	3
ame00970	Aminoacyl-tRNA biosynthesis	5/899	40/2837	0.998781	0.999866	411923/552025/413878/413011/551476	LOC411923/LOC552025/LOC413878/LOC413011/LOC551476	ame:411923/ame:552025/ame:413878/ame:413011/ame:551476	5
ame04391	Hippo signaling pathway - fly	6/899	45/2837	0.998844	0.999866	726958/726088/100576392/551265/411678/408431	LOC726958/LOC726088/LOC100576392/LOC551265/LOC411678/LOC408431	ame:726958/ame:726088/ame:100576392/ame:551265/ame:411678/ame:408431	6
ame04745	Phototransduction - fly	1/899	21/2837	0.999677	0.999866	551691	Camkii	ame:551691	1
ame04144	Endocytosis	20/899	115/2837	0.999866	0.999866	551603/552414/726301/412381/550930/725678/100576085/409132/727512/409581/724128/410883/724279/725700/725807/107965281/408901/724873/551408/408418	LOC551603/LOC552414/LOC726301/LOC412381/LOC550930/LOC725678/LOC100576085/LOC409132/Chmp1/LOC409581/LOC724128/LOC410883/LOC724279/LOC725700/LOC725807/LOC107965281/LOC408901/LOC724873/LOC551408/LOC408418	ame:551603/ame:552414/ame:726301/ame:412381/ame:550930/ame:725678/ame:100576085/ame:409132/ame:727512/ame:409581/ame:724128/ame:410883/ame:724279/ame:725700/ame:725807/ame:107965281/ame:408901/ame:724873/ame:551408/ame:408418	20
