# Supplementary material for: Comparative Transcriptomic and ceRNA Network Analyses of Non-Coding and Coding RNAs in Heads of Apis mellifera Workers from Queenright and Queenless Colonies
Source: Int J Mol Sci. 2026 Apr 11;27(8):3426. doi: 10.3390/ijms27083426 (PMC13115996; doi:10.3390/ijms27083426)
Supplement: Supplementary file 1 [file ijms-27-03426-s001.zip › Table S4-GO enrichment analysis of DEmRNAs.xlsx]

## Sheet: WQLvsWQR.down_GOenrich
Category	GOID	Description	GeneRatio	BgRatio	pvalue	padj	geneID	geneName	Count
BP	GO:0009056	catabolic process	21/258	79/2717	7.15337e-06	0.00140015	410828/100578243/113218757/411691/409802/411206/411695/552579/412484/552654/408353/411520/408650/726711/113219359/409387/727472/726205/408986/725455/551956	LOC410828/LOC100578243/LOC113218757/LOC411691/LOC409802/LOC411206/LOC411695/LOC552579/Pgrp-s2/LOC552654/LOC408353/LOC411520/LOC408650/LOC726711/LOC113219359/LOC409387/PGRP-S3/LOC726205/LOC408986/LOC725455/LOC551956	21
BP	GO:1901565	organonitrogen compound catabolic process	15/258	47/2717	1.42129e-05	0.00140015	410828/100578243/113218757/409802/411206/411695/552579/412484/552654/408353/411520/409387/727472/408986/551956	LOC410828/LOC100578243/LOC113218757/LOC409802/LOC411206/LOC411695/LOC552579/Pgrp-s2/LOC552654/LOC408353/LOC411520/LOC409387/PGRP-S3/LOC408986/LOC551956	15
BP	GO:0044257	cellular protein catabolic process	12/258	33/2717	2.40204e-05	0.00140015	100578243/113218757/409802/411206/411695/552579/552654/408353/411520/409387/408986/551956	LOC100578243/LOC113218757/LOC409802/LOC411206/LOC411695/LOC552579/LOC552654/LOC408353/LOC411520/LOC409387/LOC408986/LOC551956	12
BP	GO:0051603	proteolysis involved in cellular protein catabolic process	12/258	33/2717	2.40204e-05	0.00140015	100578243/113218757/409802/411206/411695/552579/552654/408353/411520/409387/408986/551956	LOC100578243/LOC113218757/LOC409802/LOC411206/LOC411695/LOC552579/LOC552654/LOC408353/LOC411520/LOC409387/LOC408986/LOC551956	12
BP	GO:0044248	cellular catabolic process	18/258	67/2717	2.83706e-05	0.00140015	410828/100578243/113218757/409802/411206/411695/552579/552654/408353/411520/408650/726711/113219359/409387/726205/408986/725455/551956	LOC410828/LOC100578243/LOC113218757/LOC409802/LOC411206/LOC411695/LOC552579/LOC552654/LOC408353/LOC411520/LOC408650/LOC726711/LOC113219359/LOC409387/LOC726205/LOC408986/LOC725455/LOC551956	18
BP	GO:0009057	macromolecule catabolic process	15/258	50/2717	3.27054e-05	0.00140015	100578243/113218757/409802/411206/411695/552579/412484/552654/408353/411520/726711/409387/727472/408986/551956	LOC100578243/LOC113218757/LOC409802/LOC411206/LOC411695/LOC552579/Pgrp-s2/LOC552654/LOC408353/LOC411520/LOC726711/LOC409387/PGRP-S3/LOC408986/LOC551956	15
BP	GO:1901575	organic substance catabolic process	19/258	74/2717	3.40313e-05	0.00140015	410828/100578243/113218757/409802/411206/411695/552579/412484/552654/408353/411520/408650/726711/409387/727472/726205/408986/725455/551956	LOC410828/LOC100578243/LOC113218757/LOC409802/LOC411206/LOC411695/LOC552579/Pgrp-s2/LOC552654/LOC408353/LOC411520/LOC408650/LOC726711/LOC409387/PGRP-S3/LOC726205/LOC408986/LOC725455/LOC551956	19
BP	GO:0030163	protein catabolic process	12/258	36/2717	6.52498e-05	0.00234899	100578243/113218757/409802/411206/411695/552579/552654/408353/411520/409387/408986/551956	LOC100578243/LOC113218757/LOC409802/LOC411206/LOC411695/LOC552579/LOC552654/LOC408353/LOC411520/LOC409387/LOC408986/LOC551956	12
BP	GO:0044265	cellular macromolecule catabolic process	13/258	44/2717	0.000132587	0.00424278	100578243/113218757/409802/411206/411695/552579/552654/408353/411520/726711/409387/408986/551956	LOC100578243/LOC113218757/LOC409802/LOC411206/LOC411695/LOC552579/LOC552654/LOC408353/LOC411520/LOC726711/LOC409387/LOC408986/LOC551956	13
BP	GO:0055114	oxidation-reduction process	39/258	254/2717	0.00114925	0.0330985	408859/725343/552811/411813/413908/551179/410042/551401/552712/409097/408603/413478/410747/412209/411140/726997/551223/551560/411378/408909/727599/408650/100576547/410734/411852/410733/408288/410082/443552/413014/408622/100578936/724666/725797/725427/409712/725527/551208/725881	LOC408859/LOC725343/LOC552811/LOC411813/LOC413908/LOC551179/LOC410042/LOC551401/LOC552712/MsrA/LOC408603/LOC413478/LOC410747/LOC412209/LOC411140/LOC726997/LOC551223/LOC551560/LOC411378/LOC408909/LOC727599/LOC408650/LOC100576547/LOC410734/LOC411852/LOC410733/LOC408288/Sod2/Cat/LOC413014/LOC408622/LOC100578936/LOC724666/LOC725797/LOC725427/LOC409712/LOC725527/LOC551208/LOC725881	39
BP	GO:0051179	localization	62/258	464/2717	0.00171372	0.0415784	411677/494509/412056/724346/552743/725569/410114/413934/410092/413553/409649/551806/409924/100578247/410920/551053/409646/410915/552149/107964338/724952/552268/410179/725701/726871/100577285/412806/408634/725789/551046/408695/102655153/726079/552708/413816/724227/100577451/100577385/408696/100576458/552476/107965338/410854/411403/726392/113218829/552323/412316/552387/409074/411699/552634/412489/4…	LOC411677/LOC494509/LOC412056/LOC724346/LOC552743/LOC725569/LOC410114/LOC413934/LOC410092/LOC413553/LOC409649/LOC551806/LOC409924/LOC100578247/LOC410920/LOC551053/LOC409646/LOC410915/LOC552149/LOC107964338/LOC724952/LOC552268/LOC410179/LOC725701/LOC726871/LOC100577285/LOC412806/LOC408634/LOC725789/LOC551046/LOC408695/LOC102655153/nAChRb2/LOC552708/LOC413816/LOC724227/LOC100577451/LOC100577385/LOC…	62
BP	GO:0051234	establishment of localization	61/258	455/2717	0.00173243	0.0415784	411677/494509/412056/724346/552743/725569/410114/413934/410092/413553/409649/551806/409924/100578247/410920/551053/409646/410915/552149/107964338/724952/552268/410179/725701/726871/100577285/412806/408634/725789/551046/408695/102655153/726079/552708/413816/724227/100577451/100577385/408696/100576458/552476/107965338/411403/726392/113218829/552323/412316/552387/409074/411699/552634/412489/406082/5…	LOC411677/LOC494509/LOC412056/LOC724346/LOC552743/LOC725569/LOC410114/LOC413934/LOC410092/LOC413553/LOC409649/LOC551806/LOC409924/LOC100578247/LOC410920/LOC551053/LOC409646/LOC410915/LOC552149/LOC107964338/LOC724952/LOC552268/LOC410179/LOC725701/LOC726871/LOC100577285/LOC412806/LOC408634/LOC725789/LOC551046/LOC408695/LOC102655153/nAChRb2/LOC552708/LOC413816/LOC724227/LOC100577451/LOC100577385/LOC…	61
BP	GO:0006810	transport	60/258	454/2717	0.00273183	0.0605205	411677/494509/412056/724346/552743/725569/410114/413934/410092/413553/409649/551806/409924/100578247/410920/551053/409646/410915/552149/107964338/724952/552268/410179/725701/726871/412806/408634/725789/551046/408695/102655153/726079/552708/413816/724227/100577451/100577385/408696/100576458/552476/107965338/411403/726392/113218829/552323/412316/552387/409074/411699/552634/412489/406082/552279/4116…	LOC411677/LOC494509/LOC412056/LOC724346/LOC552743/LOC725569/LOC410114/LOC413934/LOC410092/LOC413553/LOC409649/LOC551806/LOC409924/LOC100578247/LOC410920/LOC551053/LOC409646/LOC410915/LOC552149/LOC107964338/LOC724952/LOC552268/LOC410179/LOC725701/LOC726871/LOC412806/LOC408634/LOC725789/LOC551046/LOC408695/LOC102655153/nAChRb2/LOC552708/LOC413816/LOC724227/LOC100577451/LOC100577385/LOC408696/LOC100…	60
BP	GO:0015698	inorganic anion transport	5/258	12/2717	0.00336265	0.0691746	413934/724952/413816/726392/552279	LOC413934/LOC724952/LOC413816/LOC726392/LOC552279	5
BP	GO:0055085	transmembrane transport	35/258	248/2717	0.00862284	0.139062	411677/412056/725569/410114/413553/409649/551806/409924/410920/551053/409646/410915/552149/107964338/410179/725701/726871/408634/102655153/552708/724227/100577385/100576458/552476/107965338/411403/412316/552387/409074/552634/411685/411976/102655622/726222/552592	LOC411677/LOC412056/LOC725569/LOC410114/LOC413553/LOC409649/LOC551806/LOC409924/LOC410920/LOC551053/LOC409646/LOC410915/LOC552149/LOC107964338/LOC410179/LOC725701/LOC726871/LOC408634/LOC102655153/LOC552708/LOC724227/LOC100577385/LOC100576458/LOC552476/LOC107965338/LOC411403/LOC412316/LOC552387/LOC409074/LOC552634/LOC411685/LOC411976/LOC102655622/LOC726222/LOC552592	35
BP	GO:0006511	ubiquitin-dependent protein catabolic process	7/258	26/2717	0.00869139	0.139062	100578243/113218757/409802/552654/409387/408986/551956	LOC100578243/LOC113218757/LOC409802/LOC552654/LOC409387/LOC408986/LOC551956	7
BP	GO:0019941	modification-dependent protein catabolic process	7/258	26/2717	0.00869139	0.139062	100578243/113218757/409802/552654/409387/408986/551956	LOC100578243/LOC113218757/LOC409802/LOC552654/LOC409387/LOC408986/LOC551956	7
BP	GO:0043632	modification-dependent macromolecule catabolic process	7/258	26/2717	0.00869139	0.139062	100578243/113218757/409802/552654/409387/408986/551956	LOC100578243/LOC113218757/LOC409802/LOC552654/LOC409387/LOC408986/LOC551956	7
BP	GO:0030258	lipid modification	4/258	10/2717	0.0105185	0.159438	107963968/409693/408301/726481	LOC107963968/LOC409693/LOC408301/LOC726481	4
BP	GO:0006091	generation of precursor metabolites and energy	5/258	16/2717	0.0135044	0.194463	727599/725455/413014/725797/725881	LOC727599/LOC725455/LOC413014/LOC725797/LOC725881	5
BP	GO:0006508	proteolysis	28/258	196/2717	0.0157031	0.215357	551524/726286/550671/100578243/113218757/724250/410627/724553/411058/409802/411206/411695/552579/552301/409143/411358/552654/408353/411520/409626/409387/724208/408986/408814/100576326/725154/102656186/551956	LOC551524/LOC726286/LOC550671/LOC100578243/LOC113218757/LOC724250/LOC410627/LOC724553/LOC411058/LOC409802/LOC411206/LOC411695/LOC552579/LOC552301/LOC409143/LOC411358/LOC552654/LOC408353/LOC411520/LOC409626/LOC409387/LOC724208/LOC408986/LOC408814/LOC100576326/LOC725154/LOC102656186/LOC551956	28
BP	GO:0046488	phosphatidylinositol metabolic process	6/258	23/2717	0.0174452	0.228374	724943/107963968/409693/408301/726481/100578188	LOC724943/LOC107963968/LOC409693/LOC408301/LOC726481/LOC100578188	6
BP	GO:0006644	phospholipid metabolic process	8/258	38/2717	0.0233187	0.29199	724943/411408/107963968/409693/408301/726481/409698/100578188	LOC724943/LOC411408/LOC107963968/LOC409693/LOC408301/LOC726481/LOC409698/LOC100578188	8
BP	GO:0006650	glycerophospholipid metabolic process	6/258	25/2717	0.0260619	0.300233	724943/107963968/409693/408301/726481/100578188	LOC724943/LOC107963968/LOC409693/LOC408301/LOC726481/LOC100578188	6
BP	GO:0046486	glycerolipid metabolic process	6/258	25/2717	0.0260619	0.300233	724943/107963968/409693/408301/726481/100578188	LOC724943/LOC107963968/LOC409693/LOC408301/LOC726481/LOC100578188	6
BP	GO:0006629	lipid metabolic process	15/258	94/2717	0.0291405	0.322787	413264/725146/724943/411408/107963968/551527/409693/412166/726934/408301/726481/552588/409698/102655688/100578188	LOC413264/LOC725146/LOC724943/LOC411408/LOC107963968/LOC551527/LOC409693/LOC412166/LOC726934/LOC408301/LOC726481/LOC552588/LOC409698/LOC102655688/LOC100578188	15
BP	GO:0065008	regulation of biological quality	9/258	50/2717	0.0424899	0.4379	551696/409451/725789/410120/409355/410854/726649/551651/724128	LOC551696/LOC409451/LOC725789/LOC410120/LOC409355/LOC410854/LOC726649/LOC551651/LOC724128	9
BP	GO:0042592	homeostatic process	7/258	35/2717	0.0425736	0.4379	551696/409451/725789/410120/409355/726649/551651	LOC551696/LOC409451/LOC725789/LOC410120/LOC409355/LOC726649/LOC551651	7
BP	GO:0006820	anion transport	6/258	29/2717	0.0508015	0.504512	411677/413934/724952/413816/726392/552279	LOC411677/LOC413934/LOC724952/LOC413816/LOC726392/LOC552279	6
BP	GO:0048518	positive regulation of biological process	4/258	17/2717	0.0703116	0.665122	503862/725789/724144/724128	Crz/LOC725789/LOC724144/LOC724128	4
BP	GO:0006022	aminoglycan metabolic process	8/258	47/2717	0.071593	0.665122	100577725/413679/100577576/413560/411058/412484/727472/100577362	LOC100577725/LOC413679/LOC100577576/LOC413560/LOC411058/Pgrp-s2/PGRP-S3/LOC100577362	8
BP	GO:0019725	cellular homeostasis	6/258	32/2717	0.076439	0.687951	551696/409451/410120/409355/726649/551651	LOC551696/LOC409451/LOC410120/LOC409355/LOC726649/LOC551651	6
BP	GO:0044255	cellular lipid metabolic process	9/258	58/2717	0.0933036	0.814286	724943/411408/107963968/409693/408301/726481/409698/102655688/100578188	LOC724943/LOC411408/LOC107963968/LOC409693/LOC408301/LOC726481/LOC409698/LOC102655688/LOC100578188	9
BP	GO:0006457	protein folding	4/258	19/2717	0.0987426	0.836408	411700/411071/408928/102656136	LOC411700/LOC411071/Hsp90/LOC102656136	4
BP	GO:0019637	organophosphate metabolic process	14/258	104/2717	0.111274	0.908705	552712/724943/411408/107963968/409693/726205/408301/724144/725455/726481/409698/726222/100578188/725881	LOC552712/LOC724943/LOC411408/LOC107963968/LOC409693/LOC726205/LOC408301/LOC724144/LOC725455/LOC726481/LOC409698/LOC726222/LOC100578188/LOC725881	14
BP	GO:0008654	phospholipid biosynthetic process	4/258	20/2717	0.114672	0.908705	724943/411408/409698/100578188	LOC724943/LOC411408/LOC409698/LOC100578188	4
BP	GO:0010876	lipid localization	5/258	28/2717	0.119899	0.908705	408695/100577451/408696/410854/412489	LOC408695/LOC100577451/LOC408696/LOC410854/LOC412489	5
BP	GO:0045454	cell redox homeostasis	5/258	28/2717	0.119899	0.908705	551696/409451/410120/409355/726649	LOC551696/LOC409451/LOC410120/LOC409355/LOC726649	5
BP	GO:0044270	cellular nitrogen compound catabolic process	4/258	21/2717	0.131648	0.931414	410828/726711/726205/725455	LOC410828/LOC726711/LOC726205/LOC725455	4
BP	GO:0046700	heterocycle catabolic process	4/258	21/2717	0.131648	0.931414	410828/726711/726205/725455	LOC410828/LOC726711/LOC726205/LOC725455	4
BP	GO:0005975	carbohydrate metabolic process	13/258	98/2717	0.132597	0.931414	411978/725832/409889/408989/406131/100577156/406114/413867/411100/408650/410484/725455/409814	LOC411978/LOC725832/AGLU2/LOC408989/Hbg3/LOC100577156/LOC406114/LOC413867/LOC411100/LOC408650/LOC410484/LOC725455/LOC409814	13
BP	GO:0006811	ion transport	19/258	154/2717	0.137257	0.94119	411677/494509/413934/413553/100578247/107964338/724952/551046/726079/413816/552476/411403/726392/409074/552634/406082/552279/552704/726222	LOC411677/LOC494509/LOC413934/LOC413553/LOC100578247/LOC107964338/LOC724952/LOC551046/nAChRb2/LOC413816/LOC552476/LOC411403/LOC726392/LOC409074/LOC552634/nAChRa8/LOC552279/LOC552704/LOC726222	19
BP	GO:0009141	nucleoside triphosphate metabolic process	4/258	22/2717	0.149587	0.957357	726205/725455/726222/725881	LOC726205/LOC725455/LOC726222/LOC725881	4
BP	GO:0019439	aromatic compound catabolic process	4/258	22/2717	0.149587	0.957357	410828/726711/726205/725455	LOC410828/LOC726711/LOC726205/LOC725455	4
BP	GO:1901361	organic cyclic compound catabolic process	4/258	22/2717	0.149587	0.957357	410828/726711/726205/725455	LOC410828/LOC726711/LOC726205/LOC725455	4
BP	GO:0033365	protein localization to organelle	3/258	15/2717	0.164502	0.999864	100577285/552323/727561	LOC100577285/LOC552323/LOC727561	3
BP	GO:0048522	positive regulation of cellular process	3/258	15/2717	0.164502	0.999864	725789/724144/724128	LOC725789/LOC724144/LOC724128	3
BP	GO:0006030	chitin metabolic process	6/258	42/2717	0.203459	0.999864	100577725/413679/100577576/413560/411058/100577362	LOC100577725/LOC413679/LOC100577576/LOC413560/LOC411058/LOC100577362	6
BP	GO:0006040	amino sugar metabolic process	6/258	42/2717	0.203459	0.999864	100577725/413679/100577576/413560/411058/100577362	LOC100577725/LOC413679/LOC100577576/LOC413560/LOC411058/LOC100577362	6
BP	GO:1901071	glucosamine-containing compound metabolic process	6/258	42/2717	0.203459	0.999864	100577725/413679/100577576/413560/411058/100577362	LOC100577725/LOC413679/LOC100577576/LOC413560/LOC411058/LOC100577362	6
BP	GO:0034220	ion transmembrane transport	5/258	34/2717	0.216239	0.999864	411677/552476/411403/409074/726222	LOC411677/LOC552476/LOC411403/LOC409074/LOC726222	5
BP	GO:0017144	drug metabolic process	9/258	71/2717	0.227496	0.999864	100577725/413679/100577576/413560/411058/725455/100577362/726222/725881	LOC100577725/LOC413679/LOC100577576/LOC413560/LOC411058/LOC725455/LOC100577362/LOC726222/LOC725881	9
BP	GO:0006869	lipid transport	4/258	26/2717	0.229155	0.999864	408695/100577451/408696/412489	LOC408695/LOC100577451/LOC408696/LOC412489	4
BP	GO:1901135	carbohydrate derivative metabolic process	15/258	129/2717	0.238141	0.999864	100577725/413679/100577576/552712/413560/411058/724943/412484/727472/725455/100577362/102655688/726222/100578188/725881	LOC100577725/LOC413679/LOC100577576/LOC552712/LOC413560/LOC411058/LOC724943/Pgrp-s2/PGRP-S3/LOC725455/LOC100577362/LOC102655688/LOC726222/LOC100578188/LOC725881	15
BP	GO:0032268	regulation of cellular protein metabolic process	2/258	10/2717	0.244326	0.999864	725789/725039	LOC725789/LOC725039	2
BP	GO:0034404	nucleobase-containing small molecule biosynthetic process	2/258	10/2717	0.244326	0.999864	726205/725455	LOC726205/LOC725455	2
BP	GO:0034655	nucleobase-containing compound catabolic process	3/258	19/2717	0.267284	0.999864	726711/726205/725455	LOC726711/LOC726205/LOC725455	3
BP	GO:0030001	metal ion transport	5/258	37/2717	0.27142	0.999864	494509/413553/100578247/411403/552704	LOC494509/LOC413553/LOC100578247/LOC411403/LOC552704	5
BP	GO:0015931	nucleobase-containing compound transport	2/258	11/2717	0.281125	0.999864	552387/411699	LOC552387/LOC411699	2
BP	GO:0019362	pyridine nucleotide metabolic process	2/258	11/2717	0.281125	0.999864	552712/725455	LOC552712/LOC725455	2
BP	GO:0046434	organophosphate catabolic process	2/258	11/2717	0.281125	0.999864	726205/725455	LOC726205/LOC725455	2
BP	GO:0046496	nicotinamide nucleotide metabolic process	2/258	11/2717	0.281125	0.999864	552712/725455	LOC552712/LOC725455	2
BP	GO:0051246	regulation of protein metabolic process	2/258	11/2717	0.281125	0.999864	725789/725039	LOC725789/LOC725039	2
BP	GO:0072524	pyridine-containing compound metabolic process	2/258	11/2717	0.281125	0.999864	552712/725455	LOC552712/LOC725455	2
BP	GO:0046034	ATP metabolic process	3/258	20/2717	0.294216	0.999864	725455/726222/725881	LOC725455/LOC726222/LOC725881	3
BP	GO:0006497	protein lipidation	2/258	12/2717	0.317774	0.999864	724943/100578188	LOC724943/LOC100578188	2
BP	GO:0006505	GPI anchor metabolic process	2/258	12/2717	0.317774	0.999864	724943/100578188	LOC724943/LOC100578188	2
BP	GO:0006506	GPI anchor biosynthetic process	2/258	12/2717	0.317774	0.999864	724943/100578188	LOC724943/LOC100578188	2
BP	GO:0006661	phosphatidylinositol biosynthetic process	2/258	12/2717	0.317774	0.999864	724943/100578188	LOC724943/LOC100578188	2
BP	GO:0006664	glycolipid metabolic process	2/258	12/2717	0.317774	0.999864	724943/100578188	LOC724943/LOC100578188	2
BP	GO:0009247	glycolipid biosynthetic process	2/258	12/2717	0.317774	0.999864	724943/100578188	LOC724943/LOC100578188	2
BP	GO:0042158	lipoprotein biosynthetic process	2/258	12/2717	0.317774	0.999864	724943/100578188	LOC724943/LOC100578188	2
BP	GO:0046467	membrane lipid biosynthetic process	2/258	12/2717	0.317774	0.999864	724943/100578188	LOC724943/LOC100578188	2
BP	GO:0048193	Golgi vesicle transport	2/258	12/2717	0.317774	0.999864	552743/113218829	LOC552743/LOC113218829	2
BP	GO:1903509	liposaccharide metabolic process	2/258	12/2717	0.317774	0.999864	724943/100578188	LOC724943/LOC100578188	2
BP	GO:0006357	regulation of transcription by RNA polymerase II	3/258	21/2717	0.32131	0.999864	725146/552161/552403	LOC725146/LOC552161/LOC552403	3
BP	GO:0009144	purine nucleoside triphosphate metabolic process	3/258	21/2717	0.32131	0.999864	725455/726222/725881	LOC725455/LOC726222/LOC725881	3
BP	GO:0009199	ribonucleoside triphosphate metabolic process	3/258	21/2717	0.32131	0.999864	725455/726222/725881	LOC725455/LOC726222/LOC725881	3
BP	GO:0009205	purine ribonucleoside triphosphate metabolic process	3/258	21/2717	0.32131	0.999864	725455/726222/725881	LOC725455/LOC726222/LOC725881	3
BP	GO:0009123	nucleoside monophosphate metabolic process	3/258	22/2717	0.348424	0.999864	725455/726222/725881	LOC725455/LOC726222/LOC725881	3
BP	GO:0009126	purine nucleoside monophosphate metabolic process	3/258	22/2717	0.348424	0.999864	725455/726222/725881	LOC725455/LOC726222/LOC725881	3
BP	GO:0009161	ribonucleoside monophosphate metabolic process	3/258	22/2717	0.348424	0.999864	725455/726222/725881	LOC725455/LOC726222/LOC725881	3
BP	GO:0009167	purine ribonucleoside monophosphate metabolic process	3/258	22/2717	0.348424	0.999864	725455/726222/725881	LOC725455/LOC726222/LOC725881	3
BP	GO:0006643	membrane lipid metabolic process	2/258	13/2717	0.353971	0.999864	724943/100578188	LOC724943/LOC100578188	2
BP	GO:0006733	oxidoreduction coenzyme metabolic process	2/258	13/2717	0.353971	0.999864	552712/725455	LOC552712/LOC725455	2
BP	GO:0006754	ATP biosynthetic process	2/258	13/2717	0.353971	0.999864	725455/726222	LOC725455/LOC726222	2
BP	GO:0009142	nucleoside triphosphate biosynthetic process	2/258	13/2717	0.353971	0.999864	725455/726222	LOC725455/LOC726222	2
BP	GO:0009145	purine nucleoside triphosphate biosynthetic process	2/258	13/2717	0.353971	0.999864	725455/726222	LOC725455/LOC726222	2
BP	GO:0009201	ribonucleoside triphosphate biosynthetic process	2/258	13/2717	0.353971	0.999864	725455/726222	LOC725455/LOC726222	2
BP	GO:0009206	purine ribonucleoside triphosphate biosynthetic process	2/258	13/2717	0.353971	0.999864	725455/726222	LOC725455/LOC726222	2
BP	GO:0042157	lipoprotein metabolic process	2/258	13/2717	0.353971	0.999864	724943/100578188	LOC724943/LOC100578188	2
BP	GO:0072594	establishment of protein localization to organelle	2/258	13/2717	0.353971	0.999864	552323/727561	LOC552323/LOC727561	2
BP	GO:0006281	DNA repair	5/258	42/2717	0.368407	0.999864	727247/726757/411231/726879/102654398	LOC727247/LOC726757/LOC411231/LOC726879/LOC102654398	5
BP	GO:0045017	glycerolipid biosynthetic process	2/258	14/2717	0.389472	0.999864	724943/100578188	LOC724943/LOC100578188	2
BP	GO:0046474	glycerophospholipid biosynthetic process	2/258	14/2717	0.389472	0.999864	724943/100578188	LOC724943/LOC100578188	2
BP	GO:0006812	cation transport	8/258	73/2717	0.39014	0.999864	494509/413553/100578247/411403/409074/552634/552704/726222	LOC494509/LOC413553/LOC100578247/LOC411403/LOC409074/LOC552634/LOC552704/LOC726222	8
BP	GO:0071702	organic substance transport	11/258	104/2717	0.399919	0.999864	411677/410092/408695/100577451/408696/100576458/552323/552387/411699/412489/727561	LOC411677/LOC410092/LOC408695/LOC100577451/LOC408696/LOC100576458/LOC552323/LOC552387/LOC411699/LOC412489/LOC727561	11
BP	GO:0009124	nucleoside monophosphate biosynthetic process	2/258	15/2717	0.424082	0.999864	725455/726222	LOC725455/LOC726222	2
BP	GO:0009127	purine nucleoside monophosphate biosynthetic process	2/258	15/2717	0.424082	0.999864	725455/726222	LOC725455/LOC726222	2
BP	GO:0009156	ribonucleoside monophosphate biosynthetic process	2/258	15/2717	0.424082	0.999864	725455/726222	LOC725455/LOC726222	2
BP	GO:0009168	purine ribonucleoside monophosphate biosynthetic process	2/258	15/2717	0.424082	0.999864	725455/726222	LOC725455/LOC726222	2
BP	GO:0006974	cellular response to DNA damage stimulus	5/258	46/2717	0.446622	0.999864	727247/726757/411231/726879/102654398	LOC727247/LOC726757/LOC411231/LOC726879/LOC102654398	5
BP	GO:0019693	ribose phosphate metabolic process	4/258	36/2717	0.450674	0.999864	552712/725455/726222/725881	LOC552712/LOC725455/LOC726222/LOC725881	4
BP	GO:0033036	macromolecule localization	10/258	98/2717	0.455293	0.999864	410092/100577285/408695/100577451/408696/410854/552323/411699/412489/727561	LOC410092/LOC100577285/LOC408695/LOC100577451/LOC408696/LOC410854/LOC552323/LOC411699/LOC412489/LOC727561	10
BP	GO:0008380	RNA splicing	2/258	16/2717	0.457652	0.999864	551974/724628	LOC551974/LOC724628	2
BP	GO:0042221	response to chemical	2/258	16/2717	0.457652	0.999864	725789/552415	LOC725789/CUTA	2
BP	GO:0006753	nucleoside phosphate metabolic process	6/258	57/2717	0.460159	0.999864	552712/726205/724144/725455/726222/725881	LOC552712/LOC726205/LOC724144/LOC725455/LOC726222/LOC725881	6
BP	GO:0033554	cellular response to stress	5/258	47/2717	0.465868	0.999864	727247/726757/411231/726879/102654398	LOC727247/LOC726757/LOC411231/LOC726879/LOC102654398	5
BP	GO:0008610	lipid biosynthetic process	4/258	37/2717	0.472402	0.999864	724943/411408/409698/100578188	LOC724943/LOC411408/LOC409698/LOC100578188	4
BP	GO:0007186	G-protein-coupled receptor signaling pathway	9/258	91/2717	0.501906	0.999864	100578046/768250/100578296/102656779/100578696/726393/406127/412591/406111	LOC100578046/Lop2/LOC100578296/LOC102656779/LOC100578696/LOC726393/Uvop/LOC412591/Dop1	9
BP	GO:0090407	organophosphate biosynthetic process	7/258	71/2717	0.518285	0.999864	724943/411408/724144/725455/409698/726222/100578188	LOC724943/LOC411408/LOC724144/LOC725455/LOC409698/LOC726222/LOC100578188	7
BP	GO:0006352	DNA-templated transcription, initiation	2/258	18/2717	0.52124	0.999864	408923/410004	LOC408923/LOC410004	2
BP	GO:0098655	cation transmembrane transport	3/258	30/2717	0.553094	0.999864	411403/409074/726222	LOC411403/LOC409074/LOC726222	3
BP	GO:0098660	inorganic ion transmembrane transport	3/258	30/2717	0.553094	0.999864	411403/409074/726222	LOC411403/LOC409074/LOC726222	3
BP	GO:0098662	inorganic cation transmembrane transport	3/258	30/2717	0.553094	0.999864	411403/409074/726222	LOC411403/LOC409074/LOC726222	3
BP	GO:0006950	response to stress	6/258	63/2717	0.561183	0.999864	413397/727247/726757/411231/726879/102654398	Def2/LOC727247/LOC726757/LOC411231/LOC726879/LOC102654398	6
BP	GO:1902600	proton transmembrane transport	2/258	20/2717	0.579662	0.999864	409074/726222	LOC409074/LOC726222	2
BP	GO:0055086	nucleobase-containing small molecule metabolic process	6/258	66/2717	0.608274	0.999864	552712/726205/724144/725455/726222/725881	LOC552712/LOC726205/LOC724144/LOC725455/LOC726222/LOC725881	6
BP	GO:0009117	nucleotide metabolic process	5/258	56/2717	0.626347	0.999864	552712/724144/725455/726222/725881	LOC552712/LOC724144/LOC725455/LOC726222/LOC725881	5
BP	GO:0000375	RNA splicing, via transesterification reactions	1/258	10/2717	0.631928	0.999864	551974	LOC551974	1
BP	GO:0000377	RNA splicing, via transesterification reactions with bulged adenosine as nucleophile	1/258	10/2717	0.631928	0.999864	551974	LOC551974	1
BP	GO:0000398	mRNA splicing, via spliceosome	1/258	10/2717	0.631928	0.999864	551974	LOC551974	1
BP	GO:0006605	protein targeting	1/258	10/2717	0.631928	0.999864	552323	LOC552323	1
BP	GO:0009890	negative regulation of biosynthetic process	1/258	10/2717	0.631928	0.999864	725039	LOC725039	1
BP	GO:0010558	negative regulation of macromolecule biosynthetic process	1/258	10/2717	0.631928	0.999864	725039	LOC725039	1
BP	GO:0015718	monocarboxylic acid transport	1/258	10/2717	0.631928	0.999864	411677	LOC411677	1
BP	GO:0015849	organic acid transport	1/258	10/2717	0.631928	0.999864	411677	LOC411677	1
BP	GO:0031327	negative regulation of cellular biosynthetic process	1/258	10/2717	0.631928	0.999864	725039	LOC725039	1
BP	GO:0046942	carboxylic acid transport	1/258	10/2717	0.631928	0.999864	411677	LOC411677	1
BP	GO:0051493	regulation of cytoskeleton organization	1/258	10/2717	0.631928	0.999864	724128	LOC724128	1
BP	GO:2000113	negative regulation of cellular macromolecule biosynthetic process	1/258	10/2717	0.631928	0.999864	725039	LOC725039	1
BP	GO:0006366	transcription by RNA polymerase II	3/258	34/2717	0.640243	0.999864	725146/552161/552403	LOC725146/LOC552161/LOC552403	3
BP	GO:0009150	purine ribonucleotide metabolic process	3/258	34/2717	0.640243	0.999864	725455/726222/725881	LOC725455/LOC726222/LOC725881	3
BP	GO:0009259	ribonucleotide metabolic process	3/258	34/2717	0.640243	0.999864	725455/726222/725881	LOC725455/LOC726222/LOC725881	3
BP	GO:0016192	vesicle-mediated transport	6/258	69/2717	0.652481	0.999864	724346/552743/552268/412806/725789/113218829	LOC724346/LOC552743/LOC552268/LOC412806/LOC725789/LOC113218829	6
BP	GO:0006066	alcohol metabolic process	1/258	11/2717	0.667009	0.999864	408650	LOC408650	1
BP	GO:0010033	response to organic substance	1/258	11/2717	0.667009	0.999864	725789	LOC725789	1
BP	GO:0043414	macromolecule methylation	1/258	11/2717	0.667009	0.999864	726380	LOC726380	1
BP	GO:0048285	organelle fission	1/258	11/2717	0.667009	0.999864	410889	LOC410889	1
BP	GO:0051172	negative regulation of nitrogen compound metabolic process	1/258	11/2717	0.667009	0.999864	725039	LOC725039	1
BP	GO:1901615	organic hydroxy compound metabolic process	1/258	11/2717	0.667009	0.999864	408650	LOC408650	1
BP	GO:0006163	purine nucleotide metabolic process	3/258	36/2717	0.679114	0.999864	725455/726222/725881	LOC725455/LOC726222/LOC725881	3
BP	GO:0007166	cell surface receptor signaling pathway	2/258	24/2717	0.680384	0.999864	724144/411982	LOC724144/LOC411982	2
BP	GO:0072521	purine-containing compound metabolic process	3/258	37/2717	0.697353	0.999864	725455/726222/725881	LOC725455/LOC726222/LOC725881	3
BP	GO:0006413	translational initiation	1/258	12/2717	0.698757	0.999864	725039	LOC725039	1
BP	GO:0006814	sodium ion transport	1/258	12/2717	0.698757	0.999864	100578247	LOC100578247	1
BP	GO:0007156	homophilic cell adhesion via plasma membrane adhesion molecules	1/258	12/2717	0.698757	0.999864	413210	LOC413210	1
BP	GO:0030029	actin filament-based process	1/258	12/2717	0.698757	0.999864	724128	LOC724128	1
BP	GO:0030036	actin cytoskeleton organization	1/258	12/2717	0.698757	0.999864	724128	LOC724128	1
BP	GO:0031324	negative regulation of cellular metabolic process	1/258	12/2717	0.698757	0.999864	725039	LOC725039	1
BP	GO:0050909	sensory perception of taste	1/258	12/2717	0.698757	0.999864	100576167	LOC100576167	1
BP	GO:0098609	cell-cell adhesion	1/258	12/2717	0.698757	0.999864	413210	LOC413210	1
BP	GO:0098742	cell-cell adhesion via plasma-membrane adhesion molecules	1/258	12/2717	0.698757	0.999864	413210	LOC413210	1
BP	GO:1901137	carbohydrate derivative biosynthetic process	5/258	61/2717	0.701881	0.999864	724943/725455/102655688/726222/100578188	LOC724943/LOC725455/LOC102655688/LOC726222/LOC100578188	5
BP	GO:0009152	purine ribonucleotide biosynthetic process	2/258	25/2717	0.702274	0.999864	725455/726222	LOC725455/LOC726222	2
BP	GO:0009260	ribonucleotide biosynthetic process	2/258	25/2717	0.702274	0.999864	725455/726222	LOC725455/LOC726222	2
BP	GO:0046390	ribose phosphate biosynthetic process	2/258	25/2717	0.702274	0.999864	725455/726222	LOC725455/LOC726222	2
BP	GO:0016053	organic acid biosynthetic process	1/258	13/2717	0.72749	0.999864	725455	LOC725455	1
BP	GO:0032787	monocarboxylic acid metabolic process	1/258	13/2717	0.72749	0.999864	725455	LOC725455	1
BP	GO:0046394	carboxylic acid biosynthetic process	1/258	13/2717	0.72749	0.999864	725455	LOC725455	1
BP	GO:0006164	purine nucleotide biosynthetic process	2/258	27/2717	0.742325	0.999864	725455/726222	LOC725455/LOC726222	2
BP	GO:0006732	coenzyme metabolic process	2/258	27/2717	0.742325	0.999864	552712/725455	LOC552712/LOC725455	2
BP	GO:0044283	small molecule biosynthetic process	2/258	27/2717	0.742325	0.999864	726205/725455	LOC726205/LOC725455	2
BP	GO:0015672	monovalent inorganic cation transport	3/258	40/2717	0.747355	0.999864	100578247/409074/726222	LOC100578247/LOC409074/LOC726222	3
BP	GO:0006790	sulfur compound metabolic process	1/258	14/2717	0.753491	0.999864	100578936	LOC100578936	1
BP	GO:0071103	DNA conformation change	1/258	14/2717	0.753491	0.999864	102654114	LOC102654114	1
BP	GO:0072522	purine-containing compound biosynthetic process	2/258	28/2717	0.76057	0.999864	725455/726222	LOC725455/LOC726222	2
BP	GO:0071705	nitrogen compound transport	6/258	78/2717	0.765605	0.999864	410092/100576458/552323/552387/411699/727561	LOC410092/LOC100576458/LOC552323/LOC552387/LOC411699/LOC727561	6
BP	GO:0015711	organic anion transport	1/258	15/2717	0.77702	0.999864	411677	LOC411677	1
BP	GO:0033043	regulation of organelle organization	1/258	15/2717	0.77702	0.999864	724128	LOC724128	1
BP	GO:0046907	intracellular transport	5/258	67/2717	0.777728	0.999864	552743/725789/113218829/552323/727561	LOC552743/LOC725789/LOC113218829/LOC552323/LOC727561	5
BP	GO:0051649	establishment of localization in cell	5/258	67/2717	0.777728	0.999864	552743/725789/113218829/552323/727561	LOC552743/LOC725789/LOC113218829/LOC552323/LOC727561	5
BP	GO:0009165	nucleotide biosynthetic process	3/258	43/2717	0.790557	0.999864	724144/725455/726222	LOC724144/LOC725455/LOC726222	3
BP	GO:1901293	nucleoside phosphate biosynthetic process	3/258	43/2717	0.790557	0.999864	724144/725455/726222	LOC724144/LOC725455/LOC726222	3
BP	GO:0016311	dephosphorylation	2/258	30/2717	0.793733	0.999864	552492/408301	LOC552492/LOC408301	2
BP	GO:0000413	protein peptidyl-prolyl isomerization	1/258	16/2717	0.798311	0.999864	551723	LOC551723	1
BP	GO:0010629	negative regulation of gene expression	1/258	16/2717	0.798311	0.999864	725039	LOC725039	1
BP	GO:0018208	peptidyl-proline modification	1/258	16/2717	0.798311	0.999864	551723	LOC551723	1
BP	GO:0050790	regulation of catalytic activity	1/258	16/2717	0.798311	0.999864	408814	LOC408814	1
BP	GO:0051128	regulation of cellular component organization	1/258	16/2717	0.798311	0.999864	724128	LOC724128	1
BP	GO:0051641	cellular localization	6/258	83/2717	0.81549	0.999864	552743/100577285/725789/113218829/552323/727561	LOC552743/LOC100577285/LOC725789/LOC113218829/LOC552323/LOC727561	6
BP	GO:0032259	methylation	1/258	17/2717	0.817577	0.999864	726380	LOC726380	1
BP	GO:0051171	regulation of nitrogen compound metabolic process	16/258	202/2717	0.819773	0.999864	413318/725146/726550/726230/408923/552161/102656008/725789/412839/725039/552213/409749/411231/408872/552403/413558	LOC413318/LOC725146/LOC726550/LOC726230/LOC408923/LOC552161/LOC102656008/LOC725789/LOC412839/LOC725039/LOC552213/LOC409749/LOC411231/LOC408872/LOC552403/LOC413558	16
BP	GO:0080090	regulation of primary metabolic process	16/258	202/2717	0.819773	0.999864	413318/725146/726550/726230/408923/552161/102656008/725789/412839/725039/552213/409749/411231/408872/552403/413558	LOC413318/LOC725146/LOC726550/LOC726230/LOC408923/LOC552161/LOC102656008/LOC725789/LOC412839/LOC725039/LOC552213/LOC409749/LOC411231/LOC408872/LOC552403/LOC413558	16
BP	GO:0034622	cellular protein-containing complex assembly	2/258	32/2717	0.822784	0.999864	102654114/724128	LOC102654114/LOC724128	2
BP	GO:0031323	regulation of cellular metabolic process	16/258	203/2717	0.825708	0.999864	413318/725146/726550/726230/408923/552161/102656008/725789/412839/725039/552213/409749/411231/408872/552403/413558	LOC413318/LOC725146/LOC726550/LOC726230/LOC408923/LOC552161/LOC102656008/LOC725789/LOC412839/LOC725039/LOC552213/LOC409749/LOC411231/LOC408872/LOC552403/LOC413558	16
BP	GO:0006351	transcription, DNA-templated	19/258	238/2717	0.82822	0.999864	413318/102655679/725146/726550/726230/408923/552161/102656008/551607/412839/410004/552213/409749/408984/411231/100578235/408872/552403/413558	LOC413318/LOC102655679/LOC725146/LOC726550/LOC726230/LOC408923/LOC552161/LOC102656008/LOC551607/LOC412839/LOC410004/LOC552213/LOC409749/Lin-52/LOC411231/LOC100578235/LOC408872/LOC552403/LOC413558	19
BP	GO:0097659	nucleic acid-templated transcription	19/258	238/2717	0.82822	0.999864	413318/102655679/725146/726550/726230/408923/552161/102656008/551607/412839/410004/552213/409749/408984/411231/100578235/408872/552403/413558	LOC413318/LOC102655679/LOC725146/LOC726550/LOC726230/LOC408923/LOC552161/LOC102656008/LOC551607/LOC412839/LOC410004/LOC552213/LOC409749/Lin-52/LOC411231/LOC100578235/LOC408872/LOC552403/LOC413558	19
BP	GO:0010605	negative regulation of macromolecule metabolic process	1/258	18/2717	0.835008	0.999864	725039	LOC725039	1
BP	GO:0019752	carboxylic acid metabolic process	5/258	73/2717	0.837899	0.999864	410828/552210/409063/725455/100578936	LOC410828/LOC552210/LOC409063/LOC725455/LOC100578936	5
BP	GO:0009889	regulation of biosynthetic process	15/258	195/2717	0.846347	0.999864	413318/725146/726550/726230/408923/552161/102656008/412839/725039/552213/409749/411231/408872/552403/413558	LOC413318/LOC725146/LOC726550/LOC726230/LOC408923/LOC552161/LOC102656008/LOC412839/LOC725039/LOC552213/LOC409749/LOC411231/LOC408872/LOC552403/LOC413558	15
BP	GO:0010556	regulation of macromolecule biosynthetic process	15/258	195/2717	0.846347	0.999864	413318/725146/726550/726230/408923/552161/102656008/412839/725039/552213/409749/411231/408872/552403/413558	LOC413318/LOC725146/LOC726550/LOC726230/LOC408923/LOC552161/LOC102656008/LOC412839/LOC725039/LOC552213/LOC409749/LOC411231/LOC408872/LOC552403/LOC413558	15
BP	GO:0031326	regulation of cellular biosynthetic process	15/258	195/2717	0.846347	0.999864	413318/725146/726550/726230/408923/552161/102656008/412839/725039/552213/409749/411231/408872/552403/413558	LOC413318/LOC725146/LOC726550/LOC726230/LOC408923/LOC552161/LOC102656008/LOC412839/LOC725039/LOC552213/LOC409749/LOC411231/LOC408872/LOC552403/LOC413558	15
BP	GO:2000112	regulation of cellular macromolecule biosynthetic process	15/258	195/2717	0.846347	0.999864	413318/725146/726550/726230/408923/552161/102656008/412839/725039/552213/409749/411231/408872/552403/413558	LOC413318/LOC725146/LOC726550/LOC726230/LOC408923/LOC552161/LOC102656008/LOC412839/LOC725039/LOC552213/LOC409749/LOC411231/LOC408872/LOC552403/LOC413558	15
BP	GO:0006082	organic acid metabolic process	5/258	74/2717	0.846512	0.999864	410828/552210/409063/725455/100578936	LOC410828/LOC552210/LOC409063/LOC725455/LOC100578936	5
BP	GO:0043436	oxoacid metabolic process	5/258	74/2717	0.846512	0.999864	410828/552210/409063/725455/100578936	LOC410828/LOC552210/LOC409063/LOC725455/LOC100578936	5
BP	GO:0006520	cellular amino acid metabolic process	3/258	48/2717	0.848865	0.999864	410828/552210/100578936	LOC410828/LOC552210/LOC100578936	3
BP	GO:0032774	RNA biosynthetic process	19/258	242/2717	0.848924	0.999864	413318/102655679/725146/726550/726230/408923/552161/102656008/551607/412839/410004/552213/409749/408984/411231/100578235/408872/552403/413558	LOC413318/LOC102655679/LOC725146/LOC726550/LOC726230/LOC408923/LOC552161/LOC102656008/LOC551607/LOC412839/LOC410004/LOC552213/LOC409749/Lin-52/LOC411231/LOC100578235/LOC408872/LOC552403/LOC413558	19
BP	GO:0009892	negative regulation of metabolic process	1/258	19/2717	0.85078	0.999864	725039	LOC725039	1
BP	GO:0034654	nucleobase-containing compound biosynthetic process	23/258	289/2717	0.853694	0.999864	413318/102655679/725146/726550/726230/408923/552161/102656008/551607/412839/410004/552213/409749/726205/408984/411231/100578235/724144/725455/408872/552403/413558/726222	LOC413318/LOC102655679/LOC725146/LOC726550/LOC726230/LOC408923/LOC552161/LOC102656008/LOC551607/LOC412839/LOC410004/LOC552213/LOC409749/LOC726205/Lin-52/LOC411231/LOC100578235/LOC724144/LOC725455/LOC408872/LOC552403/LOC413558/LOC726222	23
BP	GO:0060255	regulation of macromolecule metabolic process	16/258	209/2717	0.858349	0.999864	413318/725146/726550/726230/408923/552161/102656008/725789/412839/725039/552213/409749/411231/408872/552403/413558	LOC413318/LOC725146/LOC726550/LOC726230/LOC408923/LOC552161/LOC102656008/LOC725789/LOC412839/LOC725039/LOC552213/LOC409749/LOC411231/LOC408872/LOC552403/LOC413558	16
BP	GO:0065009	regulation of molecular function	1/258	20/2717	0.865049	0.999864	408814	LOC408814	1
BP	GO:0010468	regulation of gene expression	15/258	199/2717	0.867107	0.999864	413318/725146/726550/726230/408923/552161/102656008/412839/725039/552213/409749/411231/408872/552403/413558	LOC413318/LOC725146/LOC726550/LOC726230/LOC408923/LOC552161/LOC102656008/LOC412839/LOC725039/LOC552213/LOC409749/LOC411231/LOC408872/LOC552403/LOC413558	15
BP	GO:0019222	regulation of metabolic process	16/258	211/2717	0.868129	0.999864	413318/725146/726550/726230/408923/552161/102656008/725789/412839/725039/552213/409749/411231/408872/552403/413558	LOC413318/LOC725146/LOC726550/LOC726230/LOC408923/LOC552161/LOC102656008/LOC725789/LOC412839/LOC725039/LOC552213/LOC409749/LOC411231/LOC408872/LOC552403/LOC413558	16
BP	GO:0006996	organelle organization	6/258	90/2717	0.870901	0.999864	410889/100577285/725789/113219359/102654114/724128	LOC410889/LOC100577285/LOC725789/LOC113219359/LOC102654114/LOC724128	6
BP	GO:0006355	regulation of transcription, DNA-templated	14/258	188/2717	0.871286	0.999864	413318/725146/726550/726230/408923/552161/102656008/412839/552213/409749/411231/408872/552403/413558	LOC413318/LOC725146/LOC726550/LOC726230/LOC408923/LOC552161/LOC102656008/LOC412839/LOC552213/LOC409749/LOC411231/LOC408872/LOC552403/LOC413558	14
BP	GO:0051252	regulation of RNA metabolic process	14/258	188/2717	0.871286	0.999864	413318/725146/726550/726230/408923/552161/102656008/412839/552213/409749/411231/408872/552403/413558	LOC413318/LOC725146/LOC726550/LOC726230/LOC408923/LOC552161/LOC102656008/LOC412839/LOC552213/LOC409749/LOC411231/LOC408872/LOC552403/LOC413558	14
BP	GO:1903506	regulation of nucleic acid-templated transcription	14/258	188/2717	0.871286	0.999864	413318/725146/726550/726230/408923/552161/102656008/412839/552213/409749/411231/408872/552403/413558	LOC413318/LOC725146/LOC726550/LOC726230/LOC408923/LOC552161/LOC102656008/LOC412839/LOC552213/LOC409749/LOC411231/LOC408872/LOC552403/LOC413558	14
BP	GO:2001141	regulation of RNA biosynthetic process	14/258	188/2717	0.871286	0.999864	413318/725146/726550/726230/408923/552161/102656008/412839/552213/409749/411231/408872/552403/413558	LOC413318/LOC725146/LOC726550/LOC726230/LOC408923/LOC552161/LOC102656008/LOC412839/LOC552213/LOC409749/LOC411231/LOC408872/LOC552403/LOC413558	14
BP	GO:0042886	amide transport	4/258	64/2717	0.871477	0.999864	410092/100576458/552323/727561	LOC410092/LOC100576458/LOC552323/LOC727561	4
BP	GO:0045184	establishment of protein localization	4/258	64/2717	0.871477	0.999864	410092/100577285/552323/727561	LOC410092/LOC100577285/LOC552323/LOC727561	4
BP	GO:0006412	translation	10/258	141/2717	0.877502	0.999864	552471/413928/409926/551158/113219015/725039/410678/724744/552097/100578560	LOC552471/LOC413928/LOC409926/LOC551158/LOC113219015/LOC725039/LOC410678/LOC724744/LOC552097/LOC100578560	10
BP	GO:0009108	coenzyme biosynthetic process	1/258	21/2717	0.877959	0.999864	725455	LOC725455	1
BP	GO:0019219	regulation of nucleobase-containing compound metabolic process	14/258	191/2717	0.885378	0.999864	413318/725146/726550/726230/408923/552161/102656008/412839/552213/409749/411231/408872/552403/413558	LOC413318/LOC725146/LOC726550/LOC726230/LOC408923/LOC552161/LOC102656008/LOC412839/LOC552213/LOC409749/LOC411231/LOC408872/LOC552403/LOC413558	14
BP	GO:0006796	phosphate-containing compound metabolic process	25/258	321/2717	0.889584	0.999864	409061/552492/552712/724943/411408/107963968/725789/409693/413354/726205/408301/724144/725455/409959/726481/409698/725720/412560/725465/408406/411507/726222/100578188/413467/725881	LOC409061/LOC552492/LOC552712/LOC724943/LOC411408/LOC107963968/LOC725789/LOC409693/LOC413354/LOC726205/LOC408301/LOC724144/LOC725455/LOC409959/LOC726481/LOC409698/LOC725720/LOC412560/LOC725465/LOC408406/LOC411507/LOC726222/LOC100578188/LOC413467/LOC725881	25
BP	GO:0006486	protein glycosylation	1/258	22/2717	0.889638	0.999864	102655688	LOC102655688	1
BP	GO:0009101	glycoprotein biosynthetic process	1/258	22/2717	0.889638	0.999864	102655688	LOC102655688	1
BP	GO:0043413	macromolecule glycosylation	1/258	22/2717	0.889638	0.999864	102655688	LOC102655688	1
BP	GO:0070085	glycosylation	1/258	22/2717	0.889638	0.999864	102655688	LOC102655688	1
BP	GO:0022607	cellular component assembly	3/258	53/2717	0.892566	0.999864	113219359/102654114/724128	LOC113219359/LOC102654114/LOC724128	3
BP	GO:0043043	peptide biosynthetic process	10/258	144/2717	0.89279	0.999864	552471/413928/409926/551158/113219015/725039/410678/724744/552097/100578560	LOC552471/LOC413928/LOC409926/LOC551158/LOC113219015/LOC725039/LOC410678/LOC724744/LOC552097/LOC100578560	10
BP	GO:0044281	small molecule metabolic process	11/258	157/2717	0.895984	0.999864	410828/552210/552712/409063/408650/726205/724144/725455/100578936/726222/725881	LOC410828/LOC552210/LOC552712/LOC409063/LOC408650/LOC726205/LOC724144/LOC725455/LOC100578936/LOC726222/LOC725881	11
BP	GO:0006793	phosphorus metabolic process	25/258	323/2717	0.896426	0.999864	409061/552492/552712/724943/411408/107963968/725789/409693/413354/726205/408301/724144/725455/409959/726481/409698/725720/412560/725465/408406/411507/726222/100578188/413467/725881	LOC409061/LOC552492/LOC552712/LOC724943/LOC411408/LOC107963968/LOC725789/LOC409693/LOC413354/LOC726205/LOC408301/LOC724144/LOC725455/LOC409959/LOC726481/LOC409698/LOC725720/LOC412560/LOC725465/LOC408406/LOC411507/LOC726222/LOC100578188/LOC413467/LOC725881	25
BP	GO:0019438	aromatic compound biosynthetic process	23/258	300/2717	0.89703	0.999864	413318/102655679/725146/726550/726230/408923/552161/102656008/551607/412839/410004/552213/409749/726205/408984/411231/100578235/724144/725455/408872/552403/413558/726222	LOC413318/LOC102655679/LOC725146/LOC726550/LOC726230/LOC408923/LOC552161/LOC102656008/LOC551607/LOC412839/LOC410004/LOC552213/LOC409749/LOC726205/Lin-52/LOC411231/LOC100578235/LOC724144/LOC725455/LOC408872/LOC552403/LOC413558/LOC726222	23
BP	GO:0008104	protein localization	4/258	68/2717	0.899889	0.999864	410092/100577285/552323/727561	LOC410092/LOC100577285/LOC552323/LOC727561	4
BP	GO:0007010	cytoskeleton organization	1/258	23/2717	0.900203	0.999864	724128	LOC724128	1
BP	GO:0009100	glycoprotein metabolic process	1/258	23/2717	0.900203	0.999864	102655688	LOC102655688	1
BP	GO:0043604	amide biosynthetic process	10/258	146/2717	0.902087	0.999864	552471/413928/409926/551158/113219015/725039/410678/724744/552097/100578560	LOC552471/LOC413928/LOC409926/LOC551158/LOC113219015/LOC725039/LOC410678/LOC724744/LOC552097/LOC100578560	10
BP	GO:0016310	phosphorylation	15/258	209/2717	0.90951	0.999864	409061/107963968/725789/409693/413354/725455/409959/726481/725720/412560/725465/408406/411507/413467/725881	LOC409061/LOC107963968/LOC725789/LOC409693/LOC413354/LOC725455/LOC409959/LOC726481/LOC725720/LOC412560/LOC725465/LOC408406/LOC411507/LOC413467/LOC725881	15
BP	GO:0006325	chromatin organization	1/258	24/2717	0.909761	0.999864	102654114	LOC102654114	1
BP	GO:0006518	peptide metabolic process	10/258	148/2717	0.910708	0.999864	552471/413928/409926/551158/113219015/725039/410678/724744/552097/100578560	LOC552471/LOC413928/LOC409926/LOC551158/LOC113219015/LOC725039/LOC410678/LOC724744/LOC552097/LOC100578560	10
BP	GO:0051186	cofactor metabolic process	2/258	41/2717	0.912957	0.999864	552712/725455	LOC552712/LOC725455	2
BP	GO:0018130	heterocycle biosynthetic process	23/258	305/2717	0.913058	0.999864	413318/102655679/725146/726550/726230/408923/552161/102656008/551607/412839/410004/552213/409749/726205/408984/411231/100578235/724144/725455/408872/552403/413558/726222	LOC413318/LOC102655679/LOC725146/LOC726550/LOC726230/LOC408923/LOC552161/LOC102656008/LOC551607/LOC412839/LOC410004/LOC552213/LOC409749/LOC726205/Lin-52/LOC411231/LOC100578235/LOC724144/LOC725455/LOC408872/LOC552403/LOC413558/LOC726222	23
BP	GO:1901362	organic cyclic compound biosynthetic process	23/258	306/2717	0.916009	0.999864	413318/102655679/725146/726550/726230/408923/552161/102656008/551607/412839/410004/552213/409749/726205/408984/411231/100578235/724144/725455/408872/552403/413558/726222	LOC413318/LOC102655679/LOC725146/LOC726550/LOC726230/LOC408923/LOC552161/LOC102656008/LOC551607/LOC412839/LOC410004/LOC552213/LOC409749/LOC726205/Lin-52/LOC411231/LOC100578235/LOC724144/LOC725455/LOC408872/LOC552403/LOC413558/LOC726222	23
BP	GO:0007155	cell adhesion	1/258	25/2717	0.918406	0.999864	413210	LOC413210	1
BP	GO:0022610	biological adhesion	1/258	25/2717	0.918406	0.999864	413210	LOC413210	1
BP	GO:0043603	cellular amide metabolic process	10/258	151/2717	0.922443	0.999864	552471/413928/409926/551158/113219015/725039/410678/724744/552097/100578560	LOC552471/LOC413928/LOC409926/LOC551158/LOC113219015/LOC725039/LOC410678/LOC724744/LOC552097/LOC100578560	10
BP	GO:0006259	DNA metabolic process	5/258	88/2717	0.932177	0.999864	727247/726757/411231/726879/102654398	LOC727247/LOC726757/LOC411231/LOC726879/LOC102654398	5
BP	GO:0006397	mRNA processing	1/258	27/2717	0.933299	0.999864	551974	LOC551974	1
BP	GO:0034613	cellular protein localization	3/258	60/2717	0.934793	0.999864	100577285/552323/727561	LOC100577285/LOC552323/LOC727561	3
BP	GO:0070727	cellular macromolecule localization	3/258	60/2717	0.934793	0.999864	100577285/552323/727561	LOC100577285/LOC552323/LOC727561	3
BP	GO:0048523	negative regulation of cellular process	1/258	28/2717	0.939696	0.999864	725039	LOC725039	1
BP	GO:0065003	protein-containing complex assembly	2/258	46/2717	0.942289	0.999864	102654114/724128	LOC102654114/LOC724128	2
BP	GO:1901566	organonitrogen compound biosynthetic process	16/258	233/2717	0.944371	0.999864	552471/724943/413928/409926/551158/113219015/725039/724144/725455/410678/724744/552097/102655688/726222/100578560/100578188	LOC552471/LOC724943/LOC413928/LOC409926/LOC551158/LOC113219015/LOC725039/LOC724144/LOC725455/LOC410678/LOC724744/LOC552097/LOC102655688/LOC726222/LOC100578560/LOC100578188	16
BP	GO:0051188	cofactor biosynthetic process	1/258	29/2717	0.945482	0.999864	725455	LOC725455	1
BP	GO:0015031	protein transport	3/258	63/2717	0.947709	0.999864	410092/552323/727561	LOC410092/LOC552323/LOC727561	3
BP	GO:0015833	peptide transport	3/258	63/2717	0.947709	0.999864	410092/552323/727561	LOC410092/LOC552323/LOC727561	3
BP	GO:0018193	peptidyl-amino acid modification	1/258	31/2717	0.955447	0.999864	551723	LOC551723	1
BP	GO:0009966	regulation of signal transduction	2/258	50/2717	0.958734	0.999864	725789/724144	LOC725789/LOC724144	2
BP	GO:0043933	protein-containing complex subunit organization	2/258	51/2717	0.962085	0.999864	102654114/724128	LOC102654114/LOC724128	2
BP	GO:0048583	regulation of response to stimulus	2/258	51/2717	0.962085	0.999864	725789/724144	LOC725789/LOC724144	2
BP	GO:0044271	cellular nitrogen compound biosynthetic process	33/258	449/2717	0.96608	0.999864	552471/413318/102655679/725146/726550/413928/726230/409926/408923/552161/102656008/551607/551158/113219015/412839/725039/410004/552213/409749/726205/408984/411231/100578235/724144/725455/408872/552403/410678/413558/724744/552097/726222/100578560	LOC552471/LOC413318/LOC102655679/LOC725146/LOC726550/LOC413928/LOC726230/LOC409926/LOC408923/LOC552161/LOC102656008/LOC551607/LOC551158/LOC113219015/LOC412839/LOC725039/LOC410004/LOC552213/LOC409749/LOC726205/Lin-52/LOC411231/LOC100578235/LOC724144/LOC725455/LOC408872/LOC552403/LOC410678/LOC413558/LOC724744/LOC552097/LOC726222/LOC100578560	33
BP	GO:0016071	mRNA metabolic process	1/258	35/2717	0.97026	0.999864	551974	LOC551974	1
BP	GO:0048519	negative regulation of biological process	1/258	35/2717	0.97026	0.999864	725039	LOC725039	1
BP	GO:0010646	regulation of cell communication	2/258	54/2717	0.970645	0.999864	725789/724144	LOC725789/LOC724144	2
BP	GO:0023051	regulation of signaling	2/258	54/2717	0.970645	0.999864	725789/724144	LOC725789/LOC724144	2
BP	GO:0034645	cellular macromolecule biosynthetic process	33/258	455/2717	0.972708	0.999864	552471/413318/102655679/725146/724943/726550/413928/726230/409926/408923/552161/102656008/551607/551158/113219015/412839/725039/410004/552213/726757/409749/408984/411231/100578235/408872/552403/410678/413558/724744/552097/102655688/100578560/100578188	LOC552471/LOC413318/LOC102655679/LOC725146/LOC724943/LOC726550/LOC413928/LOC726230/LOC409926/LOC408923/LOC552161/LOC102656008/LOC551607/LOC551158/LOC113219015/LOC412839/LOC725039/LOC410004/LOC552213/LOC726757/LOC409749/Lin-52/LOC411231/LOC100578235/LOC408872/LOC552403/LOC410678/LOC413558/LOC724744/LOC552097/LOC102655688/LOC100578560/LOC100578188	33
BP	GO:0006886	intracellular protein transport	2/258	55/2717	0.97306	0.999864	552323/727561	LOC552323/LOC727561	2
BP	GO:0009059	macromolecule biosynthetic process	33/258	456/2717	0.973696	0.999864	552471/413318/102655679/725146/724943/726550/413928/726230/409926/408923/552161/102656008/551607/551158/113219015/412839/725039/410004/552213/726757/409749/408984/411231/100578235/408872/552403/410678/413558/724744/552097/102655688/100578560/100578188	LOC552471/LOC413318/LOC102655679/LOC725146/LOC724943/LOC726550/LOC413928/LOC726230/LOC409926/LOC408923/LOC552161/LOC102656008/LOC551607/LOC551158/LOC113219015/LOC412839/LOC725039/LOC410004/LOC552213/LOC726757/LOC409749/Lin-52/LOC411231/LOC100578235/LOC408872/LOC552403/LOC410678/LOC413558/LOC724744/LOC552097/LOC102655688/LOC100578560/LOC100578188	33
BP	GO:0016043	cellular component organization	7/258	132/2717	0.974737	0.999864	410889/100577285/725789/100577451/113219359/102654114/724128	LOC410889/LOC100577285/LOC725789/LOC100577451/LOC113219359/LOC102654114/LOC724128	7
BP	GO:0044085	cellular component biogenesis	3/258	76/2717	0.980677	0.999864	113219359/102654114/724128	LOC113219359/LOC102654114/LOC724128	3
BP	GO:0006260	DNA replication	1/258	41/2717	0.9838	0.999864	726757	LOC726757	1
BP	GO:0007018	microtubule-based movement	1/258	41/2717	0.9838	0.999864	411894	LOC411894	1
BP	GO:1902531	regulation of intracellular signal transduction	1/258	41/2717	0.9838	0.999864	725789	LOC725789	1
BP	GO:0006928	movement of cell or subcellular component	1/258	43/2717	0.986773	0.999864	411894	LOC411894	1
BP	GO:0051276	chromosome organization	1/258	44/2717	0.98805	0.999864	102654114	LOC102654114	1
BP	GO:0006468	protein phosphorylation	10/258	190/2717	0.990406	0.999864	409061/725789/413354/409959/725720/412560/725465/408406/411507/413467	LOC409061/LOC725789/LOC413354/LOC409959/LOC725720/LOC412560/LOC725465/LOC408406/LOC411507/LOC413467	10
BP	GO:0007017	microtubule-based process	1/258	48/2717	0.992039	0.999864	411894	LOC411894	1
BP	GO:0071840	cellular component organization or biogenesis	7/258	155/2717	0.994236	0.999864	410889/100577285/725789/100577451/113219359/102654114/724128	LOC410889/LOC100577285/LOC725789/LOC100577451/LOC113219359/LOC102654114/LOC724128	7
BP	GO:0050896	response to stimulus	21/258	346/2717	0.994533	0.999864	100578046/768250/413397/100578296/727247/725789/102656779/100578696/726393/408990/726757/552415/406127/411231/724144/412591/726879/102654652/411982/406111/102654398	LOC100578046/Lop2/Def2/LOC100578296/LOC727247/LOC725789/LOC102656779/LOC100578696/LOC726393/LOC408990/LOC726757/CUTA/Uvop/LOC411231/LOC724144/LOC412591/LOC726879/LOC102654652/LOC411982/Dop1/LOC102654398	21
BP	GO:0003008	system process	6/258	141/2717	0.99468	0.999864	503862/410603/107963999/100576167/102654452/100577921	Crz/LOC410603/LOC107963999/LOC100576167/LOC102654452/Or131	6
BP	GO:0051716	cellular response to stimulus	19/258	324/2717	0.995481	0.999864	100578046/768250/100578296/727247/725789/102656779/100578696/726393/408990/726757/406127/411231/724144/412591/726879/102654652/411982/406111/102654398	LOC100578046/Lop2/LOC100578296/LOC727247/LOC725789/LOC102656779/LOC100578696/LOC726393/LOC408990/LOC726757/Uvop/LOC411231/LOC724144/LOC412591/LOC726879/LOC102654652/LOC411982/Dop1/LOC102654398	19
BP	GO:0010467	gene expression	32/258	490/2717	0.996047	0.999864	552471/413318/102655679/725146/726550/413928/551974/726230/409926/408923/552161/102656008/551607/551158/113219015/412839/725039/410004/552213/409749/408814/408984/411231/100578235/724628/408872/552403/410678/413558/724744/552097/100578560	LOC552471/LOC413318/LOC102655679/LOC725146/LOC726550/LOC413928/LOC551974/LOC726230/LOC409926/LOC408923/LOC552161/LOC102656008/LOC551607/LOC551158/LOC113219015/LOC412839/LOC725039/LOC410004/LOC552213/LOC409749/LOC408814/Lin-52/LOC411231/LOC100578235/LOC724628/LOC408872/LOC552403/LOC410678/LOC413558/LOC724744/LOC552097/LOC100578560	32
BP	GO:0007600	sensory perception	5/258	140/2717	0.99824	0.999864	410603/107963999/100576167/102654452/100577921	LOC410603/LOC107963999/LOC100576167/LOC102654452/Or131	5
BP	GO:0007606	sensory perception of chemical stimulus	5/258	140/2717	0.99824	0.999864	410603/107963999/100576167/102654452/100577921	LOC410603/LOC107963999/LOC100576167/LOC102654452/Or131	5
BP	GO:0050877	nervous system process	5/258	140/2717	0.99824	0.999864	410603/107963999/100576167/102654452/100577921	LOC410603/LOC107963999/LOC100576167/LOC102654452/Or131	5
BP	GO:0007165	signal transduction	14/258	277/2717	0.998532	0.999864	100578046/768250/100578296/725789/102656779/100578696/726393/408990/406127/724144/412591/102654652/411982/406111	LOC100578046/Lop2/LOC100578296/LOC725789/LOC102656779/LOC100578696/LOC726393/LOC408990/Uvop/LOC724144/LOC412591/LOC102654652/LOC411982/Dop1	14
BP	GO:0007608	sensory perception of smell	4/258	128/2717	0.998828	0.999864	410603/107963999/102654452/100577921	LOC410603/LOC107963999/LOC102654452/Or131	4
BP	GO:0016070	RNA metabolic process	22/258	390/2717	0.998923	0.999864	413318/102655679/725146/726550/551974/726230/408923/552161/102656008/551607/412839/726711/410004/552213/409749/408984/411231/100578235/724628/408872/552403/413558	LOC413318/LOC102655679/LOC725146/LOC726550/LOC551974/LOC726230/LOC408923/LOC552161/LOC102656008/LOC551607/LOC412839/LOC726711/LOC410004/LOC552213/LOC409749/Lin-52/LOC411231/LOC100578235/LOC724628/LOC408872/LOC552403/LOC413558	22
BP	GO:0032501	multicellular organismal process	6/258	164/2717	0.999011	0.999864	503862/410603/107963999/100576167/102654452/100577921	Crz/LOC410603/LOC107963999/LOC100576167/LOC102654452/Or131	6
BP	GO:0007154	cell communication	14/258	284/2717	0.999044	0.999864	100578046/768250/100578296/725789/102656779/100578696/726393/408990/406127/724144/412591/102654652/411982/406111	LOC100578046/Lop2/LOC100578296/LOC725789/LOC102656779/LOC100578696/LOC726393/LOC408990/Uvop/LOC724144/LOC412591/LOC102654652/LOC411982/Dop1	14
BP	GO:0023052	signaling	14/258	285/2717	0.999102	0.999864	100578046/768250/100578296/725789/102656779/100578696/726393/408990/406127/724144/412591/102654652/411982/406111	LOC100578046/Lop2/LOC100578296/LOC725789/LOC102656779/LOC100578696/LOC726393/LOC408990/Uvop/LOC724144/LOC412591/LOC102654652/LOC411982/Dop1	14
BP	GO:0006396	RNA processing	2/258	94/2717	0.9992	0.999864	551974/724628	LOC551974/LOC724628	2
BP	GO:0006464	cellular protein modification process	17/258	332/2717	0.999353	0.999864	409061/724943/409425/551723/725789/413354/409959/725720/412560/726380/725592/725465/408406/411507/102655688/100578188/413467	LOC409061/LOC724943/LOC409425/LOC551723/LOC725789/LOC413354/LOC409959/LOC725720/LOC412560/LOC726380/LOC725592/LOC725465/LOC408406/LOC411507/LOC102655688/LOC100578188/LOC413467	17
BP	GO:0036211	protein modification process	17/258	332/2717	0.999353	0.999864	409061/724943/409425/551723/725789/413354/409959/725720/412560/726380/725592/725465/408406/411507/102655688/100578188/413467	LOC409061/LOC724943/LOC409425/LOC551723/LOC725789/LOC413354/LOC409959/LOC725720/LOC412560/LOC726380/LOC725592/LOC725465/LOC408406/LOC411507/LOC102655688/LOC100578188/LOC413467	17
BP	GO:0035556	intracellular signal transduction	2/258	102/2717	0.999623	0.999864	725789/408990	LOC725789/LOC408990	2
BP	GO:0090304	nucleic acid metabolic process	26/258	473/2717	0.999808	0.999864	413318/102655679/725146/726550/551974/726230/408923/552161/102656008/551607/727247/412839/726711/410004/552213/726757/409749/408984/411231/100578235/724628/408872/552403/726879/413558/102654398	LOC413318/LOC102655679/LOC725146/LOC726550/LOC551974/LOC726230/LOC408923/LOC552161/LOC102656008/LOC551607/LOC727247/LOC412839/LOC726711/LOC410004/LOC552213/LOC726757/LOC409749/Lin-52/LOC411231/LOC100578235/LOC724628/LOC408872/LOC552403/LOC726879/LOC413558/LOC102654398	26
BP	GO:0043412	macromolecule modification	17/258	357/2717	0.999864	0.999864	409061/724943/409425/551723/725789/413354/409959/725720/412560/726380/725592/725465/408406/411507/102655688/100578188/413467	LOC409061/LOC724943/LOC409425/LOC551723/LOC725789/LOC413354/LOC409959/LOC725720/LOC412560/LOC726380/LOC725592/LOC725465/LOC408406/LOC411507/LOC102655688/LOC100578188/LOC413467	17
CC	GO:0005839	proteasome core complex	11/185	15/1590	3.60709e-08	2.66924e-06	100578243/113218757/409802/411206/411695/552579/552654/408353/411520/408986/551956	LOC100578243/LOC113218757/LOC409802/LOC411206/LOC411695/LOC552579/LOC552654/LOC408353/LOC411520/LOC408986/LOC551956	11
CC	GO:0000502	proteasome complex	11/185	17/1590	2.6437e-07	6.52113e-06	100578243/113218757/409802/411206/411695/552579/552654/408353/411520/408986/551956	LOC100578243/LOC113218757/LOC409802/LOC411206/LOC411695/LOC552579/LOC552654/LOC408353/LOC411520/LOC408986/LOC551956	11
CC	GO:1905369	endopeptidase complex	11/185	17/1590	2.6437e-07	6.52113e-06	100578243/113218757/409802/411206/411695/552579/552654/408353/411520/408986/551956	LOC100578243/LOC113218757/LOC409802/LOC411206/LOC411695/LOC552579/LOC552654/LOC408353/LOC411520/LOC408986/LOC551956	11
CC	GO:1905368	peptidase complex	11/185	20/1590	2.60827e-06	4.8253e-05	100578243/113218757/409802/411206/411695/552579/552654/408353/411520/408986/551956	LOC100578243/LOC113218757/LOC409802/LOC411206/LOC411695/LOC552579/LOC552654/LOC408353/LOC411520/LOC408986/LOC551956	11
CC	GO:0016021	integral component of membrane	74/185	466/1590	0.000598675	0.00794066	724552/412056/408805/413997/725031/724570/413934/410092/100578046/550998/725420/409924/724943/768250/725456/409141/724561/551171/410920/551053/100578296/724952/409691/410179/725701/410889/726871/100576167/494511/412205/408634/102656779/551046/102655153/726164/100578696/552360/726079/726393/552708/413816/724227/409064/100577385/100576458/107965338/411403/726392/412316/551483/408814/552387/406127/4…	LOC724552/LOC412056/LOC408805/LOC413997/LOC725031/LOC724570/LOC413934/LOC410092/LOC100578046/LOC550998/LOC725420/LOC409924/LOC724943/Lop2/LOC725456/LOC409141/LOC724561/LOC551171/LOC410920/LOC551053/LOC100578296/LOC724952/LOC409691/LOC410179/LOC725701/LOC410889/LOC726871/LOC100576167/Gat-1B/LOC412205/LOC408634/LOC102656779/LOC551046/LOC102655153/LOC726164/LOC100578696/LOC552360/nAChRb2/LOC726393/L…	74
CC	GO:0031224	intrinsic component of membrane	74/185	467/1590	0.000643838	0.00794066	724552/412056/408805/413997/725031/724570/413934/410092/100578046/550998/725420/409924/724943/768250/725456/409141/724561/551171/410920/551053/100578296/724952/409691/410179/725701/410889/726871/100576167/494511/412205/408634/102656779/551046/102655153/726164/100578696/552360/726079/726393/552708/413816/724227/409064/100577385/100576458/107965338/411403/726392/412316/551483/408814/552387/406127/4…	LOC724552/LOC412056/LOC408805/LOC413997/LOC725031/LOC724570/LOC413934/LOC410092/LOC100578046/LOC550998/LOC725420/LOC409924/LOC724943/Lop2/LOC725456/LOC409141/LOC724561/LOC551171/LOC410920/LOC551053/LOC100578296/LOC724952/LOC409691/LOC410179/LOC725701/LOC410889/LOC726871/LOC100576167/Gat-1B/LOC412205/LOC408634/LOC102656779/LOC551046/LOC102655153/LOC726164/LOC100578696/LOC552360/nAChRb2/LOC726393/L…	74
CC	GO:1902494	catalytic complex	19/185	82/1590	0.00181385	0.0191749	100578243/113218757/724943/409802/411206/411695/552579/408923/727247/102655440/552360/552654/408353/411520/408986/413014/551956/725797/411894	LOC100578243/LOC113218757/LOC724943/LOC409802/LOC411206/LOC411695/LOC552579/LOC408923/LOC727247/LOC102655440/LOC552360/LOC552654/LOC408353/LOC411520/LOC408986/LOC413014/LOC551956/LOC725797/LOC411894	19
CC	GO:0005743	mitochondrial inner membrane	7/185	21/1590	0.00720785	0.0592646	411677/102655440/413014/725797/726042/726222/725881	LOC411677/LOC102655440/LOC413014/LOC725797/LOC726042/LOC726222/LOC725881	7
CC	GO:0019866	organelle inner membrane	7/185	21/1590	0.00720785	0.0592646	411677/102655440/413014/725797/726042/726222/725881	LOC411677/LOC102655440/LOC413014/LOC725797/LOC726042/LOC726222/LOC725881	7
CC	GO:0098798	mitochondrial protein complex	7/185	23/1590	0.0124101	0.0918346	552471/102655440/107965674/413014/725797/726042/726222	LOC552471/LOC102655440/LOC107965674/LOC413014/LOC725797/LOC726042/LOC726222	7
CC	GO:0098800	inner mitochondrial membrane protein complex	5/185	14/1590	0.0167915	0.112961	102655440/413014/725797/726042/726222	LOC102655440/LOC413014/LOC725797/LOC726042/LOC726222	5
CC	GO:0044429	mitochondrial part	9/185	38/1590	0.0259333	0.159922	411677/552471/102655440/107965674/413014/725797/726042/726222/725881	LOC411677/LOC552471/LOC102655440/LOC107965674/LOC413014/LOC725797/LOC726042/LOC726222/LOC725881	9
CC	GO:0000785	chromatin	6/185	22/1590	0.0345854	0.169722	552116/726487/726542/726447/102654114/726692	LOC552116/LOC726487/LOC726542/LOC726447/LOC102654114/LOC726692	6
CC	GO:0000786	nucleosome	6/185	22/1590	0.0345854	0.169722	552116/726487/726542/726447/102654114/726692	LOC552116/LOC726487/LOC726542/LOC726447/LOC102654114/LOC726692	6
CC	GO:0032993	protein-DNA complex	6/185	22/1590	0.0345854	0.169722	552116/726487/726542/726447/102654114/726692	LOC552116/LOC726487/LOC726542/LOC726447/LOC102654114/LOC726692	6
CC	GO:0031090	organelle membrane	11/185	53/1590	0.0366967	0.169722	411677/410889/725789/102655440/552387/551408/413014/725797/726042/726222/725881	LOC411677/LOC410889/LOC725789/LOC102655440/LOC552387/LOC551408/LOC413014/LOC725797/LOC726042/LOC726222/LOC725881	11
CC	GO:0031966	mitochondrial membrane	7/185	29/1590	0.0432411	0.188226	411677/102655440/413014/725797/726042/726222/725881	LOC411677/LOC102655440/LOC413014/LOC725797/LOC726042/LOC726222/LOC725881	7
CC	GO:0044455	mitochondrial membrane part	5/185	18/1590	0.0488805	0.199684	102655440/413014/725797/726042/726222	LOC102655440/LOC413014/LOC725797/LOC726042/LOC726222	5
CC	GO:0044815	DNA packaging complex	6/185	24/1590	0.0512703	0.199684	552116/726487/726542/726447/102654114/726692	LOC552116/LOC726487/LOC726542/LOC726447/LOC102654114/LOC726692	6
CC	GO:0005739	mitochondrion	10/185	50/1590	0.0567661	0.207252	411677/552471/102655440/724827/107965674/413014/725797/726042/726222/725881	LOC411677/LOC552471/LOC102655440/LOC724827/LOC107965674/LOC413014/LOC725797/LOC726042/LOC726222/LOC725881	10
CC	GO:0005740	mitochondrial envelope	7/185	31/1590	0.0596979	0.207252	411677/102655440/413014/725797/726042/726222/725881	LOC411677/LOC102655440/LOC413014/LOC725797/LOC726042/LOC726222/LOC725881	7
CC	GO:0044446	intracellular organelle part	37/185	251/1590	0.0616154	0.207252	552116/411677/552471/410092/725146/724943/726487/551974/410889/408923/552161/726542/727247/725789/102655440/552360/726447/409749/408984/107965674/552387/411231/551408/413014/724628/552403/100579034/725797/726042/102654114/726692/102655688/726222/100578188/724128/725881/411894	LOC552116/LOC411677/LOC552471/LOC410092/LOC725146/LOC724943/LOC726487/LOC551974/LOC410889/LOC408923/LOC552161/LOC726542/LOC727247/LOC725789/LOC102655440/LOC552360/LOC726447/LOC409749/Lin-52/LOC107965674/LOC552387/LOC411231/LOC551408/LOC413014/LOC724628/LOC552403/LOC100579034/LOC725797/LOC726042/LOC102654114/LOC726692/LOC102655688/LOC726222/LOC100578188/LOC724128/LOC725881/LOC411894	37
CC	GO:0044422	organelle part	37/185	253/1590	0.0681867	0.219383	552116/411677/552471/410092/725146/724943/726487/551974/410889/408923/552161/726542/727247/725789/102655440/552360/726447/409749/408984/107965674/552387/411231/551408/413014/724628/552403/100579034/725797/726042/102654114/726692/102655688/726222/100578188/724128/725881/411894	LOC552116/LOC411677/LOC552471/LOC410092/LOC725146/LOC724943/LOC726487/LOC551974/LOC410889/LOC408923/LOC552161/LOC726542/LOC727247/LOC725789/LOC102655440/LOC552360/LOC726447/LOC409749/Lin-52/LOC107965674/LOC552387/LOC411231/LOC551408/LOC413014/LOC724628/LOC552403/LOC100579034/LOC725797/LOC726042/LOC102654114/LOC726692/LOC102655688/LOC726222/LOC100578188/LOC724128/LOC725881/LOC411894	37
CC	GO:0032991	protein-containing complex	53/185	386/1590	0.0846584	0.26103	552116/552471/100578243/113218757/725146/724943/409802/411206/411695/552579/726487/413928/551974/409926/408923/552161/726542/727247/725789/551158/102655440/113219015/102656136/552360/552654/408353/411520/726711/726447/552323/409749/408986/408984/107965674/411231/409074/551408/413014/724628/552403/100579034/410678/551956/725797/724744/726042/552097/102654114/726692/726222/100578560/724128/411894	LOC552116/LOC552471/LOC100578243/LOC113218757/LOC725146/LOC724943/LOC409802/LOC411206/LOC411695/LOC552579/LOC726487/LOC413928/LOC551974/LOC409926/LOC408923/LOC552161/LOC726542/LOC727247/LOC725789/LOC551158/LOC102655440/LOC113219015/LOC102656136/LOC552360/LOC552654/LOC408353/LOC411520/LOC726711/LOC726447/LOC552323/LOC409749/LOC408986/Lin-52/LOC107965674/LOC411231/LOC409074/LOC551408/LOC413014/LOC7…	53
CC	GO:0031984	organelle subcompartment	6/185	29/1590	0.111342	0.327595	410092/724943/552360/552387/102655688/100578188	LOC410092/LOC724943/LOC552360/LOC552387/LOC102655688/LOC100578188	6
CC	GO:0005789	endoplasmic reticulum membrane	5/185	23/1590	0.119528	0.327595	410092/724943/552360/102655688/100578188	LOC410092/LOC724943/LOC552360/LOC102655688/LOC100578188	5
CC	GO:0098827	endoplasmic reticulum subcompartment	5/185	23/1590	0.119528	0.327595	410092/724943/552360/102655688/100578188	LOC410092/LOC724943/LOC552360/LOC102655688/LOC100578188	5
CC	GO:0031967	organelle envelope	7/185	37/1590	0.129387	0.339144	411677/102655440/413014/725797/726042/726222/725881	LOC411677/LOC102655440/LOC413014/LOC725797/LOC726042/LOC726222/LOC725881	7
CC	GO:0042175	nuclear outer membrane-endoplasmic reticulum membrane network	5/185	24/1590	0.137491	0.339144	410092/724943/552360/102655688/100578188	LOC410092/LOC724943/LOC552360/LOC102655688/LOC100578188	5
CC	GO:0044432	endoplasmic reticulum part	5/185	24/1590	0.137491	0.339144	410092/724943/552360/102655688/100578188	LOC410092/LOC724943/LOC552360/LOC102655688/LOC100578188	5
CC	GO:0031975	envelope	7/185	38/1590	0.143852	0.34339	411677/102655440/413014/725797/726042/726222/725881	LOC411677/LOC102655440/LOC413014/LOC725797/LOC726042/LOC726222/LOC725881	7
CC	GO:0044427	chromosomal part	7/185	40/1590	0.17497	0.404619	552116/726487/726542/727247/726447/102654114/726692	LOC552116/LOC726487/LOC726542/LOC727247/LOC726447/LOC102654114/LOC726692	7
CC	GO:0005654	nucleoplasm	7/185	43/1590	0.226453	0.487532	725146/408923/552161/409749/408984/552403/100579034	LOC725146/LOC408923/LOC552161/LOC409749/Lin-52/LOC552403/LOC100579034	7
CC	GO:0044451	nucleoplasm part	7/185	43/1590	0.226453	0.487532	725146/408923/552161/409749/408984/552403/100579034	LOC725146/LOC408923/LOC552161/LOC409749/Lin-52/LOC552403/LOC100579034	7
CC	GO:0098796	membrane protein complex	10/185	66/1590	0.230589	0.487532	724943/725789/102655440/552360/409074/551408/413014/725797/726042/726222	LOC724943/LOC725789/LOC102655440/LOC552360/LOC409074/LOC551408/LOC413014/LOC725797/LOC726042/LOC726222	10
CC	GO:0016592	mediator complex	4/185	22/1590	0.247993	0.509764	725146/552161/409749/552403	LOC725146/LOC552161/LOC409749/LOC552403	4
CC	GO:0005576	extracellular region	9/185	63/1590	0.306582	0.567176	102653764/100577725/413679/408864/100577576/413560/411058/100577362/726526	LOC102653764/LOC100577725/LOC413679/LOC408864/LOC100577576/LOC413560/LOC411058/LOC100577362/NPF	9
CC	GO:0031974	membrane-enclosed lumen	9/185	63/1590	0.306582	0.567176	552471/725146/408923/552161/409749/408984/107965674/552403/100579034	LOC552471/LOC725146/LOC408923/LOC552161/LOC409749/Lin-52/LOC107965674/LOC552403/LOC100579034	9
CC	GO:0043233	organelle lumen	9/185	63/1590	0.306582	0.567176	552471/725146/408923/552161/409749/408984/107965674/552403/100579034	LOC552471/LOC725146/LOC408923/LOC552161/LOC409749/Lin-52/LOC107965674/LOC552403/LOC100579034	9
CC	GO:0070013	intracellular organelle lumen	9/185	63/1590	0.306582	0.567176	552471/725146/408923/552161/409749/408984/107965674/552403/100579034	LOC552471/LOC725146/LOC408923/LOC552161/LOC409749/Lin-52/LOC107965674/LOC552403/LOC100579034	9
CC	GO:0005694	chromosome	7/185	49/1590	0.341466	0.616304	552116/726487/726542/727247/726447/102654114/726692	LOC552116/LOC726487/LOC726542/LOC727247/LOC726447/LOC102654114/LOC726692	7
CC	GO:0044428	nuclear part	10/185	74/1590	0.35623	0.621934	725146/551974/408923/552161/409749/408984/411231/724628/552403/100579034	LOC725146/LOC551974/LOC408923/LOC552161/LOC409749/Lin-52/LOC411231/LOC724628/LOC552403/LOC100579034	10
CC	GO:0005783	endoplasmic reticulum	5/185	34/1590	0.361394	0.621934	410092/724943/552360/102655688/100578188	LOC410092/LOC724943/LOC552360/LOC102655688/LOC100578188	5
CC	GO:0031981	nuclear lumen	7/185	55/1590	0.462255	0.769601	725146/408923/552161/409749/408984/552403/100579034	LOC725146/LOC408923/LOC552161/LOC409749/Lin-52/LOC552403/LOC100579034	7
CC	GO:0044444	cytoplasmic part	28/185	234/1590	0.468	0.769601	411677/552471/410092/724943/413928/410889/409926/725789/551158/102655440/113219015/552360/724827/552323/107965674/552387/551408/413014/410678/725797/724744/726042/552097/102655688/726222/100578560/100578188/725881	LOC411677/LOC552471/LOC410092/LOC724943/LOC413928/LOC410889/LOC409926/LOC725789/LOC551158/LOC102655440/LOC113219015/LOC552360/LOC724827/LOC552323/LOC107965674/LOC552387/LOC551408/LOC413014/LOC410678/LOC725797/LOC724744/LOC726042/LOC552097/LOC102655688/LOC726222/LOC100578560/LOC100578188/LOC725881	28
CC	GO:0016469	proton-transporting two-sector ATPase complex	2/185	14/1590	0.497567	0.783403	409074/726222	LOC409074/LOC726222	2
CC	GO:0044433	cytoplasmic vesicle part	2/185	14/1590	0.497567	0.783403	725789/551408	LOC725789/LOC551408	2
CC	GO:0098588	bounding membrane of organelle	4/185	32/1590	0.521377	0.80379	410889/725789/552387/551408	LOC410889/LOC725789/LOC552387/LOC551408	4
CC	GO:0031410	cytoplasmic vesicle	2/185	16/1590	0.57185	0.827969	725789/551408	LOC725789/LOC551408	2
CC	GO:0031982	vesicle	2/185	16/1590	0.57185	0.827969	725789/551408	LOC725789/LOC551408	2
CC	GO:0097708	intracellular vesicle	2/185	16/1590	0.57185	0.827969	725789/551408	LOC725789/LOC551408	2
CC	GO:0012505	endomembrane system	8/185	71/1590	0.597193	0.827969	410092/724943/725789/552360/552387/551408/102655688/100578188	LOC410092/LOC724943/LOC725789/LOC552360/LOC552387/LOC551408/LOC102655688/LOC100578188	8
CC	GO:0098805	whole membrane	3/185	26/1590	0.598328	0.827969	410889/725789/551408	LOC410889/LOC725789/LOC551408	3
CC	GO:0005737	cytoplasm	32/185	283/1590	0.608815	0.827969	411677/552471/410092/724943/413928/410889/409926/725789/551158/102655440/113219015/552360/100579024/408650/100577451/113219359/724827/552323/107965674/552387/551408/413014/410678/725797/724744/726042/552097/102655688/726222/100578560/100578188/725881	LOC411677/LOC552471/LOC410092/LOC724943/LOC413928/LOC410889/LOC409926/LOC725789/LOC551158/LOC102655440/LOC113219015/LOC552360/LOC100579024/LOC408650/LOC100577451/LOC113219359/LOC724827/LOC552323/LOC107965674/LOC552387/LOC551408/LOC413014/LOC410678/LOC725797/LOC724744/LOC726042/LOC552097/LOC102655688/LOC726222/LOC100578560/LOC100578188/LOC725881	32
CC	GO:0005840	ribosome	10/185	90/1590	0.615382	0.827969	552471/413928/409926/551158/113219015/107965674/410678/724744/552097/100578560	LOC552471/LOC413928/LOC409926/LOC551158/LOC113219015/LOC107965674/LOC410678/LOC724744/LOC552097/LOC100578560	10
CC	GO:1990904	ribonucleoprotein complex	12/185	109/1590	0.631321	0.834246	552471/413928/551974/409926/551158/113219015/552323/107965674/410678/724744/552097/100578560	LOC552471/LOC413928/LOC551974/LOC409926/LOC551158/LOC113219015/LOC552323/LOC107965674/LOC410678/LOC724744/LOC552097/LOC100578560	12
CC	GO:0000428	DNA-directed RNA polymerase complex	1/185	11/1590	0.744681	0.95011	408923	LOC408923	1
CC	GO:0055029	nuclear DNA-directed RNA polymerase complex	1/185	11/1590	0.744681	0.95011	408923	LOC408923	1
CC	GO:0030880	RNA polymerase complex	1/185	12/1590	0.774595	0.956852	408923	LOC408923	1
CC	GO:0043227	membrane-bounded organelle	40/185	379/1590	0.799639	0.956852	411677/552471/410092/725146/102656425/724943/551974/410889/410636/408923/552161/102656008/725789/102655440/552360/410004/724827/726757/725515/409749/408984/107965674/552387/410347/411231/551408/413014/724628/408872/552403/100579034/725797/413558/726042/102654114/102655688/726222/100578188/725881/102654398	LOC411677/LOC552471/LOC410092/LOC725146/LOC102656425/LOC724943/LOC551974/LOC410889/LOC410636/LOC408923/LOC552161/LOC102656008/LOC725789/LOC102655440/LOC552360/LOC410004/LOC724827/LOC726757/LOC725515/LOC409749/Lin-52/LOC107965674/LOC552387/LOC410347/LOC411231/LOC551408/LOC413014/LOC724628/LOC408872/LOC552403/LOC100579034/LOC725797/LOC413558/LOC726042/LOC102654114/LOC102655688/LOC726222/LOC10057818…	40
CC	GO:0061695	transferase complex, transferring phosphorus-containing groups	1/185	13/1590	0.80102	0.956852	408923	LOC408923	1
CC	GO:0043231	intracellular membrane-bounded organelle	38/185	368/1590	0.837922	0.956852	411677/552471/410092/725146/102656425/724943/551974/410889/410636/408923/552161/102656008/102655440/552360/410004/724827/726757/725515/409749/408984/107965674/552387/410347/411231/413014/724628/408872/552403/100579034/725797/413558/726042/102654114/102655688/726222/100578188/725881/102654398	LOC411677/LOC552471/LOC410092/LOC725146/LOC102656425/LOC724943/LOC551974/LOC410889/LOC410636/LOC408923/LOC552161/LOC102656008/LOC102655440/LOC552360/LOC410004/LOC724827/LOC726757/LOC725515/LOC409749/Lin-52/LOC107965674/LOC552387/LOC410347/LOC411231/LOC413014/LOC724628/LOC408872/LOC552403/LOC100579034/LOC725797/LOC413558/LOC726042/LOC102654114/LOC102655688/LOC726222/LOC100578188/LOC725881/LOC10265…	38
CC	GO:0043228	non-membrane-bounded organelle	19/185	196/1590	0.847598	0.956852	552116/552471/726487/413928/409926/726542/727247/551158/113219015/726447/107965674/410678/724744/552097/102654114/726692/100578560/724128/411894	LOC552116/LOC552471/LOC726487/LOC413928/LOC409926/LOC726542/LOC727247/LOC551158/LOC113219015/LOC726447/LOC107965674/LOC410678/LOC724744/LOC552097/LOC102654114/LOC726692/LOC100578560/LOC724128/LOC411894	19
CC	GO:0043232	intracellular non-membrane-bounded organelle	19/185	196/1590	0.847598	0.956852	552116/552471/726487/413928/409926/726542/727247/551158/113219015/726447/107965674/410678/724744/552097/102654114/726692/100578560/724128/411894	LOC552116/LOC552471/LOC726487/LOC413928/LOC409926/LOC726542/LOC727247/LOC551158/LOC113219015/LOC726447/LOC107965674/LOC410678/LOC724744/LOC552097/LOC102654114/LOC726692/LOC100578560/LOC724128/LOC411894	19
CC	GO:1990234	transferase complex	2/185	28/1590	0.855597	0.956852	408923/727247	LOC408923/LOC727247	2
CC	GO:0044431	Golgi apparatus part	1/185	16/1590	0.863189	0.956852	552387	LOC552387	1
CC	GO:0005794	Golgi apparatus	1/185	17/1590	0.879269	0.956852	552387	LOC552387	1
CC	GO:0030286	dynein complex	1/185	17/1590	0.879269	0.956852	411894	LOC411894	1
CC	GO:0005875	microtubule associated complex	1/185	19/1590	0.906005	0.971658	411894	LOC411894	1
CC	GO:0015630	microtubule cytoskeleton	1/185	24/1590	0.949804	0.993583	411894	LOC411894	1
CC	GO:0015629	actin cytoskeleton	1/185	28/1590	0.969657	0.993583	724128	LOC724128	1
CC	GO:0044430	cytoskeletal part	2/185	50/1590	0.985472	0.993583	724128/411894	LOC724128/LOC411894	2
CC	GO:0005856	cytoskeleton	2/185	53/1590	0.989569	0.993583	724128/411894	LOC724128/LOC411894	2
CC	GO:0005634	nucleus	19/185	255/1590	0.993583	0.993583	725146/551974/408923/552161/102656008/410004/726757/725515/409749/408984/410347/411231/724628/408872/552403/100579034/413558/102654114/102654398	LOC725146/LOC551974/LOC408923/LOC552161/LOC102656008/LOC410004/LOC726757/LOC725515/LOC409749/Lin-52/LOC410347/LOC411231/LOC724628/LOC408872/LOC552403/LOC100579034/LOC413558/LOC102654114/LOC102654398	19
MF	GO:0004298	threonine-type endopeptidase activity	11/336	15/4382	4.75894e-10	4.23545e-08	100578243/113218757/409802/411206/411695/552579/552654/408353/411520/408986/551956	LOC100578243/LOC113218757/LOC409802/LOC411206/LOC411695/LOC552579/LOC552654/LOC408353/LOC411520/LOC408986/LOC551956	11
MF	GO:0070003	threonine-type peptidase activity	11/336	15/4382	4.75894e-10	4.23545e-08	100578243/113218757/409802/411206/411695/552579/552654/408353/411520/408986/551956	LOC100578243/LOC113218757/LOC409802/LOC411206/LOC411695/LOC552579/LOC552654/LOC408353/LOC411520/LOC408986/LOC551956	11
MF	GO:0005215	transporter activity	45/336	281/4382	8.89853e-07	4.94066e-05	494509/412056/410114/413934/413553/409649/725420/551806/100578247/725456/551053/409646/410915/552149/107964338/724952/726871/494511/551046/408695/102655153/726079/413816/724227/100577451/100577385/408696/100576458/107965338/411403/726392/552387/551541/409074/411699/552634/726042/412489/406082/552279/411685/552704/102655622/726222/552592	LOC494509/LOC412056/LOC410114/LOC413934/LOC413553/LOC409649/LOC725420/LOC551806/LOC100578247/LOC725456/LOC551053/LOC409646/LOC410915/LOC552149/LOC107964338/LOC724952/LOC726871/Gat-1B/LOC551046/LOC408695/LOC102655153/nAChRb2/LOC413816/LOC724227/LOC100577451/LOC100577385/LOC408696/LOC100576458/LOC107965338/LOC411403/LOC726392/LOC552387/LOC551541/LOC409074/LOC411699/LOC552634/LOC726042/LOC412489/nAC…	45
MF	GO:0016491	oxidoreductase activity	43/336	265/4382	1.11026e-06	4.94066e-05	725343/552811/411813/413908/410828/551179/410042/551401/552712/409097/725146/408603/552429/413478/410747/412209/411140/552105/726997/551223/100578218/551560/727599/408650/100576547/410734/409355/411852/410733/408288/724827/410082/551541/443552/408622/100578936/724666/727199/726042/725427/409712/725527/725881	LOC725343/LOC552811/LOC411813/LOC413908/LOC410828/LOC551179/LOC410042/LOC551401/LOC552712/MsrA/LOC725146/LOC408603/LOC552429/LOC413478/LOC410747/LOC412209/LOC411140/LOC552105/LOC726997/LOC551223/LOC100578218/LOC551560/LOC727599/LOC408650/LOC100576547/LOC410734/LOC409355/LOC411852/LOC410733/LOC408288/LOC724827/Sod2/LOC551541/Cat/LOC408622/LOC100578936/LOC724666/LOC727199/LOC726042/LOC725427/LOC409…	43
MF	GO:0022857	transmembrane transporter activity	40/336	252/4382	4.82312e-06	0.000171703	494509/412056/410114/413934/413553/725420/551806/100578247/725456/551053/409646/410915/552149/107964338/724952/726871/494511/551046/102655153/726079/413816/724227/100577385/100576458/107965338/411403/726392/552387/551541/409074/411699/552634/726042/406082/552279/411685/552704/102655622/726222/552592	LOC494509/LOC412056/LOC410114/LOC413934/LOC413553/LOC725420/LOC551806/LOC100578247/LOC725456/LOC551053/LOC409646/LOC410915/LOC552149/LOC107964338/LOC724952/LOC726871/Gat-1B/LOC551046/LOC102655153/nAChRb2/LOC413816/LOC724227/LOC100577385/LOC100576458/LOC107965338/LOC411403/LOC726392/LOC552387/LOC551541/LOC409074/LOC411699/LOC552634/LOC726042/nAChRa8/LOC552279/LOC411685/LOC552704/LOC102655622/LOC72…	40
MF	GO:0004175	endopeptidase activity	24/336	118/4382	6.57934e-06	0.000195187	726286/550671/100578243/113218757/724250/724553/409802/411206/411695/552579/552301/409143/409691/411358/552654/408353/411520/409626/724208/408986/100576326/725154/102656186/551956	LOC726286/LOC550671/LOC100578243/LOC113218757/LOC724250/LOC724553/LOC409802/LOC411206/LOC411695/LOC552579/LOC552301/LOC409143/LOC409691/LOC411358/LOC552654/LOC408353/LOC411520/LOC409626/LOC724208/LOC408986/LOC100576326/LOC725154/LOC102656186/LOC551956	24
MF	GO:0048037	cofactor binding	30/336	196/4382	0.000158241	0.00402383	725343/411813/413908/410828/551179/410042/552712/409063/102656425/410432/408603/724239/410747/412209/410636/552105/551223/551560/408909/100576547/412276/410734/410733/408288/443552/725427/409712/725527/550686/551208	LOC725343/LOC411813/LOC413908/LOC410828/LOC551179/LOC410042/LOC552712/LOC409063/LOC102656425/LOC410432/LOC408603/LOC724239/LOC410747/LOC412209/LOC410636/LOC552105/LOC551223/LOC551560/LOC408909/LOC100576547/LOC412276/LOC410734/LOC410733/LOC408288/Cat/LOC725427/LOC409712/LOC725527/LOC550686/LOC551208	30
MF	GO:0016651	oxidoreductase activity, acting on NAD(P)H	5/336	10/4382	0.000469797	0.00929154	100578218/727599/724827/727199/725881	LOC100578218/LOC727599/LOC724827/LOC727199/LOC725881	5
MF	GO:1901682	sulfur compound transmembrane transporter activity	5/336	10/4382	0.000469797	0.00929154	413934/724952/413816/726392/552279	LOC413934/LOC724952/LOC413816/LOC726392/LOC552279	5
MF	GO:0015103	inorganic anion transmembrane transporter activity	5/336	11/4382	0.000807501	0.0143735	413934/724952/413816/726392/552279	LOC413934/LOC724952/LOC413816/LOC726392/LOC552279	5
MF	GO:0015318	inorganic molecular entity transmembrane transporter activity	21/336	134/4382	0.0011356	0.0169481	494509/413934/413553/725420/100578247/725456/107964338/724952/494511/551046/726079/413816/411403/726392/551541/409074/726042/406082/552279/552704/726222	LOC494509/LOC413934/LOC413553/LOC725420/LOC100578247/LOC725456/LOC107964338/LOC724952/Gat-1B/LOC551046/nAChRb2/LOC413816/LOC411403/LOC726392/LOC551541/LOC409074/LOC726042/nAChRa8/LOC552279/LOC552704/LOC726222	21
MF	GO:0009055	electron transfer activity	7/336	23/4382	0.00122331	0.0169481	552105/100578218/409355/551541/727199/726042/725527	LOC552105/LOC100578218/LOC409355/LOC551541/LOC727199/LOC726042/LOC725527	7
MF	GO:0008233	peptidase activity	28/336	201/4382	0.00123779	0.0169481	551524/726286/550671/100578243/113218757/724250/410627/724553/411058/409802/411206/411695/552579/552301/409143/409691/411358/552654/408353/411520/409626/409387/724208/408986/100576326/725154/102656186/551956	LOC551524/LOC726286/LOC550671/LOC100578243/LOC113218757/LOC724250/LOC410627/LOC724553/LOC411058/LOC409802/LOC411206/LOC411695/LOC552579/LOC552301/LOC409143/LOC409691/LOC411358/LOC552654/LOC408353/LOC411520/LOC409626/LOC409387/LOC724208/LOC408986/LOC100576326/LOC725154/LOC102656186/LOC551956	28
MF	GO:0042302	structural constituent of cuticle	9/336	37/4382	0.00149072	0.0181677	100577189/724649/412202/100576886/725557/107964828/724777/724694/100576341	CPR6/CPR21/CPR28/LOC100576886/LOC725557/LOC107964828/CPR14/CPR22/CPR16	9
MF	GO:0070011	peptidase activity, acting on L-amino acid peptides	27/336	194/4382	0.00153099	0.0181677	551524/726286/550671/100578243/113218757/724250/410627/724553/409802/411206/411695/552579/552301/409143/409691/411358/552654/408353/411520/409626/409387/724208/408986/100576326/725154/102656186/551956	LOC551524/LOC726286/LOC550671/LOC100578243/LOC113218757/LOC724250/LOC410627/LOC724553/LOC409802/LOC411206/LOC411695/LOC552579/LOC552301/LOC409143/LOC409691/LOC411358/LOC552654/LOC408353/LOC411520/LOC409626/LOC409387/LOC724208/LOC408986/LOC100576326/LOC725154/LOC102656186/LOC551956	27
MF	GO:0022890	inorganic cation transmembrane transporter activity	12/336	62/4382	0.00220444	0.0241467	494509/413553/725420/100578247/725456/494511/411403/551541/409074/726042/552704/726222	LOC494509/LOC413553/LOC725420/LOC100578247/LOC725456/Gat-1B/LOC411403/LOC551541/LOC409074/LOC726042/LOC552704/LOC726222	12
MF	GO:0015075	ion transmembrane transporter activity	22/336	151/4382	0.00230615	0.0241467	494509/413934/413553/725420/100578247/725456/107964338/724952/494511/551046/726079/413816/411403/726392/551541/409074/552634/726042/406082/552279/552704/726222	LOC494509/LOC413934/LOC413553/LOC725420/LOC100578247/LOC725456/LOC107964338/LOC724952/Gat-1B/LOC551046/nAChRb2/LOC413816/LOC411403/LOC726392/LOC551541/LOC409074/LOC552634/LOC726042/nAChRa8/LOC552279/LOC552704/LOC726222	22
MF	GO:0008324	cation transmembrane transporter activity	13/336	73/4382	0.00318439	0.0314901	494509/413553/725420/100578247/725456/494511/411403/551541/409074/552634/726042/552704/726222	LOC494509/LOC413553/LOC725420/LOC100578247/LOC725456/Gat-1B/LOC411403/LOC551541/LOC409074/LOC552634/LOC726042/LOC552704/LOC726222	13
MF	GO:0050662	coenzyme binding	17/336	109/4382	0.00347877	0.0325905	725343/411813/410042/552712/409063/410432/408603/724239/410747/100576547/412276/410734/410733/408288/725427/409712/551208	LOC725343/LOC411813/LOC410042/LOC552712/LOC409063/LOC410432/LOC408603/LOC724239/LOC410747/LOC100576547/LOC412276/LOC410734/LOC410733/LOC408288/LOC725427/LOC409712/LOC551208	17
MF	GO:0050660	flavin adenine dinucleotide binding	9/336	44/4382	0.00527113	0.0448303	725343/408603/410747/100576547/410734/410733/408288/725427/409712	LOC725343/LOC408603/LOC410747/LOC100576547/LOC410734/LOC410733/LOC408288/LOC725427/LOC409712	9
MF	GO:0005198	structural molecule activity	20/336	142/4382	0.0053363	0.0448303	100577189/552471/724649/413928/412202/409926/100576886/551158/113219015/725557/107964828/107965674/410678/724777/724744/552097/724694/724263/100578560/100576341	CPR6/LOC552471/CPR21/LOC413928/CPR28/LOC409926/LOC100576886/LOC551158/LOC113219015/LOC725557/LOC107964828/LOC107965674/LOC410678/CPR14/LOC724744/LOC552097/CPR22/LOC724263/LOC100578560/CPR16	20
MF	GO:0008509	anion transmembrane transporter activity	5/336	16/4382	0.00554083	0.0448303	413934/724952/413816/726392/552279	LOC413934/LOC724952/LOC413816/LOC726392/LOC552279	5
MF	GO:0046873	metal ion transmembrane transporter activity	8/336	39/4382	0.00823354	0.0613016	494509/413553/725420/100578247/725456/494511/411403/552704	LOC494509/LOC413553/LOC725420/LOC100578247/LOC725456/Gat-1B/LOC411403/LOC552704	8
MF	GO:0016614	oxidoreductase activity, acting on CH-OH group of donors	9/336	47/4382	0.00826538	0.0613016	411813/410042/552712/408603/410747/100576547/410734/410733/725427	LOC411813/LOC410042/LOC552712/LOC408603/LOC410747/LOC100576547/LOC410734/LOC410733/LOC725427	9
MF	GO:0004252	serine-type endopeptidase activity	11/336	65/4382	0.00954964	0.0679935	726286/550671/724250/552301/409143/411358/409626/724208/100576326/725154/102656186	LOC726286/LOC550671/LOC724250/LOC552301/LOC409143/LOC411358/LOC409626/LOC724208/LOC100576326/LOC725154/LOC102656186	11
MF	GO:0015077	monovalent inorganic cation transmembrane transporter activity	8/336	44/4382	0.0169766	0.116224	725420/100578247/725456/494511/551541/409074/726042/726222	LOC725420/LOC100578247/LOC725456/Gat-1B/LOC551541/LOC409074/LOC726042/LOC726222	8
MF	GO:0051082	unfolded protein binding	4/336	15/4382	0.0235327	0.155141	411700/411071/408928/102656136	LOC411700/LOC411071/Hsp90/LOC102656136	4
MF	GO:0008236	serine-type peptidase activity	11/336	75/4382	0.0263552	0.157371	726286/550671/724250/552301/409143/411358/409626/724208/100576326/725154/102656186	LOC726286/LOC550671/LOC724250/LOC552301/LOC409143/LOC411358/LOC409626/LOC724208/LOC100576326/LOC725154/LOC102656186	11
MF	GO:0017171	serine hydrolase activity	11/336	75/4382	0.0263552	0.157371	726286/550671/724250/552301/409143/411358/409626/724208/100576326/725154/102656186	LOC726286/LOC550671/LOC724250/LOC552301/LOC409143/LOC411358/LOC409626/LOC724208/LOC100576326/LOC725154/LOC102656186	11
MF	GO:0051536	iron-sulfur cluster binding	5/336	23/4382	0.0274073	0.157371	102656425/410636/552105/408909/725527	LOC102656425/LOC410636/LOC552105/LOC408909/LOC725527	5
MF	GO:0051540	metal cluster binding	5/336	23/4382	0.0274073	0.157371	102656425/410636/552105/408909/725527	LOC102656425/LOC410636/LOC552105/LOC408909/LOC725527	5
MF	GO:0005319	lipid transporter activity	4/336	16/4382	0.02953	0.16426	408695/100577451/408696/412489	LOC408695/LOC100577451/LOC408696/LOC412489	4
MF	GO:0000988	transcription factor activity, protein binding	5/336	24/4382	0.0325156	0.165365	725146/552161/409749/410347/552403	LOC725146/LOC552161/LOC409749/LOC410347/LOC552403	5
MF	GO:0000989	transcription factor activity, transcription factor binding	5/336	24/4382	0.0325156	0.165365	725146/552161/409749/410347/552403	LOC725146/LOC552161/LOC409749/LOC410347/LOC552403	5
MF	GO:0003712	transcription cofactor activity	5/336	24/4382	0.0325156	0.165365	725146/552161/409749/410347/552403	LOC725146/LOC552161/LOC409749/LOC410347/LOC552403	5
MF	GO:0046982	protein heterodimerization activity	6/336	37/4382	0.0598336	0.295844	552116/726487/408923/726542/726447/726692	LOC552116/LOC726487/LOC408923/LOC726542/LOC726447/LOC726692	6
MF	GO:0016758	transferase activity, transferring hexosyl groups	7/336	48/4382	0.0709311	0.304755	409203/725997/411021/727593/726253/102655688/725017	LOC409203/LOC725997/LOC411021/LOC727593/LOC726253/LOC102655688/LOC725017	7
MF	GO:0005326	neurotransmitter transporter activity	3/336	13/4382	0.0718566	0.304755	725420/725456/494511	LOC725420/LOC725456/Gat-1B	3
MF	GO:0005328	neurotransmitter:sodium symporter activity	3/336	13/4382	0.0718566	0.304755	725420/725456/494511	LOC725420/LOC725456/Gat-1B	3
MF	GO:0015294	solute:cation symporter activity	3/336	13/4382	0.0718566	0.304755	725420/725456/494511	LOC725420/LOC725456/Gat-1B	3
MF	GO:0015370	solute:sodium symporter activity	3/336	13/4382	0.0718566	0.304755	725420/725456/494511	LOC725420/LOC725456/Gat-1B	3
MF	GO:0015081	sodium ion transmembrane transporter activity	4/336	21/4382	0.0719086	0.304755	725420/100578247/725456/494511	LOC725420/LOC100578247/LOC725456/Gat-1B	4
MF	GO:0003735	structural constituent of ribosome	11/336	89/4382	0.0761207	0.315104	552471/413928/409926/551158/113219015/107965674/410678/724744/552097/724263/100578560	LOC552471/LOC413928/LOC409926/LOC551158/LOC113219015/LOC107965674/LOC410678/LOC724744/LOC552097/LOC724263/LOC100578560	11
MF	GO:0015078	proton transmembrane transporter activity	4/336	22/4382	0.0828126	0.335014	551541/409074/726042/726222	LOC551541/LOC409074/LOC726042/LOC726222	4
MF	GO:0008061	chitin binding	6/336	42/4382	0.0984406	0.389387	100577725/413679/100577576/413560/411058/100577362	LOC100577725/LOC413679/LOC100577576/LOC413560/LOC411058/LOC100577362	6
MF	GO:0016209	antioxidant activity	3/336	16/4382	0.118948	0.460275	411852/410082/443552	LOC411852/Sod2/Cat	3
MF	GO:0005506	iron ion binding	7/336	55/4382	0.124838	0.47279	413908/551179/412209/551223/551560/408650/551651	LOC413908/LOC551179/LOC412209/LOC551223/LOC551560/LOC408650/LOC551651	7
MF	GO:0051287	NAD binding	3/336	17/4382	0.136647	0.506733	411813/410042/551208	LOC411813/LOC410042/LOC551208	3
MF	GO:0016705	oxidoreductase activity, acting on paired donors, with incorporation or reduction of molecular oxygen	7/336	57/4382	0.143245	0.520358	413908/551179/412209/726997/551223/551560/408622	LOC413908/LOC551179/LOC412209/LOC726997/LOC551223/LOC551560/LOC408622	7
MF	GO:0015293	symporter activity	3/336	18/4382	0.155176	0.536749	725420/725456/494511	LOC725420/LOC725456/Gat-1B	3
MF	GO:0016757	transferase activity, transferring glycosyl groups	8/336	69/4382	0.155717	0.536749	409203/725997/411021/551749/727593/726253/102655688/725017	LOC409203/LOC725997/LOC411021/LOC551749/LOC727593/LOC726253/LOC102655688/LOC725017	8
MF	GO:0004930	G-protein-coupled receptor activity	9/336	80/4382	0.156803	0.536749	100578046/768250/100578296/102656779/100578696/726393/406127/412591/406111	LOC100578046/Lop2/LOC100578296/LOC102656779/LOC100578696/LOC726393/Uvop/LOC412591/Dop1	9
MF	GO:0016667	oxidoreductase activity, acting on a sulfur group of donors	2/336	10/4382	0.175556	0.58792	409097/409355	MsrA/LOC409355	2
MF	GO:0004553	hydrolase activity, hydrolyzing O-glycosyl compounds	4/336	29/4382	0.178358	0.58792	411978/725832/410484/409814	LOC411978/LOC725832/LOC410484/LOC409814	4
MF	GO:0016627	oxidoreductase activity, acting on the CH-CH group of donors	3/336	20/4382	0.194308	0.628852	725146/408288/409712	LOC725146/LOC408288/LOC409712	3
MF	GO:0004497	monooxygenase activity	2/336	11/4382	0.204252	0.635627	726997/408622	LOC726997/LOC408622	2
MF	GO:0020037	heme binding	7/336	63/4382	0.205432	0.635627	413908/410828/551179/412209/551223/551560/443552	LOC413908/LOC410828/LOC551179/LOC412209/LOC551223/LOC551560/Cat	7
MF	GO:0140096	catalytic activity, acting on a protein	42/336	483/4382	0.207115	0.635627	409061/551524/726286/550671/552492/100578243/113218757/724250/410627/724553/411058/409802/411206/411695/409425/552579/552301/409143/409691/551723/411358/552654/408353/411520/409626/409387/413354/724208/408986/409959/100576326/725720/412560/725154/726380/102656186/551956/725592/725465/408406/411507/413467	LOC409061/LOC551524/LOC726286/LOC550671/LOC552492/LOC100578243/LOC113218757/LOC724250/LOC410627/LOC724553/LOC411058/LOC409802/LOC411206/LOC411695/LOC409425/LOC552579/LOC552301/LOC409143/LOC409691/LOC551723/LOC411358/LOC552654/LOC408353/LOC411520/LOC409626/LOC409387/LOC413354/LOC724208/LOC408986/LOC409959/LOC100576326/LOC725720/LOC412560/LOC725154/LOC726380/LOC102656186/LOC551956/LOC725592/LOC7254…	42
MF	GO:0015291	secondary active transmembrane transporter activity	3/336	21/4382	0.214708	0.639169	725420/725456/494511	LOC725420/LOC725456/Gat-1B	3
MF	GO:0046906	tetrapyrrole binding	7/336	64/4382	0.216687	0.639169	413908/410828/551179/412209/551223/551560/443552	LOC413908/LOC410828/LOC551179/LOC412209/LOC551223/LOC551560/Cat	7
MF	GO:0016798	hydrolase activity, acting on glycosyl bonds	4/336	32/4382	0.227231	0.639169	411978/725832/410484/409814	LOC411978/LOC725832/LOC410484/LOC409814	4
MF	GO:0005509	calcium ion binding	9/336	88/4382	0.230477	0.639169	409061/409367/726147/408379/409533/413210/408982/551605/411982	LOC409061/LOC409367/LOC726147/TpnCIIIa/LOC409533/LOC413210/LOC408982/LOC551605/LOC411982	9
MF	GO:0005507	copper ion binding	2/336	12/4382	0.233404	0.639169	552811/726997	LOC552811/LOC726997	2
MF	GO:0030414	peptidase inhibitor activity	2/336	12/4382	0.233404	0.639169	102653764/408864	LOC102653764/LOC408864	2
MF	GO:0061134	peptidase regulator activity	2/336	12/4382	0.233404	0.639169	102653764/408864	LOC102653764/LOC408864	2
MF	GO:0140110	transcription regulator activity	11/336	113/4382	0.246679	0.665286	725146/726550/726230/408923/552161/102656008/409749/410347/408872/552403/413558	LOC725146/LOC726550/LOC726230/LOC408923/LOC552161/LOC102656008/LOC409749/LOC410347/LOC408872/LOC552403/LOC413558	11
MF	GO:0043169	cation binding	35/336	407/4382	0.255564	0.678962	409061/552811/413908/410828/551524/551179/413318/411691/409367/726147/406114/408379/408691/412209/725067/113218958/726997/551223/409533/413429/102656008/551560/408650/409835/413210/725515/410082/411538/100578235/408982/408872/551605/413558/411982/551651	LOC409061/LOC552811/LOC413908/LOC410828/LOC551524/LOC551179/LOC413318/LOC411691/LOC409367/LOC726147/LOC406114/TpnCIIIa/LOC408691/LOC412209/LOC725067/LOC113218958/LOC726997/LOC551223/LOC409533/LOC413429/LOC102656008/LOC551560/LOC408650/LOC409835/LOC413210/LOC725515/Sod2/LOC411538/LOC100578235/LOC408982/LOC408872/LOC551605/LOC413558/LOC411982/LOC551651	35
MF	GO:0015267	channel activity	8/336	80/4382	0.268397	0.692387	551806/100578247/410915/552149/107964338/551046/726079/406082	LOC551806/LOC100578247/LOC410915/LOC552149/LOC107964338/LOC551046/nAChRb2/nAChRa8	8
MF	GO:0022803	passive transmembrane transporter activity	8/336	80/4382	0.268397	0.692387	551806/100578247/410915/552149/107964338/551046/726079/406082	LOC551806/LOC100578247/LOC410915/LOC552149/LOC107964338/LOC551046/nAChRb2/nAChRa8	8
MF	GO:0046872	metal ion binding	34/336	404/4382	0.304354	0.773929	409061/552811/413908/410828/551524/551179/413318/411691/409367/726147/408379/408691/412209/725067/113218958/726997/551223/409533/413429/102656008/551560/408650/409835/413210/725515/410082/411538/100578235/408982/408872/551605/413558/411982/551651	LOC409061/LOC552811/LOC413908/LOC410828/LOC551524/LOC551179/LOC413318/LOC411691/LOC409367/LOC726147/TpnCIIIa/LOC408691/LOC412209/LOC725067/LOC113218958/LOC726997/LOC551223/LOC409533/LOC413429/LOC102656008/LOC551560/LOC408650/LOC409835/LOC413210/LOC725515/Sod2/LOC411538/LOC100578235/LOC408982/LOC408872/LOC551605/LOC413558/LOC411982/LOC551651	34
MF	GO:0008146	sulfotransferase activity	2/336	15/4382	0.321392	0.783824	550998/413914	LOC550998/LOC413914	2
MF	GO:0016684	oxidoreductase activity, acting on peroxide as acceptor	2/336	15/4382	0.321392	0.783824	411852/443552	LOC411852/Cat	2
MF	GO:0016746	transferase activity, transferring acyl groups	5/336	49/4382	0.321456	0.783824	724951/409425/100578733/724995/550686	LOC724951/LOC409425/LOC100578733/LOC724995/LOC550686	5
MF	GO:0016616	oxidoreductase activity, acting on the CH-OH group of donors, NAD or NADP as acceptor	3/336	27/4382	0.342969	0.820469	411813/410042/552712	LOC411813/LOC410042/LOC552712	3
MF	GO:0016782	transferase activity, transferring sulfur-containing groups	2/336	16/4382	0.350313	0.820469	550998/413914	LOC550998/LOC413914	2
MF	GO:0016810	hydrolase activity, acting on carbon-nitrogen (but not peptide) bonds	2/336	16/4382	0.350313	0.820469	412484/727472	Pgrp-s2/PGRP-S3	2
MF	GO:0016741	transferase activity, transferring one-carbon groups	5/336	53/4382	0.384032	0.887763	551401/409857/724216/412557/726380	LOC551401/LOC409857/LOC724216/LOC412557/LOC726380	5
MF	GO:0004857	enzyme inhibitor activity	2/336	18/4382	0.406755	0.928235	102653764/408864	LOC102653764/LOC408864	2
MF	GO:0005102	signaling receptor binding	3/336	31/4382	0.42846	0.929897	503862/102656552/726526	Crz/LOC102656552/NPF	3
MF	GO:0005230	extracellular ligand-gated ion channel activity	3/336	31/4382	0.42846	0.929897	551046/726079/406082	LOC551046/nAChRb2/nAChRa8	3
MF	GO:0016830	carbon-carbon lyase activity	2/336	19/4382	0.434087	0.929897	409063/725455	LOC409063/LOC725455	2
MF	GO:0030545	receptor regulator activity	2/336	19/4382	0.434087	0.929897	102656552/726526	LOC102656552/NPF	2
MF	GO:0048018	receptor ligand activity	2/336	19/4382	0.434087	0.929897	102656552/726526	LOC102656552/NPF	2
MF	GO:0022804	active transmembrane transporter activity	4/336	44/4382	0.439477	0.929897	725420/725456/494511/411685	LOC725420/LOC725456/Gat-1B/LOC411685	4
MF	GO:0015276	ligand-gated ion channel activity	3/336	32/4382	0.449276	0.929897	551046/726079/406082	LOC551046/nAChRb2/nAChRa8	3
MF	GO:0022834	ligand-gated channel activity	3/336	32/4382	0.449276	0.929897	551046/726079/406082	LOC551046/nAChRb2/nAChRa8	3
MF	GO:0046914	transition metal ion binding	20/336	250/4382	0.455637	0.931929	552811/413908/551524/551179/413318/411691/408691/412209/725067/726997/551223/102656008/551560/408650/409835/725515/100578235/408872/413558/551651	LOC552811/LOC413908/LOC551524/LOC551179/LOC413318/LOC411691/LOC408691/LOC412209/LOC725067/LOC726997/LOC551223/LOC102656008/LOC551560/LOC408650/LOC409835/LOC725515/LOC100578235/LOC408872/LOC413558/LOC551651	20
MF	GO:0030246	carbohydrate binding	2/336	20/4382	0.460729	0.931929	551581/725832	LOC551581/LOC725832	2
MF	GO:0008238	exopeptidase activity	2/336	21/4382	0.486626	0.973252	551524/410627	LOC551524/LOC410627	2
MF	GO:0008168	methyltransferase activity	4/336	48/4382	0.508188	0.999966	409857/724216/412557/726380	LOC409857/LOC724216/LOC412557/LOC726380	4
MF	GO:0016791	phosphatase activity	3/336	36/4382	0.529081	0.999966	552492/413429/408301	LOC552492/LOC413429/LOC408301	3
MF	GO:0022836	gated channel activity	3/336	36/4382	0.529081	0.999966	551046/726079/406082	LOC551046/nAChRb2/nAChRa8	3
MF	GO:0022839	ion gated channel activity	3/336	36/4382	0.529081	0.999966	551046/726079/406082	LOC551046/nAChRb2/nAChRa8	3
MF	GO:0003678	DNA helicase activity	1/336	10/4382	0.55005	0.999966	726816	LOC726816	1
MF	GO:0016765	transferase activity, transferring alkyl or aryl (other than methyl) groups	1/336	10/4382	0.55005	0.999966	725592	LOC725592	1
MF	GO:0005549	odorant binding	11/336	146/4382	0.571094	0.999966	406101/677678/677665/410603/107963999/551719/410068/677668/677677/102654452/100577921	Obp4/Obp12/Obp19/LOC410603/LOC107963999/Obp16/Obp10/Obp7/Obp18/LOC102654452/Or131	11
MF	GO:0043565	sequence-specific DNA binding	4/336	52/4382	0.572883	0.999966	413318/102656008/408872/413558	LOC413318/LOC102656008/LOC408872/LOC413558	4
MF	GO:0004180	carboxypeptidase activity	1/336	11/4382	0.58463	0.999966	551524	LOC551524	1
MF	GO:0004601	peroxidase activity	1/336	11/4382	0.58463	0.999966	443552	Cat	1
MF	GO:0008757	S-adenosylmethionine-dependent methyltransferase activity	1/336	11/4382	0.58463	0.999966	726380	LOC726380	1
MF	GO:0016788	hydrolase activity, acting on ester bonds	10/336	136/4382	0.603823	0.999966	552073/551879/552492/412829/413429/551805/100579024/552728/726934/408301	LOC552073/LOC551879/LOC552492/LOC412829/LOC413429/LOC551805/LOC100579024/LOC552728/LOC726934/LOC408301	10
MF	GO:0004521	endoribonuclease activity	1/336	12/4382	0.61656	0.999966	552728	LOC552728	1
MF	GO:0046983	protein dimerization activity	7/336	98/4382	0.634389	0.999966	552116/726487/408923/726542/551607/726447/726692	LOC552116/LOC726487/LOC408923/LOC726542/LOC551607/LOC726447/LOC726692	7
MF	GO:0003700	DNA-binding transcription factor activity	6/336	85/4382	0.644431	0.999966	726550/726230/408923/102656008/408872/413558	LOC726550/LOC726230/LOC408923/LOC102656008/LOC408872/LOC413558	6
MF	GO:0005261	cation channel activity	1/336	13/4382	0.646042	0.999966	100578247	LOC100578247	1
MF	GO:0008138	protein tyrosine/serine/threonine phosphatase activity	1/336	13/4382	0.646042	0.999966	552492	LOC552492	1
MF	GO:0042578	phosphoric ester hydrolase activity	4/336	58/4382	0.660286	0.999966	552492/413429/726934/408301	LOC552492/LOC413429/LOC726934/LOC408301	4
MF	GO:0005216	ion channel activity	5/336	75/4382	0.692505	0.999966	100578247/107964338/551046/726079/406082	LOC100578247/LOC107964338/LOC551046/nAChRb2/nAChRa8	5
MF	GO:0022838	substrate-specific channel activity	5/336	75/4382	0.692505	0.999966	100578247/107964338/551046/726079/406082	LOC100578247/LOC107964338/LOC551046/nAChRb2/nAChRa8	5
MF	GO:0016887	ATPase activity	4/336	61/4382	0.699186	0.999966	412748/726513/724865/411685	LOC412748/LOC726513/LOC724865/LOC411685	4
MF	GO:0004519	endonuclease activity	1/336	16/4382	0.721602	0.999966	552728	LOC552728	1
MF	GO:0030170	pyridoxal phosphate binding	2/336	33/4382	0.732235	0.999966	409063/724239	LOC409063/LOC724239	2
MF	GO:0070279	vitamin B6 binding	2/336	33/4382	0.732235	0.999966	409063/724239	LOC409063/LOC724239	2
MF	GO:0016829	lyase activity	3/336	49/4382	0.737222	0.999966	409063/551986/725455	LOC409063/LOC551986/LOC725455	3
MF	GO:0003755	peptidyl-prolyl cis-trans isomerase activity	1/336	17/4382	0.743027	0.999966	551723	LOC551723	1
MF	GO:0016831	carboxy-lyase activity	1/336	17/4382	0.743027	0.999966	409063	LOC409063	1
MF	GO:0016859	cis-trans isomerase activity	1/336	17/4382	0.743027	0.999966	551723	LOC551723	1
MF	GO:0052689	carboxylic ester hydrolase activity	1/336	17/4382	0.743027	0.999966	100579024	LOC100579024	1
MF	GO:0005543	phospholipid binding	2/336	34/4382	0.747378	0.999966	412842/409533	LOC412842/LOC409533	2
MF	GO:0008081	phosphoric diester hydrolase activity	1/336	18/4382	0.762808	0.999966	726934	LOC726934	1
MF	GO:0019842	vitamin binding	2/336	36/4382	0.77547	0.999966	409063/724239	LOC409063/LOC724239	2
MF	GO:0008270	zinc ion binding	11/336	173/4382	0.786139	0.999966	551524/413318/411691/408691/725067/102656008/409835/725515/100578235/408872/413558	LOC551524/LOC413318/LOC411691/LOC408691/LOC725067/LOC102656008/LOC409835/LOC725515/LOC100578235/LOC408872/LOC413558	11
MF	GO:0004540	ribonuclease activity	1/336	20/4382	0.79793	0.999966	552728	LOC552728	1
MF	GO:0003677	DNA binding	21/336	319/4382	0.804854	0.999966	552116/413318/412296/726487/102656008/726542/408633/412839/552213/726757/726447/726978/408872/726879/413558/724801/102654114/413391/725574/726692/102654398	LOC552116/LOC413318/LOC412296/LOC726487/LOC102656008/LOC726542/LOC408633/LOC412839/LOC552213/LOC726757/LOC726447/LOC726978/LOC408872/LOC726879/LOC413558/LOC724801/LOC102654114/LOC413391/LOC725574/LOC726692/LOC102654398	21
MF	GO:0003899	DNA-directed 5'-3' RNA polymerase activity	1/336	22/4382	0.827865	0.999966	102655679	LOC102655679	1
MF	GO:0034062	5'-3' RNA polymerase activity	1/336	22/4382	0.827865	0.999966	102655679	LOC102655679	1
MF	GO:0097747	RNA polymerase activity	1/336	22/4382	0.827865	0.999966	102655679	LOC102655679	1
MF	GO:0008289	lipid binding	2/336	41/4382	0.834052	0.999966	412842/409533	LOC412842/LOC409533	2
MF	GO:0015399	primary active transmembrane transporter activity	1/336	23/4382	0.84113	0.999966	411685	LOC411685	1
MF	GO:0015405	P-P-bond-hydrolysis-driven transmembrane transporter activity	1/336	23/4382	0.84113	0.999966	411685	LOC411685	1
MF	GO:0042626	ATPase activity, coupled to transmembrane movement of substances	1/336	23/4382	0.84113	0.999966	411685	LOC411685	1
MF	GO:0043492	ATPase activity, coupled to movement of substances	1/336	23/4382	0.84113	0.999966	411685	LOC411685	1
MF	GO:0016747	transferase activity, transferring acyl groups other than amino-acyl groups	1/336	24/4382	0.853376	0.999966	100578733	LOC100578733	1
MF	GO:0004386	helicase activity	1/336	25/4382	0.864681	0.999966	726816	LOC726816	1
MF	GO:0019783	ubiquitin-like protein-specific protease activity	1/336	27/4382	0.884749	0.999966	409387	LOC409387	1
MF	GO:0036459	thiol-dependent ubiquitinyl hydrolase activity	1/336	27/4382	0.884749	0.999966	409387	LOC409387	1
MF	GO:0101005	ubiquitinyl hydrolase activity	1/336	27/4382	0.884749	0.999966	409387	LOC409387	1
MF	GO:0003924	GTPase activity	5/336	100/4382	0.892092	0.999966	550827/724279/552042/408388/409633	LOC550827/LOC724279/LOC552042/LOC408388/LOC409633	5
MF	GO:0004721	phosphoprotein phosphatase activity	1/336	28/4382	0.893641	0.999966	552492	LOC552492	1
MF	GO:0004222	metalloendopeptidase activity	1/336	29/4382	0.901849	0.999966	724553	LOC724553	1
MF	GO:0035091	phosphatidylinositol binding	1/336	29/4382	0.901849	0.999966	412842	LOC412842	1
MF	GO:0004888	transmembrane signaling receptor activity	13/336	229/4382	0.906153	0.999966	410603/107963999/100578046/768250/100578296/102656779/100578696/726393/102654452/406127/412591/100577921/406111	LOC410603/LOC107963999/LOC100578046/Lop2/LOC100578296/LOC102656779/LOC100578696/LOC726393/LOC102654452/Uvop/LOC412591/Or131/Dop1	13
MF	GO:0030234	enzyme regulator activity	2/336	51/4382	0.91174	0.999966	102653764/408864	LOC102653764/LOC408864	2
MF	GO:0038023	signaling receptor activity	13/336	231/4382	0.912191	0.999966	410603/107963999/100578046/768250/100578296/102656779/100578696/726393/102654452/406127/412591/100577921/406111	LOC410603/LOC107963999/LOC100578046/Lop2/LOC100578296/LOC102656779/LOC100578696/LOC726393/LOC102654452/Uvop/LOC412591/Or131/Dop1	13
MF	GO:0060089	molecular transducer activity	13/336	231/4382	0.912191	0.999966	410603/107963999/100578046/768250/100578296/102656779/100578696/726393/102654452/406127/412591/100577921/406111	LOC410603/LOC107963999/LOC100578046/Lop2/LOC100578296/LOC102656779/LOC100578696/LOC726393/LOC102654452/Uvop/LOC412591/Or131/Dop1	13
MF	GO:0004871	signal transducer activity	13/336	232/4382	0.915087	0.999966	410603/107963999/100578046/768250/100578296/102656779/100578696/726393/102654452/406127/412591/100577921/406111	LOC410603/LOC107963999/LOC100578046/Lop2/LOC100578296/LOC102656779/LOC100578696/LOC726393/LOC102654452/Uvop/LOC412591/Or131/Dop1	13
MF	GO:0140097	catalytic activity, acting on DNA	1/336	31/4382	0.916418	0.999966	726816	LOC726816	1
MF	GO:0008237	metallopeptidase activity	2/336	53/4382	0.922485	0.999966	551524/724553	LOC551524/LOC724553	2
MF	GO:0042623	ATPase activity, coupled	1/336	34/4382	0.934328	0.999966	411685	LOC411685	1
MF	GO:0004518	nuclease activity	1/336	38/4382	0.952399	0.999966	552728	LOC552728	1
MF	GO:0003777	microtubule motor activity	1/336	39/4382	0.956081	0.999966	411894	LOC411894	1
MF	GO:0001883	purine nucleoside binding	5/336	119/4382	0.957297	0.999966	724279/552042/409342/411085/409633	LOC724279/LOC552042/LOC409342/LOC411085/LOC409633	5
MF	GO:0005525	GTP binding	5/336	119/4382	0.957297	0.999966	724279/552042/409342/411085/409633	LOC724279/LOC552042/LOC409342/LOC411085/LOC409633	5
MF	GO:0032549	ribonucleoside binding	5/336	119/4382	0.957297	0.999966	724279/552042/409342/411085/409633	LOC724279/LOC552042/LOC409342/LOC411085/LOC409633	5
MF	GO:0032550	purine ribonucleoside binding	5/336	119/4382	0.957297	0.999966	724279/552042/409342/411085/409633	LOC724279/LOC552042/LOC409342/LOC411085/LOC409633	5
MF	GO:0032561	guanyl ribonucleotide binding	5/336	119/4382	0.957297	0.999966	724279/552042/409342/411085/409633	LOC724279/LOC552042/LOC409342/LOC411085/LOC409633	5
MF	GO:0016773	phosphotransferase activity, alcohol group as acceptor	11/336	220/4382	0.95806	0.999966	409061/408989/411100/413354/409959/725720/412560/725465/408406/411507/413467	LOC409061/LOC408989/LOC411100/LOC413354/LOC409959/LOC725720/LOC412560/LOC725465/LOC408406/LOC411507/LOC413467	11
MF	GO:0001882	nucleoside binding	5/336	120/4382	0.959433	0.999966	724279/552042/409342/411085/409633	LOC724279/LOC552042/LOC409342/LOC411085/LOC409633	5
MF	GO:0004672	protein kinase activity	9/336	191/4382	0.963917	0.999966	409061/413354/409959/725720/412560/725465/408406/411507/413467	LOC409061/LOC413354/LOC409959/LOC725720/LOC412560/LOC725465/LOC408406/LOC411507/LOC413467	9
MF	GO:0016462	pyrophosphatase activity	12/336	240/4382	0.964057	0.999966	550827/412748/724279/552042/408388/726513/726205/409633/724865/411685/726816/411894	LOC550827/LOC412748/LOC724279/LOC552042/LOC408388/LOC726513/LOC726205/LOC409633/LOC724865/LOC411685/LOC726816/LOC411894	12
MF	GO:0016818	hydrolase activity, acting on acid anhydrides, in phosphorus-containing anhydrides	12/336	241/4382	0.965436	0.999966	550827/412748/724279/552042/408388/726513/726205/409633/724865/411685/726816/411894	LOC550827/LOC412748/LOC724279/LOC552042/LOC408388/LOC726513/LOC726205/LOC409633/LOC724865/LOC411685/LOC726816/LOC411894	12
MF	GO:0008234	cysteine-type peptidase activity	1/336	42/4382	0.965508	0.999966	409387	LOC409387	1
MF	GO:0019001	guanyl nucleotide binding	5/336	124/4382	0.967037	0.999966	724279/552042/409342/411085/409633	LOC724279/LOC552042/LOC409342/LOC411085/LOC409633	5
MF	GO:0098772	molecular function regulator	4/336	106/4382	0.967778	0.999966	102653764/102656552/408864/726526	LOC102653764/LOC102656552/LOC408864/NPF	4
MF	GO:0016817	hydrolase activity, acting on acid anhydrides	12/336	245/4382	0.970493	0.999966	550827/412748/724279/552042/408388/726513/726205/409633/724865/411685/726816/411894	LOC550827/LOC412748/LOC724279/LOC552042/LOC408388/LOC726513/LOC726205/LOC409633/LOC724865/LOC411685/LOC726816/LOC411894	12
MF	GO:0016853	isomerase activity	1/336	44/4382	0.970643	0.999966	551723	LOC551723	1
MF	GO:0017111	nucleoside-triphosphatase activity	11/336	235/4382	0.97727	0.999966	550827/412748/724279/552042/408388/726513/409633/724865/411685/726816/411894	LOC550827/LOC412748/LOC724279/LOC552042/LOC408388/LOC726513/LOC409633/LOC724865/LOC411685/LOC726816/LOC411894	11
MF	GO:0140098	catalytic activity, acting on RNA	3/336	93/4382	0.978078	0.999966	102655679/100579024/552728	LOC102655679/LOC100579024/LOC552728	3
MF	GO:0140101	catalytic activity, acting on a tRNA	1/336	48/4382	0.978738	0.999966	100579024	LOC100579024	1
MF	GO:0016779	nucleotidyltransferase activity	1/336	49/4382	0.980386	0.999966	102655679	LOC102655679	1
MF	GO:0016772	transferase activity, transferring phosphorus-containing groups	14/336	294/4382	0.984785	0.999966	409061/102655679/408989/411408/411100/413354/409959/409698/725720/412560/725465/408406/411507/413467	LOC409061/LOC102655679/LOC408989/LOC411408/LOC411100/LOC413354/LOC409959/LOC409698/LOC725720/LOC412560/LOC725465/LOC408406/LOC411507/LOC413467	14
MF	GO:0003774	motor activity	1/336	57/4382	0.989722	0.999966	411894	LOC411894	1
MF	GO:0004984	olfactory receptor activity	4/336	128/4382	0.991063	0.999966	410603/107963999/102654452/100577921	LOC410603/LOC107963999/LOC102654452/Or131	4
MF	GO:0016301	kinase activity	9/336	225/4382	0.99246	0.999966	409061/413354/409959/725720/412560/725465/408406/411507/413467	LOC409061/LOC413354/LOC409959/LOC725720/LOC412560/LOC725465/LOC408406/LOC411507/LOC413467	9
MF	GO:0005524	ATP binding	17/336	463/4382	0.999935	0.999966	411700/551581/412748/408928/410026/726513/409959/412560/726879/724865/725465/411685/408406/411507/726816/413467/411894	LOC411700/LOC551581/LOC412748/Hsp90/LOC410026/LOC726513/LOC409959/LOC412560/LOC726879/LOC724865/LOC725465/LOC411685/LOC408406/LOC411507/LOC726816/LOC413467/LOC411894	17
MF	GO:0032559	adenyl ribonucleotide binding	17/336	464/4382	0.999938	0.999966	411700/551581/412748/408928/410026/726513/409959/412560/726879/724865/725465/411685/408406/411507/726816/413467/411894	LOC411700/LOC551581/LOC412748/Hsp90/LOC410026/LOC726513/LOC409959/LOC412560/LOC726879/LOC724865/LOC725465/LOC411685/LOC408406/LOC411507/LOC726816/LOC413467/LOC411894	17
MF	GO:0030554	adenyl nucleotide binding	17/336	466/4382	0.999944	0.999966	411700/551581/412748/408928/410026/726513/409959/412560/726879/724865/725465/411685/408406/411507/726816/413467/411894	LOC411700/LOC551581/LOC412748/Hsp90/LOC410026/LOC726513/LOC409959/LOC412560/LOC726879/LOC724865/LOC725465/LOC411685/LOC408406/LOC411507/LOC726816/LOC413467/LOC411894	17
MF	GO:0003723	RNA binding	1/336	127/4382	0.999966	0.999966	552323	LOC552323	1

## Sheet: WQLvsWQR.up_GOenrich
Category	GOID	Description	GeneRatio	BgRatio	pvalue	padj	geneID	geneName	Count
BP	GO:0006520	cellular amino acid metabolic process	8/125	48/2717	0.00128068	0.143694	410408/411734/411923/724480/413011/552532/408392/725395	LOC410408/LOC411734/LOC411923/LOC724480/LOC413011/LOC552532/LOC408392/LOC725395	8
BP	GO:0006418	tRNA aminoacylation for protein translation	6/125	32/2717	0.0028422	0.143694	411734/411923/413011/552532/408392/725395	LOC411734/LOC411923/LOC413011/LOC552532/LOC408392/LOC725395	6
BP	GO:0006464	cellular protein modification process	26/125	332/2717	0.00364561	0.143694	551685/409111/411038/412198/725503/411678/411536/410344/724159/552033/726405/724603/100577578/550969/408976/551691/411297/551449/410109/413633/413973/726488/102654331/409952/413448/726325	LOC551685/LOC409111/LOC411038/LOC412198/LOC725503/LOC411678/LOC411536/LOC410344/LOC724159/Ppib/LOC726405/LOC724603/LOC100577578/LOC550969/LOC408976/Camkii/LOC411297/LOC551449/LOC410109/LOC413633/LOC413973/LOC726488/LOC102654331/LOC409952/LOC413448/LOC726325	26
BP	GO:0036211	protein modification process	26/125	332/2717	0.00364561	0.143694	551685/409111/411038/412198/725503/411678/411536/410344/724159/552033/726405/724603/100577578/550969/408976/551691/411297/551449/410109/413633/413973/726488/102654331/409952/413448/726325	LOC551685/LOC409111/LOC411038/LOC412198/LOC725503/LOC411678/LOC411536/LOC410344/LOC724159/Ppib/LOC726405/LOC724603/LOC100577578/LOC550969/LOC408976/Camkii/LOC411297/LOC551449/LOC410109/LOC413633/LOC413973/LOC726488/LOC102654331/LOC409952/LOC413448/LOC726325	26
BP	GO:0043038	amino acid activation	6/125	35/2717	0.00454616	0.143694	411734/411923/413011/552532/408392/725395	LOC411734/LOC411923/LOC413011/LOC552532/LOC408392/LOC725395	6
BP	GO:0043039	tRNA aminoacylation	6/125	35/2717	0.00454616	0.143694	411734/411923/413011/552532/408392/725395	LOC411734/LOC411923/LOC413011/LOC552532/LOC408392/LOC725395	6
BP	GO:0043412	macromolecule modification	27/125	357/2717	0.00495495	0.143694	551685/409111/411038/412198/725503/411678/411536/410344/724159/552033/726405/413805/724603/100577578/550969/408976/551691/411297/551449/410109/413633/413973/726488/102654331/409952/413448/726325	LOC551685/LOC409111/LOC411038/LOC412198/LOC725503/LOC411678/LOC411536/LOC410344/LOC724159/Ppib/LOC726405/LOC413805/LOC724603/LOC100577578/LOC550969/LOC408976/Camkii/LOC411297/LOC551449/LOC410109/LOC413633/LOC413973/LOC726488/LOC102654331/LOC409952/LOC413448/LOC726325	27
BP	GO:0007018	microtubule-based movement	6/125	41/2717	0.0100502	0.214443	412230/410959/726506/725068/725479/113218561	LOC412230/LOC410959/LOC726506/LOC725068/LOC725479/LOC113218561	6
BP	GO:0044281	small molecule metabolic process	14/125	157/2717	0.0115419	0.214443	410408/552249/411734/411923/724480/413011/724603/102653763/552532/408392/551214/410539/725395/408474	LOC410408/LOC552249/LOC411734/LOC411923/LOC724480/LOC413011/LOC724603/LOC102653763/LOC552532/LOC408392/LOC551214/LOC410539/LOC725395/LOC408474	14
BP	GO:0051260	protein homooligomerization	3/125	11/2717	0.011958	0.214443	408343/410060/412934	LOC408343/LOC410060/LOC412934	3
BP	GO:0006928	movement of cell or subcellular component	6/125	43/2717	0.0126425	0.214443	412230/410959/726506/725068/725479/113218561	LOC412230/LOC410959/LOC726506/LOC725068/LOC725479/LOC113218561	6
BP	GO:0006399	tRNA metabolic process	7/125	59/2717	0.0171252	0.214443	411734/411923/413011/409969/552532/408392/725395	LOC411734/LOC411923/LOC413011/LOC409969/LOC552532/LOC408392/LOC725395	7
BP	GO:0035556	intracellular signal transduction	10/125	102/2717	0.0172013	0.214443	100577719/100577517/412354/409217/724603/102653763/724859/725970/413562/413448	LOC100577719/LOC100577517/LOC412354/LOC409217/LOC724603/LOC102653763/LOC724859/LOC725970/LOC413562/LOC413448	10
BP	GO:0019752	carboxylic acid metabolic process	8/125	73/2717	0.0174007	0.214443	410408/411734/411923/724480/413011/552532/408392/725395	LOC410408/LOC411734/LOC411923/LOC724480/LOC413011/LOC552532/LOC408392/LOC725395	8
BP	GO:0006082	organic acid metabolic process	8/125	74/2717	0.0187763	0.214443	410408/411734/411923/724480/413011/552532/408392/725395	LOC410408/LOC411734/LOC411923/LOC724480/LOC413011/LOC552532/LOC408392/LOC725395	8
BP	GO:0034660	ncRNA metabolic process	8/125	74/2717	0.0187763	0.214443	411734/411923/551531/413011/409969/552532/408392/725395	LOC411734/LOC411923/LOC551531/LOC413011/LOC409969/LOC552532/LOC408392/LOC725395	8
BP	GO:0043436	oxoacid metabolic process	8/125	74/2717	0.0187763	0.214443	410408/411734/411923/724480/413011/552532/408392/725395	LOC410408/LOC411734/LOC411923/LOC724480/LOC413011/LOC552532/LOC408392/LOC725395	8
BP	GO:0051259	protein complex oligomerization	3/125	13/2717	0.0193774	0.214443	408343/410060/412934	LOC408343/LOC410060/LOC412934	3
BP	GO:0007017	microtubule-based process	6/125	48/2717	0.0211108	0.214443	412230/410959/726506/725068/725479/113218561	LOC412230/LOC410959/LOC726506/LOC725068/LOC725479/LOC113218561	6
BP	GO:0016579	protein deubiquitination	4/125	24/2717	0.0221838	0.214443	411038/410344/410109/726488	LOC411038/LOC410344/LOC410109/LOC726488	4
BP	GO:0070646	protein modification by small protein removal	4/125	24/2717	0.0221838	0.214443	411038/410344/410109/726488	LOC411038/LOC410344/LOC410109/LOC726488	4
BP	GO:0007266	Rho protein signal transduction	4/125	25/2717	0.025493	0.225003	412354/409217/725970/413562	LOC412354/LOC409217/LOC725970/LOC413562	4
BP	GO:0035023	regulation of Rho protein signal transduction	4/125	25/2717	0.025493	0.225003	412354/409217/725970/413562	LOC412354/LOC409217/LOC725970/LOC413562	4
BP	GO:0070647	protein modification by small protein conjugation or removal	5/125	39/2717	0.0312128	0.264009	411038/411536/410344/410109/726488	LOC411038/LOC411536/LOC410344/LOC410109/LOC726488	5
BP	GO:0016070	RNA metabolic process	25/125	390/2717	0.0477155	0.372398	406112/408319/411734/411923/551531/412770/410968/409928/724159/408435/408652/413011/412422/409271/406084/409969/413805/551881/552532/408586/410309/725155/726999/408392/725395	Per/LOC408319/LOC411734/LOC411923/LOC551531/LOC412770/LOC410968/LOC409928/LOC724159/LOC408435/LOC408652/LOC413011/LOC412422/LOC409271/Ecr/LOC409969/LOC413805/LOC551881/LOC552532/LOC408586/E75/LOC725155/LOC726999/LOC408392/LOC725395	25
BP	GO:0006468	protein phosphorylation	14/125	190/2717	0.050528	0.372398	551685/409111/725503/411678/726405/724603/550969/408976/551691/411297/413633/409952/413448/726325	LOC551685/LOC409111/LOC725503/LOC411678/LOC726405/LOC724603/LOC550969/LOC408976/Camkii/LOC411297/LOC413633/LOC409952/LOC413448/LOC726325	14
BP	GO:0007265	Ras protein signal transduction	4/125	31/2717	0.0513652	0.372398	412354/409217/725970/413562	LOC412354/LOC409217/LOC725970/LOC413562	4
BP	GO:0046578	regulation of Ras protein signal transduction	4/125	31/2717	0.0513652	0.372398	412354/409217/725970/413562	LOC412354/LOC409217/LOC725970/LOC413562	4
BP	GO:0007264	small GTPase mediated signal transduction	5/125	45/2717	0.0532991	0.373094	100577719/412354/409217/725970/413562	LOC100577719/LOC412354/LOC409217/LOC725970/LOC413562	5
BP	GO:0034404	nucleobase-containing small molecule biosynthetic process	2/125	10/2717	0.0741934	0.502042	410539/408474	LOC410539/LOC408474	2
BP	GO:0046434	organophosphate catabolic process	2/125	11/2717	0.0880235	0.554453	410539/408474	LOC410539/LOC408474	2
BP	GO:0051056	regulation of small GTPase mediated signal transduction	4/125	38/2717	0.0945034	0.554453	412354/409217/725970/413562	LOC412354/LOC409217/LOC725970/LOC413562	4
BP	GO:0007166	cell surface receptor signaling pathway	3/125	24/2717	0.0952298	0.554453	413289/724437/411297	LOC413289/LOC724437/LOC411297	3
BP	GO:0016310	phosphorylation	14/125	209/2717	0.0952855	0.554453	551685/409111/725503/411678/726405/724603/550969/408976/551691/411297/413633/409952/413448/726325	LOC551685/LOC409111/LOC725503/LOC411678/LOC726405/LOC724603/LOC550969/LOC408976/Camkii/LOC411297/LOC413633/LOC409952/LOC413448/LOC726325	14
BP	GO:0007154	cell communication	18/125	284/2717	0.0958345	0.554453	100577719/100577517/411535/412299/413289/724437/412354/409217/726929/724603/102653763/724859/411297/725970/411288/409836/413562/413448	LOC100577719/LOC100577517/LOC411535/LOC412299/LOC413289/LOC724437/LOC412354/LOC409217/LOC726929/LOC724603/LOC102653763/LOC724859/LOC411297/LOC725970/LOC411288/LOC409836/LOC413562/LOC413448	18
BP	GO:0023052	signaling	18/125	285/2717	0.0983266	0.554453	100577719/100577517/411535/412299/413289/724437/412354/409217/726929/724603/102653763/724859/411297/725970/411288/409836/413562/413448	LOC100577719/LOC100577517/LOC411535/LOC412299/LOC413289/LOC724437/LOC412354/LOC409217/LOC726929/LOC724603/LOC102653763/LOC724859/LOC411297/LOC725970/LOC411288/LOC409836/LOC413562/LOC413448	18
BP	GO:0006869	lipid transport	3/125	26/2717	0.114607	0.577097	406088/726182/726446	Vg/Vhdl/LOC726446	3
BP	GO:1902531	regulation of intracellular signal transduction	4/125	41/2717	0.116941	0.577097	412354/409217/725970/413562	LOC412354/LOC409217/LOC725970/LOC413562	4
BP	GO:0072594	establishment of protein localization to organelle	2/125	13/2717	0.117666	0.577097	412508/726435	LOC412508/LOC726435	2
BP	GO:0044283	small molecule biosynthetic process	3/125	27/2717	0.124813	0.577097	724480/410539/408474	LOC724480/LOC410539/LOC408474	3
BP	GO:0007165	signal transduction	17/125	277/2717	0.129357	0.577097	100577719/100577517/411535/412299/413289/724437/412354/409217/724603/102653763/724859/411297/725970/411288/409836/413562/413448	LOC100577719/LOC100577517/LOC411535/LOC412299/LOC413289/LOC724437/LOC412354/LOC409217/LOC724603/LOC102653763/LOC724859/LOC411297/LOC725970/LOC411288/LOC409836/LOC413562/LOC413448	17
BP	GO:0007267	cell-cell signaling	2/125	14/2717	0.133303	0.577097	724437/726929	LOC724437/LOC726929	2
BP	GO:0010876	lipid localization	3/125	28/2717	0.135335	0.577097	406088/726182/726446	Vg/Vhdl/LOC726446	3
BP	GO:0009187	cyclic nucleotide metabolic process	2/125	15/2717	0.149376	0.577097	724603/102653763	LOC724603/LOC102653763	2
BP	GO:0009190	cyclic nucleotide biosynthetic process	2/125	15/2717	0.149376	0.577097	724603/102653763	LOC724603/LOC102653763	2
BP	GO:0033365	protein localization to organelle	2/125	15/2717	0.149376	0.577097	412508/726435	LOC412508/LOC726435	2
BP	GO:0006355	regulation of transcription, DNA-templated	12/125	188/2717	0.151621	0.577097	406112/408319/412770/724159/408435/412422/409271/406084/551881/408586/410309/726999	Per/LOC408319/LOC412770/LOC724159/LOC408435/LOC412422/LOC409271/Ecr/LOC551881/LOC408586/E75/LOC726999	12
BP	GO:0051252	regulation of RNA metabolic process	12/125	188/2717	0.151621	0.577097	406112/408319/412770/724159/408435/412422/409271/406084/551881/408586/410309/726999	Per/LOC408319/LOC412770/LOC724159/LOC408435/LOC412422/LOC409271/Ecr/LOC551881/LOC408586/E75/LOC726999	12
BP	GO:1903506	regulation of nucleic acid-templated transcription	12/125	188/2717	0.151621	0.577097	406112/408319/412770/724159/408435/412422/409271/406084/551881/408586/410309/726999	Per/LOC408319/LOC412770/LOC724159/LOC408435/LOC412422/LOC409271/Ecr/LOC551881/LOC408586/E75/LOC726999	12
BP	GO:2001141	regulation of RNA biosynthetic process	12/125	188/2717	0.151621	0.577097	406112/408319/412770/724159/408435/412422/409271/406084/551881/408586/410309/726999	Per/LOC408319/LOC412770/LOC724159/LOC408435/LOC412422/LOC409271/Ecr/LOC551881/LOC408586/E75/LOC726999	12
BP	GO:0065003	protein-containing complex assembly	4/125	46/2717	0.158876	0.577097	408343/410060/412934/113218616	LOC408343/LOC410060/LOC412934/LOC113218616	4
BP	GO:0055085	transmembrane transport	15/125	248/2717	0.162049	0.577097	552202/726688/408343/410060/412934/411113/551553/552144/411935/552239/100820634/413906/411186/100577409/727479	LOC552202/LOC726688/LOC408343/LOC410060/LOC412934/LOC411113/LOC551553/LOC552144/LOC411935/LOC552239/LOC100820634/LOC413906/LOC411186/LOC100577409/LOC727479	15
BP	GO:0019219	regulation of nucleobase-containing compound metabolic process	12/125	191/2717	0.164262	0.577097	406112/408319/412770/724159/408435/412422/409271/406084/551881/408586/410309/726999	Per/LOC408319/LOC412770/LOC724159/LOC408435/LOC412422/LOC409271/Ecr/LOC551881/LOC408586/E75/LOC726999	12
BP	GO:0000413	protein peptidyl-prolyl isomerization	2/125	16/2717	0.165813	0.577097	552033/100577578	Ppib/LOC100577578	2
BP	GO:0018208	peptidyl-proline modification	2/125	16/2717	0.165813	0.577097	552033/100577578	Ppib/LOC100577578	2
BP	GO:0018193	peptidyl-amino acid modification	3/125	31/2717	0.168589	0.577097	724159/552033/100577578	LOC724159/Ppib/LOC100577578	3
BP	GO:0034654	nucleobase-containing compound biosynthetic process	17/125	289/2717	0.169411	0.577097	406112/408319/412770/409928/724159/408435/412422/409271/406084/724603/551881/102653763/408586/410309/726999/410539/408474	Per/LOC408319/LOC412770/LOC409928/LOC724159/LOC408435/LOC412422/LOC409271/Ecr/LOC724603/LOC551881/LOC102653763/LOC408586/E75/LOC726999/LOC410539/LOC408474	17
BP	GO:0009889	regulation of biosynthetic process	12/125	195/2717	0.181929	0.577097	406112/408319/412770/724159/408435/412422/409271/406084/551881/408586/410309/726999	Per/LOC408319/LOC412770/LOC724159/LOC408435/LOC412422/LOC409271/Ecr/LOC551881/LOC408586/E75/LOC726999	12
BP	GO:0010556	regulation of macromolecule biosynthetic process	12/125	195/2717	0.181929	0.577097	406112/408319/412770/724159/408435/412422/409271/406084/551881/408586/410309/726999	Per/LOC408319/LOC412770/LOC724159/LOC408435/LOC412422/LOC409271/Ecr/LOC551881/LOC408586/E75/LOC726999	12
BP	GO:0031326	regulation of cellular biosynthetic process	12/125	195/2717	0.181929	0.577097	406112/408319/412770/724159/408435/412422/409271/406084/551881/408586/410309/726999	Per/LOC408319/LOC412770/LOC724159/LOC408435/LOC412422/LOC409271/Ecr/LOC551881/LOC408586/E75/LOC726999	12
BP	GO:2000112	regulation of cellular macromolecule biosynthetic process	12/125	195/2717	0.181929	0.577097	406112/408319/412770/724159/408435/412422/409271/406084/551881/408586/410309/726999	Per/LOC408319/LOC412770/LOC724159/LOC408435/LOC412422/LOC409271/Ecr/LOC551881/LOC408586/E75/LOC726999	12
BP	GO:0090304	nucleic acid metabolic process	26/125	473/2717	0.181987	0.577097	406112/408319/411734/411923/551531/412770/410968/409928/724159/408435/408652/413011/412422/409271/406084/409969/413805/551881/552532/408586/410309/725155/726999/408392/725395/408752	Per/LOC408319/LOC411734/LOC411923/LOC551531/LOC412770/LOC410968/LOC409928/LOC724159/LOC408435/LOC408652/LOC413011/LOC412422/LOC409271/Ecr/LOC409969/LOC413805/LOC551881/LOC552532/LOC408586/E75/LOC725155/LOC726999/LOC408392/LOC725395/LOC408752	26
BP	GO:0055086	nucleobase-containing small molecule metabolic process	5/125	66/2717	0.184812	0.577097	724603/102653763/551214/410539/408474	LOC724603/LOC102653763/LOC551214/LOC410539/LOC408474	5
BP	GO:0009966	regulation of signal transduction	4/125	50/2717	0.19585	0.577097	412354/409217/725970/413562	LOC412354/LOC409217/LOC725970/LOC413562	4
BP	GO:0010468	regulation of gene expression	12/125	199/2717	0.20048	0.577097	406112/408319/412770/724159/408435/412422/409271/406084/551881/408586/410309/726999	Per/LOC408319/LOC412770/LOC724159/LOC408435/LOC412422/LOC409271/Ecr/LOC551881/LOC408586/E75/LOC726999	12
BP	GO:0006366	transcription by RNA polymerase II	3/125	34/2717	0.203927	0.577097	409928/412422/409271	LOC409928/LOC412422/LOC409271	3
BP	GO:0043933	protein-containing complex subunit organization	4/125	51/2717	0.205488	0.577097	408343/410060/412934/113218616	LOC408343/LOC410060/LOC412934/LOC113218616	4
BP	GO:0048583	regulation of response to stimulus	4/125	51/2717	0.205488	0.577097	412354/409217/725970/413562	LOC412354/LOC409217/LOC725970/LOC413562	4
BP	GO:0019438	aromatic compound biosynthetic process	17/125	300/2717	0.211321	0.577097	406112/408319/412770/409928/724159/408435/412422/409271/406084/724603/551881/102653763/408586/410309/726999/410539/408474	Per/LOC408319/LOC412770/LOC409928/LOC724159/LOC408435/LOC412422/LOC409271/Ecr/LOC724603/LOC551881/LOC102653763/LOC408586/E75/LOC726999/LOC410539/LOC408474	17
BP	GO:0051171	regulation of nitrogen compound metabolic process	12/125	202/2717	0.214942	0.577097	406112/408319/412770/724159/408435/412422/409271/406084/551881/408586/410309/726999	Per/LOC408319/LOC412770/LOC724159/LOC408435/LOC412422/LOC409271/Ecr/LOC551881/LOC408586/E75/LOC726999	12
BP	GO:0080090	regulation of primary metabolic process	12/125	202/2717	0.214942	0.577097	406112/408319/412770/724159/408435/412422/409271/406084/551881/408586/410309/726999	Per/LOC408319/LOC412770/LOC724159/LOC408435/LOC412422/LOC409271/Ecr/LOC551881/LOC408586/E75/LOC726999	12
BP	GO:0006796	phosphate-containing compound metabolic process	18/125	321/2717	0.215202	0.577097	551685/409111/725503/411678/726405/724603/550969/102653763/408976/551691/411297/551449/413633/409952/410539/413448/726325/408474	LOC551685/LOC409111/LOC725503/LOC411678/LOC726405/LOC724603/LOC550969/LOC102653763/LOC408976/Camkii/LOC411297/LOC551449/LOC413633/LOC409952/LOC410539/LOC413448/LOC726325/LOC408474	18
BP	GO:0034655	nucleobase-containing compound catabolic process	2/125	19/2717	0.216667	0.577097	410539/408474	LOC410539/LOC408474	2
BP	GO:0031323	regulation of cellular metabolic process	12/125	203/2717	0.219862	0.577097	406112/408319/412770/724159/408435/412422/409271/406084/551881/408586/410309/726999	Per/LOC408319/LOC412770/LOC724159/LOC408435/LOC412422/LOC409271/Ecr/LOC551881/LOC408586/E75/LOC726999	12
BP	GO:0006793	phosphorus metabolic process	18/125	323/2717	0.223145	0.577097	551685/409111/725503/411678/726405/724603/550969/102653763/408976/551691/411297/551449/413633/409952/410539/413448/726325/408474	LOC551685/LOC409111/LOC725503/LOC411678/LOC726405/LOC724603/LOC550969/LOC102653763/LOC408976/Camkii/LOC411297/LOC551449/LOC413633/LOC409952/LOC410539/LOC413448/LOC726325/LOC408474	18
BP	GO:0022607	cellular component assembly	4/125	53/2717	0.225166	0.577097	408343/410060/412934/113218616	LOC408343/LOC410060/LOC412934/LOC113218616	4
BP	GO:0051716	cellular response to stimulus	18/125	324/2717	0.227167	0.577097	100577719/100577517/411535/412299/413289/724437/412354/409217/724603/102653763/724859/411297/725970/411288/409836/413562/413448/408752	LOC100577719/LOC100577517/LOC411535/LOC412299/LOC413289/LOC724437/LOC412354/LOC409217/LOC724603/LOC102653763/LOC724859/LOC411297/LOC725970/LOC411288/LOC409836/LOC413562/LOC413448/LOC408752	18
BP	GO:0018130	heterocycle biosynthetic process	17/125	305/2717	0.231869	0.577097	406112/408319/412770/409928/724159/408435/412422/409271/406084/724603/551881/102653763/408586/410309/726999/410539/408474	Per/LOC408319/LOC412770/LOC409928/LOC724159/LOC408435/LOC412422/LOC409271/Ecr/LOC724603/LOC551881/LOC102653763/LOC408586/E75/LOC726999/LOC410539/LOC408474	17
BP	GO:0010646	regulation of cell communication	4/125	54/2717	0.235187	0.577097	412354/409217/725970/413562	LOC412354/LOC409217/LOC725970/LOC413562	4
BP	GO:0023051	regulation of signaling	4/125	54/2717	0.235187	0.577097	412354/409217/725970/413562	LOC412354/LOC409217/LOC725970/LOC413562	4
BP	GO:1901362	organic cyclic compound biosynthetic process	17/125	306/2717	0.236083	0.577097	406112/408319/412770/409928/724159/408435/412422/409271/406084/724603/551881/102653763/408586/410309/726999/410539/408474	Per/LOC408319/LOC412770/LOC409928/LOC724159/LOC408435/LOC412422/LOC409271/Ecr/LOC724603/LOC551881/LOC102653763/LOC408586/E75/LOC726999/LOC410539/LOC408474	17
BP	GO:0044271	cellular nitrogen compound biosynthetic process	24/125	449/2717	0.23772	0.577097	406112/408319/411734/411923/412770/409928/724480/724159/408435/413011/412422/409271/406084/724603/551881/102653763/552532/408586/410309/726999/408392/410539/725395/408474	Per/LOC408319/LOC411734/LOC411923/LOC412770/LOC409928/LOC724480/LOC724159/LOC408435/LOC413011/LOC412422/LOC409271/Ecr/LOC724603/LOC551881/LOC102653763/LOC552532/LOC408586/E75/LOC726999/LOC408392/LOC410539/LOC725395/LOC408474	24
BP	GO:0060255	regulation of macromolecule metabolic process	12/125	209/2717	0.250355	0.577097	406112/408319/412770/724159/408435/412422/409271/406084/551881/408586/410309/726999	Per/LOC408319/LOC412770/LOC724159/LOC408435/LOC412422/LOC409271/Ecr/LOC551881/LOC408586/E75/LOC726999	12
BP	GO:0006357	regulation of transcription by RNA polymerase II	2/125	21/2717	0.251301	0.577097	412422/409271	LOC412422/LOC409271	2
BP	GO:0044270	cellular nitrogen compound catabolic process	2/125	21/2717	0.251301	0.577097	410539/408474	LOC410539/LOC408474	2
BP	GO:0046700	heterocycle catabolic process	2/125	21/2717	0.251301	0.577097	410539/408474	LOC410539/LOC408474	2
BP	GO:0009117	nucleotide metabolic process	4/125	56/2717	0.25554	0.577097	724603/102653763/410539/408474	LOC724603/LOC102653763/LOC410539/LOC408474	4
BP	GO:0006810	transport	24/125	454/2717	0.255961	0.577097	552202/726688/410317/408343/406148/410060/412934/726272/406088/412508/411113/551553/726435/552144/411935/552239/100820634/408842/413906/726182/411186/100577409/726446/727479	LOC552202/LOC726688/LOC410317/LOC408343/nAChRa7/LOC410060/LOC412934/LOC726272/Vg/LOC412508/LOC411113/LOC551553/LOC726435/LOC552144/LOC411935/LOC552239/LOC100820634/LOC408842/LOC413906/Vhdl/LOC411186/LOC100577409/LOC726446/LOC727479	24
BP	GO:0051234	establishment of localization	24/125	455/2717	0.259682	0.577097	552202/726688/410317/408343/406148/410060/412934/726272/406088/412508/411113/551553/726435/552144/411935/552239/100820634/408842/413906/726182/411186/100577409/726446/727479	LOC552202/LOC726688/LOC410317/LOC408343/nAChRa7/LOC410060/LOC412934/LOC726272/Vg/LOC412508/LOC411113/LOC551553/LOC726435/LOC552144/LOC411935/LOC552239/LOC100820634/LOC408842/LOC413906/Vhdl/LOC411186/LOC100577409/LOC726446/LOC727479	24
BP	GO:0019222	regulation of metabolic process	12/125	211/2717	0.260864	0.577097	406112/408319/412770/724159/408435/412422/409271/406084/551881/408586/410309/726999	Per/LOC408319/LOC412770/LOC724159/LOC408435/LOC412422/LOC409271/Ecr/LOC551881/LOC408586/E75/LOC726999	12
BP	GO:0006396	RNA processing	6/125	94/2717	0.262527	0.577097	551531/410968/408652/409969/413805/725155	LOC551531/LOC410968/LOC408652/LOC409969/LOC413805/LOC725155	6
BP	GO:0006753	nucleoside phosphate metabolic process	4/125	57/2717	0.265852	0.577097	724603/102653763/410539/408474	LOC724603/LOC102653763/LOC410539/LOC408474	4
BP	GO:0019439	aromatic compound catabolic process	2/125	22/2717	0.268695	0.577097	410539/408474	LOC410539/LOC408474	2
BP	GO:1901361	organic cyclic compound catabolic process	2/125	22/2717	0.268695	0.577097	410539/408474	LOC410539/LOC408474	2
BP	GO:0044085	cellular component biogenesis	5/125	76/2717	0.27007	0.577097	408343/410060/412934/551531/113218616	LOC408343/LOC410060/LOC412934/LOC551531/LOC113218616	5
BP	GO:0051179	localization	24/125	464/2717	0.294157	0.609574	552202/726688/410317/408343/406148/410060/412934/726272/406088/412508/411113/551553/726435/552144/411935/552239/100820634/408842/413906/726182/411186/100577409/726446/727479	LOC552202/LOC726688/LOC410317/LOC408343/nAChRa7/LOC410060/LOC412934/LOC726272/Vg/LOC412508/LOC411113/LOC551553/LOC726435/LOC552144/LOC411935/LOC552239/LOC100820634/LOC408842/LOC413906/Vhdl/LOC411186/LOC100577409/LOC726446/LOC727479	24
BP	GO:0033036	macromolecule localization	6/125	98/2717	0.294755	0.609574	406088/412508/726435/408842/726182/726446	Vg/LOC412508/LOC726435/LOC408842/Vhdl/LOC726446	6
BP	GO:0006351	transcription, DNA-templated	13/125	238/2717	0.29728	0.609574	406112/408319/412770/409928/724159/408435/412422/409271/406084/551881/408586/410309/726999	Per/LOC408319/LOC412770/LOC409928/LOC724159/LOC408435/LOC412422/LOC409271/Ecr/LOC551881/LOC408586/E75/LOC726999	13
BP	GO:0097659	nucleic acid-templated transcription	13/125	238/2717	0.29728	0.609574	406112/408319/412770/409928/724159/408435/412422/409271/406084/551881/408586/410309/726999	Per/LOC408319/LOC412770/LOC409928/LOC724159/LOC408435/LOC412422/LOC409271/Ecr/LOC551881/LOC408586/E75/LOC726999	13
BP	GO:0006325	chromatin organization	2/125	24/2717	0.303435	0.615973	724159/113218616	LOC724159/LOC113218616	2
BP	GO:0010467	gene expression	25/125	490/2717	0.314239	0.63159	406112/408319/411734/411923/551531/412770/410968/409928/724159/408435/408652/413011/412422/409271/406084/409969/413805/551881/552532/408586/410309/725155/726999/408392/725395	Per/LOC408319/LOC411734/LOC411923/LOC551531/LOC412770/LOC410968/LOC409928/LOC724159/LOC408435/LOC408652/LOC413011/LOC412422/LOC409271/Ecr/LOC409969/LOC413805/LOC551881/LOC552532/LOC408586/E75/LOC725155/LOC726999/LOC408392/LOC725395	25
BP	GO:0032774	RNA biosynthetic process	13/125	242/2717	0.31871	0.634296	406112/408319/412770/409928/724159/408435/412422/409271/406084/551881/408586/410309/726999	Per/LOC408319/LOC412770/LOC409928/LOC724159/LOC408435/LOC412422/LOC409271/Ecr/LOC551881/LOC408586/E75/LOC726999	13
BP	GO:0050896	response to stimulus	18/125	346/2717	0.322978	0.636549	100577719/100577517/411535/412299/413289/724437/412354/409217/724603/102653763/724859/411297/725970/411288/409836/413562/413448/408752	LOC100577719/LOC100577517/LOC411535/LOC412299/LOC413289/LOC724437/LOC412354/LOC409217/LOC724603/LOC102653763/LOC724859/LOC411297/LOC725970/LOC411288/LOC409836/LOC413562/LOC413448/LOC408752	18
BP	GO:0071702	organic substance transport	6/125	104/2717	0.344448	0.672336	406088/412508/726435/408842/726182/726446	Vg/LOC412508/LOC726435/LOC408842/Vhdl/LOC726446	6
BP	GO:0046907	intracellular transport	4/125	67/2717	0.371726	0.71189	726272/412508/726435/408842	LOC726272/LOC412508/LOC726435/LOC408842	4
BP	GO:0051649	establishment of localization in cell	4/125	67/2717	0.371726	0.71189	726272/412508/726435/408842	LOC726272/LOC412508/LOC726435/LOC408842	4
BP	GO:0006605	protein targeting	1/125	10/2717	0.376113	0.71356	726435	LOC726435	1
BP	GO:0001522	pseudouridine synthesis	1/125	11/2717	0.404922	0.750251	413805	LOC413805	1
BP	GO:0006811	ion transport	8/125	154/2717	0.414364	0.750251	410317/408343/406148/410060/412934/411113/100820634/727479	LOC410317/LOC408343/nAChRa7/LOC410060/LOC412934/LOC411113/LOC100820634/LOC727479	8
BP	GO:0007156	homophilic cell adhesion via plasma membrane adhesion molecules	1/125	12/2717	0.432411	0.750251	552546	LOC552546	1
BP	GO:0016569	covalent chromatin modification	1/125	12/2717	0.432411	0.750251	724159	LOC724159	1
BP	GO:0016570	histone modification	1/125	12/2717	0.432411	0.750251	724159	LOC724159	1
BP	GO:0018205	peptidyl-lysine modification	1/125	12/2717	0.432411	0.750251	724159	LOC724159	1
BP	GO:0030029	actin filament-based process	1/125	12/2717	0.432411	0.750251	409001	LOC409001	1
BP	GO:0030036	actin cytoskeleton organization	1/125	12/2717	0.432411	0.750251	409001	LOC409001	1
BP	GO:0098609	cell-cell adhesion	1/125	12/2717	0.432411	0.750251	552546	LOC552546	1
BP	GO:0098742	cell-cell adhesion via plasma-membrane adhesion molecules	1/125	12/2717	0.432411	0.750251	552546	LOC552546	1
BP	GO:0016053	organic acid biosynthetic process	1/125	13/2717	0.45864	0.775865	724480	LOC724480	1
BP	GO:0032787	monocarboxylic acid metabolic process	1/125	13/2717	0.45864	0.775865	724480	LOC724480	1
BP	GO:0046394	carboxylic acid biosynthetic process	1/125	13/2717	0.45864	0.775865	724480	LOC724480	1
BP	GO:0006886	intracellular protein transport	3/125	55/2717	0.468424	0.785473	412508/726435/408842	LOC412508/LOC726435/LOC408842	3
BP	GO:0006364	rRNA processing	1/125	14/2717	0.483665	0.785473	551531	LOC551531	1
BP	GO:0016072	rRNA metabolic process	1/125	14/2717	0.483665	0.785473	551531	LOC551531	1
BP	GO:0016567	protein ubiquitination	1/125	14/2717	0.483665	0.785473	411536	LOC411536	1
BP	GO:0071103	DNA conformation change	1/125	14/2717	0.483665	0.785473	113218616	LOC113218616	1
BP	GO:0006470	protein dephosphorylation	1/125	15/2717	0.507543	0.81127	551449	LOC551449	1
BP	GO:0032446	protein modification by small protein conjugation	1/125	15/2717	0.507543	0.81127	411536	LOC411536	1
BP	GO:0043604	amide biosynthetic process	7/125	146/2717	0.512867	0.813375	411734/411923/724480/413011/552532/408392/725395	LOC411734/LOC411923/LOC724480/LOC413011/LOC552532/LOC408392/LOC725395	7
BP	GO:0034613	cellular protein localization	3/125	60/2717	0.527345	0.822542	412508/726435/408842	LOC412508/LOC726435/LOC408842	3
BP	GO:0070727	cellular macromolecule localization	3/125	60/2717	0.527345	0.822542	412508/726435/408842	LOC412508/LOC726435/LOC408842	3
BP	GO:0051641	cellular localization	4/125	83/2717	0.536742	0.822542	726272/412508/726435/408842	LOC726272/LOC412508/LOC726435/LOC408842	4
BP	GO:0034470	ncRNA processing	2/125	39/2717	0.54269	0.822542	551531/409969	LOC551531/LOC409969	2
BP	GO:0043603	cellular amide metabolic process	7/125	151/2717	0.549693	0.822542	411734/411923/724480/413011/552532/408392/725395	LOC411734/LOC411923/LOC724480/LOC413011/LOC552532/LOC408392/LOC725395	7
BP	GO:0006508	proteolysis	9/125	196/2717	0.554708	0.822542	412763/411038/113218562/410344/726929/724259/410109/726488/410402	LOC412763/LOC411038/LOC113218562/LOC410344/LOC726929/LOC724259/LOC410109/LOC726488/LOC410402	9
BP	GO:0015031	protein transport	3/125	63/2717	0.560948	0.822542	412508/726435/408842	LOC412508/LOC726435/LOC408842	3
BP	GO:0015833	peptide transport	3/125	63/2717	0.560948	0.822542	412508/726435/408842	LOC412508/LOC726435/LOC408842	3
BP	GO:0042886	amide transport	3/125	64/2717	0.571829	0.822542	412508/726435/408842	LOC412508/LOC726435/LOC408842	3
BP	GO:0045184	establishment of protein localization	3/125	64/2717	0.571829	0.822542	412508/726435/408842	LOC412508/LOC726435/LOC408842	3
BP	GO:0007275	multicellular organism development	1/125	18/2717	0.572799	0.822542	413289	LOC413289	1
BP	GO:0016043	cellular component organization	6/125	132/2717	0.574138	0.822542	408343/410060/412934/724159/409001/113218616	LOC408343/LOC410060/LOC412934/LOC724159/LOC409001/LOC113218616	6
BP	GO:0071840	cellular component organization or biogenesis	7/125	155/2717	0.578313	0.822542	408343/410060/412934/551531/724159/409001/113218616	LOC408343/LOC410060/LOC412934/LOC551531/LOC724159/LOC409001/LOC113218616	7
BP	GO:0006030	chitin metabolic process	2/125	42/2717	0.583478	0.822542	100577331/411273	LOC100577331/LOC411273	2
BP	GO:0006040	amino sugar metabolic process	2/125	42/2717	0.583478	0.822542	100577331/411273	LOC100577331/LOC411273	2
BP	GO:1901071	glucosamine-containing compound metabolic process	2/125	42/2717	0.583478	0.822542	100577331/411273	LOC100577331/LOC411273	2
BP	GO:0009165	nucleotide biosynthetic process	2/125	43/2717	0.596472	0.825595	724603/102653763	LOC724603/LOC102653763	2
BP	GO:1901293	nucleoside phosphate biosynthetic process	2/125	43/2717	0.596472	0.825595	724603/102653763	LOC724603/LOC102653763	2
BP	GO:0051276	chromosome organization	2/125	44/2717	0.609164	0.825595	724159/113218616	LOC724159/LOC113218616	2
BP	GO:0007049	cell cycle	1/125	20/2717	0.61146	0.825595	100578146	LOC100578146	1
BP	GO:0008104	protein localization	3/125	68/2717	0.613673	0.825595	412508/726435/408842	LOC412508/LOC726435/LOC408842	3
BP	GO:0034645	cellular macromolecule biosynthetic process	20/125	455/2717	0.629018	0.825595	406112/412198/408319/411734/411923/412770/409928/724159/408435/413011/412422/409271/406084/551881/552532/408586/410309/726999/408392/725395	Per/LOC412198/LOC408319/LOC411734/LOC411923/LOC412770/LOC409928/LOC724159/LOC408435/LOC413011/LOC412422/LOC409271/Ecr/LOC551881/LOC552532/LOC408586/E75/LOC726999/LOC408392/LOC725395	20
BP	GO:0032502	developmental process	1/125	21/2717	0.629468	0.825595	413289	LOC413289	1
BP	GO:0048856	anatomical structure development	1/125	21/2717	0.629468	0.825595	413289	LOC413289	1
BP	GO:0009059	macromolecule biosynthetic process	20/125	456/2717	0.633241	0.825595	406112/412198/408319/411734/411923/412770/409928/724159/408435/413011/412422/409271/406084/551881/552532/408586/410309/726999/408392/725395	Per/LOC412198/LOC408319/LOC411734/LOC411923/LOC412770/LOC409928/LOC724159/LOC408435/LOC413011/LOC412422/LOC409271/Ecr/LOC551881/LOC552532/LOC408586/E75/LOC726999/LOC408392/LOC725395	20
BP	GO:0006412	translation	6/125	141/2717	0.639913	0.825595	411734/411923/413011/552532/408392/725395	LOC411734/LOC411923/LOC413011/LOC552532/LOC408392/LOC725395	6
BP	GO:0006022	aminoglycan metabolic process	2/125	47/2717	0.645427	0.825595	100577331/411273	LOC100577331/LOC411273	2
BP	GO:0006486	protein glycosylation	1/125	22/2717	0.646648	0.825595	412198	LOC412198	1
BP	GO:0009101	glycoprotein biosynthetic process	1/125	22/2717	0.646648	0.825595	412198	LOC412198	1
BP	GO:0043413	macromolecule glycosylation	1/125	22/2717	0.646648	0.825595	412198	LOC412198	1
BP	GO:0070085	glycosylation	1/125	22/2717	0.646648	0.825595	412198	LOC412198	1
BP	GO:0043043	peptide biosynthetic process	6/125	144/2717	0.660479	0.830843	411734/411923/413011/552532/408392/725395	LOC411734/LOC411923/LOC413011/LOC552532/LOC408392/LOC725395	6
BP	GO:0007010	cytoskeleton organization	1/125	23/2717	0.663037	0.830843	409001	LOC409001	1
BP	GO:0009100	glycoprotein metabolic process	1/125	23/2717	0.663037	0.830843	412198	LOC412198	1
BP	GO:0005975	carbohydrate metabolic process	4/125	98/2717	0.669757	0.833125	551447/552249/726225/411257	LOC551447/LOC552249/LOC726225/Hbg2	4
BP	GO:0008033	tRNA processing	1/125	24/2717	0.678672	0.833125	409969	LOC409969	1
BP	GO:0042254	ribosome biogenesis	1/125	24/2717	0.678672	0.833125	551531	LOC551531	1
BP	GO:0006518	peptide metabolic process	6/125	148/2717	0.686765	0.833125	411734/411923/413011/552532/408392/725395	LOC411734/LOC411923/LOC413011/LOC552532/LOC408392/LOC725395	6
BP	GO:0007155	cell adhesion	1/125	25/2717	0.693587	0.833125	552546	LOC552546	1
BP	GO:0009451	RNA modification	1/125	25/2717	0.693587	0.833125	413805	LOC413805	1
BP	GO:0022610	biological adhesion	1/125	25/2717	0.693587	0.833125	552546	LOC552546	1
BP	GO:0071705	nitrogen compound transport	3/125	78/2717	0.70593	0.842964	412508/726435/408842	LOC412508/LOC726435/LOC408842	3
BP	GO:0019637	organophosphate metabolic process	4/125	104/2717	0.715112	0.848934	724603/102653763/410539/408474	LOC724603/LOC102653763/LOC410539/LOC408474	4
BP	GO:0006397	mRNA processing	1/125	27/2717	0.721387	0.851405	725155	LOC725155	1
BP	GO:0022613	ribonucleoprotein complex biogenesis	1/125	28/2717	0.734334	0.861675	551531	LOC551531	1
BP	GO:0016311	dephosphorylation	1/125	30/2717	0.758464	0.884874	551449	LOC551449	1
BP	GO:0034622	cellular protein-containing complex assembly	1/125	32/2717	0.780418	0.905284	113218616	LOC113218616	1
BP	GO:0006996	organelle organization	3/125	90/2717	0.793463	0.915188	724159/409001/113218616	LOC724159/LOC409001/LOC113218616	3
BP	GO:0016071	mRNA metabolic process	1/125	35/2717	0.80969	0.928628	725155	LOC725155	1
BP	GO:0044248	cellular catabolic process	2/125	67/2717	0.823299	0.932694	410539/408474	LOC410539/LOC408474	2
BP	GO:0008610	lipid biosynthetic process	1/125	37/2717	0.82702	0.932694	413590	LOC413590	1
BP	GO:0030001	metal ion transport	1/125	37/2717	0.82702	0.932694	410317	LOC410317	1
BP	GO:0017144	drug metabolic process	2/125	71/2717	0.847502	0.932713	100577331/411273	LOC100577331/LOC411273	2
BP	GO:0090407	organophosphate biosynthetic process	2/125	71/2717	0.847502	0.932713	724603/102653763	LOC724603/LOC102653763	2
BP	GO:0015672	monovalent inorganic cation transport	1/125	40/2717	0.850121	0.932713	410317	LOC410317	1
BP	GO:1901566	organonitrogen compound biosynthetic process	8/125	233/2717	0.855577	0.932713	412198/411734/411923/724480/413011/552532/408392/725395	LOC412198/LOC411734/LOC411923/LOC724480/LOC413011/LOC552532/LOC408392/LOC725395	8
BP	GO:1901135	carbohydrate derivative metabolic process	4/125	129/2717	0.855623	0.932713	412198/100577331/411273/551214	LOC412198/LOC100577331/LOC411273/LOC551214	4
BP	GO:0006812	cation transport	2/125	73/2717	0.858448	0.932713	410317/727479	LOC410317/LOC727479	2
BP	GO:1901575	organic substance catabolic process	2/125	74/2717	0.86365	0.932713	410539/408474	LOC410539/LOC408474	2
BP	GO:0006281	DNA repair	1/125	42/2717	0.863793	0.932713	408752	LOC408752	1
BP	GO:0009056	catabolic process	2/125	79/2717	0.887144	0.948262	410539/408474	LOC410539/LOC408474	2
BP	GO:0006974	cellular response to DNA damage stimulus	1/125	46/2717	0.887535	0.948262	408752	LOC408752	1
BP	GO:0033554	cellular response to stress	1/125	47/2717	0.892799	0.948891	408752	LOC408752	1
BP	GO:0007608	sensory perception of smell	3/125	128/2717	0.941444	0.98275	100577671/100576749/102656221	LOC100577671/Or50/LOC102656221	3
BP	GO:1901137	carbohydrate derivative biosynthetic process	1/125	61/2717	0.945306	0.98275	412198	LOC412198	1
BP	GO:0006950	response to stress	1/125	63/2717	0.950334	0.98275	408752	LOC408752	1
BP	GO:0032501	multicellular organismal process	4/125	164/2717	0.951532	0.98275	100577671/100576749/413289/102656221	LOC100577671/Or50/LOC413289/LOC102656221	4
BP	GO:0007600	sensory perception	3/125	140/2717	0.962017	0.98275	100577671/100576749/102656221	LOC100577671/Or50/LOC102656221	3
BP	GO:0007606	sensory perception of chemical stimulus	3/125	140/2717	0.962017	0.98275	100577671/100576749/102656221	LOC100577671/Or50/LOC102656221	3
BP	GO:0050877	nervous system process	3/125	140/2717	0.962017	0.98275	100577671/100576749/102656221	LOC100577671/Or50/LOC102656221	3
BP	GO:0003008	system process	3/125	141/2717	0.963386	0.98275	100577671/100576749/102656221	LOC100577671/Or50/LOC102656221	3
BP	GO:0055114	oxidation-reduction process	6/125	254/2717	0.981943	0.988965	726650/413590/409969/102653899/724933/724718	LOC726650/LOC413590/LOC409969/LOC102653899/LOC724933/LOC724718	6
BP	GO:0006259	DNA metabolic process	1/125	88/2717	0.985215	0.988965	408752	LOC408752	1
BP	GO:0007186	G-protein-coupled receptor signaling pathway	1/125	91/2717	0.987226	0.988965	412299	LOC412299	1
BP	GO:0006629	lipid metabolic process	1/125	94/2717	0.988965	0.988965	413590	LOC413590	1
CC	GO:0044430	cytoskeletal part	10/71	50/1590	4.07783e-05	0.00149353	412230/725068/408563/724859/726456/409285/552299/408444/725479/113218561	LOC412230/LOC725068/LOC408563/LOC724859/LOC726456/LOC409285/LOC552299/LOC408444/LOC725479/LOC113218561	10
CC	GO:0005856	cytoskeleton	10/71	53/1590	6.94663e-05	0.00149353	412230/725068/408563/724859/726456/409285/552299/408444/725479/113218561	LOC412230/LOC725068/LOC408563/LOC724859/LOC726456/LOC409285/LOC552299/LOC408444/LOC725479/LOC113218561	10
CC	GO:0016459	myosin complex	5/71	18/1590	0.000838814	0.012023	724859/726456/409285/552299/408444	LOC724859/LOC726456/LOC409285/LOC552299/LOC408444	5
CC	GO:0015630	microtubule cytoskeleton	5/71	24/1590	0.00337294	0.0362591	412230/725068/408563/725479/113218561	LOC412230/LOC725068/LOC408563/LOC725479/LOC113218561	5
CC	GO:0030286	dynein complex	4/71	17/1590	0.00559	0.048074	412230/725068/725479/113218561	LOC412230/LOC725068/LOC725479/LOC113218561	4
CC	GO:0015629	actin cytoskeleton	5/71	28/1590	0.0067834	0.0486143	724859/726456/409285/552299/408444	LOC724859/LOC726456/LOC409285/LOC552299/LOC408444	5
CC	GO:0005875	microtubule associated complex	4/71	19/1590	0.00850703	0.0522574	412230/725068/725479/113218561	LOC412230/LOC725068/LOC725479/LOC113218561	4
CC	GO:0005634	nucleus	18/71	255/1590	0.0261741	0.140686	408716/408319/411466/413183/725494/408763/725061/409928/727238/412422/409271/406084/113218616/551881/102655244/411603/408586/410309	LOC408716/LOC408319/LOC411466/LOC413183/LOC725494/LOC408763/LOC725061/LOC409928/LOC727238/LOC412422/LOC409271/Ecr/LOC113218616/LOC551881/LOC102655244/LOC411603/LOC408586/E75	18
CC	GO:0044446	intracellular organelle part	15/71	251/1590	0.137428	0.620765	412230/551353/409928/725068/412422/409271/113218616/408563/724859/726456/409285/552299/408444/725479/113218561	LOC412230/LOC551353/LOC409928/LOC725068/LOC412422/LOC409271/LOC113218616/LOC408563/LOC724859/LOC726456/LOC409285/LOC552299/LOC408444/LOC725479/LOC113218561	15
CC	GO:0044422	organelle part	15/71	253/1590	0.144364	0.620765	412230/551353/409928/725068/412422/409271/113218616/408563/724859/726456/409285/552299/408444/725479/113218561	LOC412230/LOC551353/LOC409928/LOC725068/LOC412422/LOC409271/LOC113218616/LOC408563/LOC724859/LOC726456/LOC409285/LOC552299/LOC408444/LOC725479/LOC113218561	15
CC	GO:0043228	non-membrane-bounded organelle	11/71	196/1590	0.251363	0.808069	412230/725068/113218616/408563/724859/726456/409285/552299/408444/725479/113218561	LOC412230/LOC725068/LOC113218616/LOC408563/LOC724859/LOC726456/LOC409285/LOC552299/LOC408444/LOC725479/LOC113218561	11
CC	GO:0043232	intracellular non-membrane-bounded organelle	11/71	196/1590	0.251363	0.808069	412230/725068/113218616/408563/724859/726456/409285/552299/408444/725479/113218561	LOC412230/LOC725068/LOC113218616/LOC408563/LOC724859/LOC726456/LOC409285/LOC552299/LOC408444/LOC725479/LOC113218561	11
CC	GO:0016592	mediator complex	2/71	22/1590	0.257379	0.808069	412422/409271	LOC412422/LOC409271	2
CC	GO:0043231	intracellular membrane-bounded organelle	19/71	368/1590	0.270925	0.808069	408716/408319/411466/413183/725494/551353/408763/725061/409928/727238/412422/409271/406084/113218616/551881/102655244/411603/408586/410309	LOC408716/LOC408319/LOC411466/LOC413183/LOC725494/LOC551353/LOC408763/LOC725061/LOC409928/LOC727238/LOC412422/LOC409271/Ecr/LOC113218616/LOC551881/LOC102655244/LOC411603/LOC408586/E75	19
CC	GO:0005654	nucleoplasm	3/71	43/1590	0.300677	0.808069	409928/412422/409271	LOC409928/LOC412422/LOC409271	3
CC	GO:0044451	nucleoplasm part	3/71	43/1590	0.300677	0.808069	409928/412422/409271	LOC409928/LOC412422/LOC409271	3
CC	GO:0043227	membrane-bounded organelle	19/71	379/1590	0.320297	0.810164	408716/408319/411466/413183/725494/551353/408763/725061/409928/727238/412422/409271/406084/113218616/551881/102655244/411603/408586/410309	LOC408716/LOC408319/LOC411466/LOC413183/LOC725494/LOC551353/LOC408763/LOC725061/LOC409928/LOC727238/LOC412422/LOC409271/Ecr/LOC113218616/LOC551881/LOC102655244/LOC411603/LOC408586/E75	19
CC	GO:0031981	nuclear lumen	3/71	55/1590	0.449444	0.898489	409928/412422/409271	LOC409928/LOC412422/LOC409271	3
CC	GO:1902494	catalytic complex	4/71	82/1590	0.504506	0.898489	412230/725068/725479/113218561	LOC412230/LOC725068/LOC725479/LOC113218561	4
CC	GO:0005576	extracellular region	3/71	63/1590	0.541888	0.898489	100577331/411273/726446	LOC100577331/LOC411273/LOC726446	3
CC	GO:0031974	membrane-enclosed lumen	3/71	63/1590	0.541888	0.898489	409928/412422/409271	LOC409928/LOC412422/LOC409271	3
CC	GO:0043233	organelle lumen	3/71	63/1590	0.541888	0.898489	409928/412422/409271	LOC409928/LOC412422/LOC409271	3
CC	GO:0070013	intracellular organelle lumen	3/71	63/1590	0.541888	0.898489	409928/412422/409271	LOC409928/LOC412422/LOC409271	3
CC	GO:0000785	chromatin	1/71	22/1590	0.636455	0.898489	113218616	LOC113218616	1
CC	GO:0000786	nucleosome	1/71	22/1590	0.636455	0.898489	113218616	LOC113218616	1
CC	GO:0032993	protein-DNA complex	1/71	22/1590	0.636455	0.898489	113218616	LOC113218616	1
CC	GO:0005789	endoplasmic reticulum membrane	1/71	23/1590	0.652917	0.898489	551353	LOC551353	1
CC	GO:0098827	endoplasmic reticulum subcompartment	1/71	23/1590	0.652917	0.898489	551353	LOC551353	1
CC	GO:0044428	nuclear part	3/71	74/1590	0.653577	0.898489	409928/412422/409271	LOC409928/LOC412422/LOC409271	3
CC	GO:0042175	nuclear outer membrane-endoplasmic reticulum membrane network	1/71	24/1590	0.668643	0.898489	551353	LOC551353	1
CC	GO:0044432	endoplasmic reticulum part	1/71	24/1590	0.668643	0.898489	551353	LOC551353	1
CC	GO:0044815	DNA packaging complex	1/71	24/1590	0.668643	0.898489	113218616	LOC113218616	1
CC	GO:0031984	organelle subcompartment	1/71	29/1590	0.73733	0.960763	551353	LOC551353	1
CC	GO:0032991	protein-containing complex	15/71	386/1590	0.778077	0.972951	412230/412770/409928/725068/726435/412422/409271/113218616/724859/726456/409285/552299/408444/725479/113218561	LOC412230/LOC412770/LOC409928/LOC725068/LOC726435/LOC412422/LOC409271/LOC113218616/LOC724859/LOC726456/LOC409285/LOC552299/LOC408444/LOC725479/LOC113218561	15
CC	GO:0005783	endoplasmic reticulum	1/71	34/1590	0.791937	0.972951	551353	LOC551353	1
CC	GO:0044427	chromosomal part	1/71	40/1590	0.842857	0.99987	113218616	LOC113218616	1
CC	GO:0005694	chromosome	1/71	49/1590	0.897071	0.99987	113218616	LOC113218616	1
CC	GO:0016021	integral component of membrane	16/71	466/1590	0.924577	0.99987	552202/726688/725760/410317/551356/406148/410839/412299/413289/552309/551553/552144/552239/413906/411186/727479	LOC552202/LOC726688/LOC725760/LOC410317/LOC551356/nAChRa7/Gstcd/LOC412299/LOC413289/LOC552309/LOC551553/LOC552144/LOC552239/LOC413906/LOC411186/LOC727479	16
CC	GO:0031224	intrinsic component of membrane	16/71	467/1590	0.926212	0.99987	552202/726688/725760/410317/551356/406148/410839/412299/413289/552309/551553/552144/552239/413906/411186/727479	LOC552202/LOC726688/LOC725760/LOC410317/LOC551356/nAChRa7/Gstcd/LOC412299/LOC413289/LOC552309/LOC551553/LOC552144/LOC552239/LOC413906/LOC411186/LOC727479	16
CC	GO:0012505	endomembrane system	1/71	71/1590	0.963802	0.99987	551353	LOC551353	1
CC	GO:1990904	ribonucleoprotein complex	1/71	109/1590	0.994263	0.99987	726435	LOC726435	1
CC	GO:0005737	cytoplasm	5/71	283/1590	0.997823	0.99987	411923/411535/551353/726435/725395	LOC411923/LOC411535/LOC551353/LOC726435/LOC725395	5
CC	GO:0044444	cytoplasmic part	2/71	234/1590	0.99987	0.99987	551353/726435	LOC551353/LOC726435	2
MF	GO:0003774	motor activity	11/249	57/4382	0.000285693	0.0448538	412230/410959/726506/725068/724859/726456/409285/552299/408444/725479/113218561	LOC412230/LOC410959/LOC726506/LOC725068/LOC724859/LOC726456/LOC409285/LOC552299/LOC408444/LOC725479/LOC113218561	11
MF	GO:0005524	ATP binding	41/249	463/4382	0.00217523	0.0964759	551016/412230/410959/409111/413753/410408/725503/411734/411678/411923/726524/726506/552031/725068/413011/726405/413874/550969/551881/408976/552532/726537/724859/551691/411297/413341/410273/413633/726456/409285/552299/408444/408392/725479/725837/409952/552206/411639/725395/408752/726325	LOC551016/LOC412230/LOC410959/LOC409111/LOC413753/LOC410408/LOC725503/LOC411734/LOC411678/LOC411923/LOC726524/LOC726506/LOC552031/LOC725068/LOC413011/LOC726405/LOC413874/LOC550969/LOC551881/LOC408976/LOC552532/LOC726537/LOC724859/Camkii/LOC411297/LOC413341/LOC410273/LOC413633/LOC726456/LOC409285/LOC552299/LOC408444/LOC408392/LOC725479/LOC725837/LOC409952/LOC552206/LOC411639/LOC725395/LOC408752/LO…	41
MF	GO:0032559	adenyl ribonucleotide binding	41/249	464/4382	0.00226615	0.0964759	551016/412230/410959/409111/413753/410408/725503/411734/411678/411923/726524/726506/552031/725068/413011/726405/413874/550969/551881/408976/552532/726537/724859/551691/411297/413341/410273/413633/726456/409285/552299/408444/408392/725479/725837/409952/552206/411639/725395/408752/726325	LOC551016/LOC412230/LOC410959/LOC409111/LOC413753/LOC410408/LOC725503/LOC411734/LOC411678/LOC411923/LOC726524/LOC726506/LOC552031/LOC725068/LOC413011/LOC726405/LOC413874/LOC550969/LOC551881/LOC408976/LOC552532/LOC726537/LOC724859/Camkii/LOC411297/LOC413341/LOC410273/LOC413633/LOC726456/LOC409285/LOC552299/LOC408444/LOC408392/LOC725479/LOC725837/LOC409952/LOC552206/LOC411639/LOC725395/LOC408752/LO…	41
MF	GO:0030554	adenyl nucleotide binding	41/249	466/4382	0.00245799	0.0964759	551016/412230/410959/409111/413753/410408/725503/411734/411678/411923/726524/726506/552031/725068/413011/726405/413874/550969/551881/408976/552532/726537/724859/551691/411297/413341/410273/413633/726456/409285/552299/408444/408392/725479/725837/409952/552206/411639/725395/408752/726325	LOC551016/LOC412230/LOC410959/LOC409111/LOC413753/LOC410408/LOC725503/LOC411734/LOC411678/LOC411923/LOC726524/LOC726506/LOC552031/LOC725068/LOC413011/LOC726405/LOC413874/LOC550969/LOC551881/LOC408976/LOC552532/LOC726537/LOC724859/Camkii/LOC411297/LOC413341/LOC410273/LOC413633/LOC726456/LOC409285/LOC552299/LOC408444/LOC408392/LOC725479/LOC725837/LOC409952/LOC552206/LOC411639/LOC725395/LOC408752/LO…	41
MF	GO:0004812	aminoacyl-tRNA ligase activity	6/249	35/4382	0.012787	0.2468	411734/411923/413011/552532/408392/725395	LOC411734/LOC411923/LOC413011/LOC552532/LOC408392/LOC725395	6
MF	GO:0016875	ligase activity, forming carbon-oxygen bonds	6/249	35/4382	0.012787	0.2468	411734/411923/413011/552532/408392/725395	LOC411734/LOC411923/LOC413011/LOC552532/LOC408392/LOC725395	6
MF	GO:0140101	catalytic activity, acting on a tRNA	7/249	48/4382	0.017518	0.2468	411734/411923/413011/409969/552532/408392/725395	LOC411734/LOC411923/LOC413011/LOC409969/LOC552532/LOC408392/LOC725395	7
MF	GO:0017016	Ras GTPase binding	6/249	38/4382	0.0188737	0.2468	412354/409217/409001/408842/725970/413562	LOC412354/LOC409217/LOC409001/LOC408842/LOC725970/LOC413562	6
MF	GO:0031267	small GTPase binding	6/249	38/4382	0.0188737	0.2468	412354/409217/409001/408842/725970/413562	LOC412354/LOC409217/LOC409001/LOC408842/LOC725970/LOC413562	6
MF	GO:0016874	ligase activity	8/249	61/4382	0.0208876	0.2468	411734/411923/724480/413011/552532/408392/725395/408752	LOC411734/LOC411923/LOC724480/LOC413011/LOC552532/LOC408392/LOC725395/LOC408752	8
MF	GO:0003777	microtubule motor activity	6/249	39/4382	0.0212784	0.2468	412230/410959/726506/725068/725479/113218561	LOC412230/LOC410959/LOC726506/LOC725068/LOC725479/LOC113218561	6
MF	GO:0008757	S-adenosylmethionine-dependent methyltransferase activity	3/249	11/4382	0.0212843	0.2468	727238/102655244/411070	LOC727238/LOC102655244/LOC411070	3
MF	GO:0051020	GTPase binding	7/249	50/4382	0.0215913	0.2468	100577719/412354/409217/409001/408842/725970/413562	LOC100577719/LOC412354/LOC409217/LOC409001/LOC408842/LOC725970/LOC413562	7
MF	GO:0017048	Rho GTPase binding	5/249	29/4382	0.0220076	0.2468	412354/409217/409001/725970/413562	LOC412354/LOC409217/LOC409001/LOC725970/LOC413562	5
MF	GO:0004674	protein serine/threonine kinase activity	4/249	25/4382	0.0501971	0.452207	725503/550969/551691/100576402	LOC725503/LOC550969/Camkii/LOC100576402	4
MF	GO:0005088	Ras guanyl-nucleotide exchange factor activity	4/249	25/4382	0.0501971	0.452207	412354/409217/725970/413562	LOC412354/LOC409217/LOC725970/LOC413562	4
MF	GO:0005089	Rho guanyl-nucleotide exchange factor activity	4/249	25/4382	0.0501971	0.452207	412354/409217/725970/413562	LOC412354/LOC409217/LOC725970/LOC413562	4
MF	GO:0019899	enzyme binding	7/249	60/4382	0.0518454	0.452207	100577719/412354/409217/409001/408842/725970/413562	LOC100577719/LOC412354/LOC409217/LOC409001/LOC408842/LOC725970/LOC413562	7
MF	GO:0005085	guanyl-nucleotide exchange factor activity	5/249	37/4382	0.0560517	0.455301	100577719/412354/409217/725970/413562	LOC100577719/LOC412354/LOC409217/LOC725970/LOC413562	5
MF	GO:0019783	ubiquitin-like protein-specific protease activity	4/249	27/4382	0.0638001	0.455301	411038/410344/410109/726488	LOC411038/LOC410344/LOC410109/LOC726488	4
MF	GO:0036459	thiol-dependent ubiquitinyl hydrolase activity	4/249	27/4382	0.0638001	0.455301	411038/410344/410109/726488	LOC411038/LOC410344/LOC410109/LOC726488	4
MF	GO:0101005	ubiquitinyl hydrolase activity	4/249	27/4382	0.0638001	0.455301	411038/410344/410109/726488	LOC411038/LOC410344/LOC410109/LOC726488	4
MF	GO:0030246	carbohydrate binding	3/249	20/4382	0.10122	0.64491	552249/726225/412224	LOC552249/LOC726225/LOC412224	3
MF	GO:0016853	isomerase activity	5/249	44/4382	0.101872	0.64491	551447/726225/552033/413805/100577578	LOC551447/LOC726225/Ppib/LOC413805/LOC100577578	5
MF	GO:0003723	RNA binding	11/249	127/4382	0.105065	0.64491	410398/100577552/410165/408298/412111/408652/726435/725259/409983/413805/408372	LOC410398/LOC100577552/LOC410165/LOC408298/LOC412111/LOC408652/LOC726435/Eif4g/LOC409983/LOC413805/LOC408372	11
MF	GO:0140110	transcription regulator activity	10/249	113/4382	0.1068	0.64491	408319/552613/408763/412770/408435/412422/409271/406084/408586/410309	LOC408319/LOC552613/LOC408763/LOC412770/LOC408435/LOC412422/LOC409271/Ecr/LOC408586/E75	10
MF	GO:0004672	protein kinase activity	15/249	191/4382	0.124065	0.689887	551685/409111/725503/411678/726405/724603/550969/408976/551691/411297/413633/409952/100576402/413448/726325	LOC551685/LOC409111/LOC725503/LOC411678/LOC726405/LOC724603/LOC550969/LOC408976/Camkii/LOC411297/LOC413633/LOC409952/LOC100576402/LOC413448/LOC726325	15
MF	GO:0005509	calcium ion binding	8/249	88/4382	0.12507	0.689887	409598/100576383/413289/552435/726283/411748/552546/411693	LOC409598/LOC100576383/LOC413289/LOC552435/LOC726283/LOC411748/LOC552546/LOC411693	8
MF	GO:0005216	ion channel activity	7/249	75/4382	0.131826	0.689887	410317/408343/406148/410060/412934/412818/100820634	LOC410317/LOC408343/nAChRa7/LOC410060/LOC412934/LOC412818/LOC100820634	7
MF	GO:0022838	substrate-specific channel activity	7/249	75/4382	0.131826	0.689887	410317/408343/406148/410060/412934/412818/100820634	LOC410317/LOC408343/nAChRa7/LOC410060/LOC412934/LOC412818/LOC100820634	7
MF	GO:0000988	transcription factor activity, protein binding	3/249	24/4382	0.152777	0.702543	552613/412422/409271	LOC552613/LOC412422/LOC409271	3
MF	GO:0000989	transcription factor activity, transcription factor binding	3/249	24/4382	0.152777	0.702543	552613/412422/409271	LOC552613/LOC412422/LOC409271	3
MF	GO:0003712	transcription cofactor activity	3/249	24/4382	0.152777	0.702543	552613/412422/409271	LOC552613/LOC412422/LOC409271	3
MF	GO:0016817	hydrolase activity, acting on acid anhydrides	18/249	245/4382	0.154517	0.702543	551016/412230/410959/408741/726524/726506/725068/551881/724859/726456/724291/409285/552299/408444/725479/725837/408556/113218561	LOC551016/LOC412230/LOC410959/LOC408741/LOC726524/LOC726506/LOC725068/LOC551881/LOC724859/LOC726456/LOC724291/LOC409285/LOC552299/LOC408444/LOC725479/LOC725837/LOC408556/LOC113218561	18
MF	GO:0140098	catalytic activity, acting on RNA	8/249	93/4382	0.156618	0.702543	411734/411923/410968/413011/409969/552532/408392/725395	LOC411734/LOC411923/LOC410968/LOC413011/LOC409969/LOC552532/LOC408392/LOC725395	8
MF	GO:0015267	channel activity	7/249	80/4382	0.16741	0.71036	410317/408343/406148/410060/412934/412818/100820634	LOC410317/LOC408343/nAChRa7/LOC410060/LOC412934/LOC412818/LOC100820634	7
MF	GO:0022803	passive transmembrane transporter activity	7/249	80/4382	0.16741	0.71036	410317/408343/406148/410060/412934/412818/100820634	LOC410317/LOC408343/nAChRa7/LOC410060/LOC412934/LOC412818/LOC100820634	7
MF	GO:0016849	phosphorus-oxygen lyase activity	2/249	15/4382	0.20829	0.860566	724603/102653763	LOC724603/LOC102653763	2
MF	GO:0008234	cysteine-type peptidase activity	4/249	42/4382	0.213927	0.861192	411038/410344/410109/726488	LOC411038/LOC410344/LOC410109/LOC726488	4
MF	GO:0004553	hydrolase activity, hydrolyzing O-glycosyl compounds	3/249	29/4382	0.2259	0.873187	552249/100576383/552435	LOC552249/LOC100576383/LOC552435	3
MF	GO:0005319	lipid transporter activity	2/249	16/4382	0.229671	0.873187	406088/726182	Vg/Vhdl	2
MF	GO:0003755	peptidyl-prolyl cis-trans isomerase activity	2/249	17/4382	0.251188	0.873187	552033/100577578	Ppib/LOC100577578	2
MF	GO:0016859	cis-trans isomerase activity	2/249	17/4382	0.251188	0.873187	552033/100577578	Ppib/LOC100577578	2
MF	GO:0052689	carboxylic ester hydrolase activity	2/249	17/4382	0.251188	0.873187	411734/552532	LOC411734/LOC552532	2
MF	GO:0140096	catalytic activity, acting on a protein	31/249	483/4382	0.25764	0.873187	412763/551685/409111/411038/725503/411678/113218562/411536/410344/727238/726929/552033/726405/724603/100577578/550969/102655244/408976/724259/551691/411297/551449/410109/413633/726488/411070/409952/100576402/413448/726325/410402	LOC412763/LOC551685/LOC409111/LOC411038/LOC725503/LOC411678/LOC113218562/LOC411536/LOC410344/LOC727238/LOC726929/Ppib/LOC726405/LOC724603/LOC100577578/LOC550969/LOC102655244/LOC408976/LOC724259/Camkii/LOC411297/LOC551449/LOC410109/LOC413633/LOC726488/LOC411070/LOC409952/LOC100576402/LOC413448/LOC726325/LOC410402	31
MF	GO:0017111	nucleoside-triphosphatase activity	16/249	235/4382	0.259395	0.873187	551016/412230/410959/408741/726506/725068/724859/726456/724291/409285/552299/408444/725479/725837/408556/113218561	LOC551016/LOC412230/LOC410959/LOC408741/LOC726506/LOC725068/LOC724859/LOC726456/LOC724291/LOC409285/LOC552299/LOC408444/LOC725479/LOC725837/LOC408556/LOC113218561	16
MF	GO:0016773	phosphotransferase activity, alcohol group as acceptor	15/249	220/4382	0.266694	0.873187	551685/409111/725503/411678/726405/724603/550969/408976/551691/411297/413633/409952/100576402/413448/726325	LOC551685/LOC409111/LOC725503/LOC411678/LOC726405/LOC724603/LOC550969/LOC408976/Camkii/LOC411297/LOC413633/LOC409952/LOC100576402/LOC413448/LOC726325	15
MF	GO:0008017	microtubule binding	3/249	32/4382	0.272523	0.873187	410959/726506/411586	LOC410959/LOC726506/LOC411586	3
MF	GO:0016798	hydrolase activity, acting on glycosyl bonds	3/249	32/4382	0.272523	0.873187	552249/100576383/552435	LOC552249/LOC100576383/LOC552435	3
MF	GO:0016462	pyrophosphatase activity	16/249	240/4382	0.287416	0.882305	551016/412230/410959/408741/726506/725068/724859/726456/724291/409285/552299/408444/725479/725837/408556/113218561	LOC551016/LOC412230/LOC410959/LOC408741/LOC726506/LOC725068/LOC724859/LOC726456/LOC724291/LOC409285/LOC552299/LOC408444/LOC725479/LOC725837/LOC408556/LOC113218561	16
MF	GO:0016818	hydrolase activity, acting on acid anhydrides, in phosphorus-containing anhydrides	16/249	241/4382	0.293139	0.882305	551016/412230/410959/408741/726506/725068/724859/726456/724291/409285/552299/408444/725479/725837/408556/113218561	LOC551016/LOC412230/LOC410959/LOC408741/LOC726506/LOC725068/LOC724859/LOC726456/LOC724291/LOC409285/LOC552299/LOC408444/LOC725479/LOC725837/LOC408556/LOC113218561	16
MF	GO:0016301	kinase activity	15/249	225/4382	0.296	0.882305	551685/409111/725503/411678/726405/724603/550969/408976/551691/411297/413633/409952/100576402/413448/726325	LOC551685/LOC409111/LOC725503/LOC411678/LOC726405/LOC724603/LOC550969/LOC408976/Camkii/LOC411297/LOC413633/LOC409952/LOC100576402/LOC413448/LOC726325	15
MF	GO:0008092	cytoskeletal protein binding	5/249	64/4382	0.297848	0.882305	410959/726506/411586/409001/726456	LOC410959/LOC726506/LOC411586/LOC409001/LOC726456	5
MF	GO:0022836	gated channel activity	3/249	36/4382	0.335952	0.95899	410317/406148/412818	LOC410317/nAChRa7/LOC412818	3
MF	GO:0022839	ion gated channel activity	3/249	36/4382	0.335952	0.95899	410317/406148/412818	LOC410317/nAChRa7/LOC412818	3
MF	GO:0003700	DNA-binding transcription factor activity	6/249	85/4382	0.352895	0.961823	408763/412770/408435/406084/408586/410309	LOC408763/LOC412770/LOC408435/Ecr/LOC408586/E75	6
MF	GO:0046872	metal ion binding	25/249	404/4382	0.355009	0.961823	409598/552550/551447/408319/100576383/725494/411536/413289/725061/552435/726283/411748/406084/413590/100578262/552546/102653899/413369/408586/413968/410309/411693/724933/724718/412281	LOC409598/LOC552550/LOC551447/LOC408319/LOC100576383/LOC725494/LOC411536/LOC413289/LOC725061/LOC552435/LOC726283/LOC411748/Ecr/LOC413590/LOC100578262/LOC552546/LOC102653899/LOC413369/LOC408586/LOC413968/E75/LOC411693/LOC724933/LOC724718/LOC412281	25
MF	GO:0016741	transferase activity, transferring one-carbon groups	4/249	53/4382	0.355323	0.961823	410408/727238/102655244/411070	LOC410408/LOC727238/LOC102655244/LOC411070	4
MF	GO:0043169	cation binding	25/249	407/4382	0.369584	0.98347	409598/552550/551447/408319/100576383/725494/411536/413289/725061/552435/726283/411748/406084/413590/100578262/552546/102653899/413369/408586/413968/410309/411693/724933/724718/412281	LOC409598/LOC552550/LOC551447/LOC408319/LOC100576383/LOC725494/LOC411536/LOC413289/LOC725061/LOC552435/LOC726283/LOC411748/Ecr/LOC413590/LOC100578262/LOC552546/LOC102653899/LOC413369/LOC408586/LOC413968/E75/LOC411693/LOC724933/LOC724718/LOC412281	25
MF	GO:0003779	actin binding	2/249	23/4382	0.379012	0.986903	409001/726456	LOC409001/LOC726456	2
MF	GO:0015631	tubulin binding	3/249	39/4382	0.383446	0.986903	410959/726506/411586	LOC410959/LOC726506/LOC411586	3
MF	GO:0008270	zinc ion binding	11/249	173/4382	0.394484	0.998273	552550/551447/408319/725494/411536/725061/406084/408586/413968/410309/412281	LOC552550/LOC551447/LOC408319/LOC725494/LOC411536/LOC725061/Ecr/LOC408586/LOC413968/E75/LOC412281	11
MF	GO:0050660	flavin adenine dinucleotide binding	3/249	44/4382	0.460579	0.998273	409969/724933/724718	LOC409969/LOC724933/LOC724718	3
MF	GO:0004521	endoribonuclease activity	1/249	12/4382	0.504867	0.998273	410968	LOC410968	1
MF	GO:0008194	UDP-glycosyltransferase activity	1/249	12/4382	0.504867	0.998273	412198	LOC412198	1
MF	GO:0016879	ligase activity, forming carbon-nitrogen bonds	1/249	12/4382	0.504867	0.998273	724480	LOC724480	1
MF	GO:0004252	serine-type endopeptidase activity	4/249	65/4382	0.50976	0.998273	412763/113218562/724259/410402	LOC412763/LOC113218562/LOC724259/LOC410402	4
MF	GO:0008168	methyltransferase activity	3/249	48/4382	0.5192	0.998273	727238/102655244/411070	LOC727238/LOC102655244/LOC411070	3
MF	GO:0004725	protein tyrosine phosphatase activity	1/249	13/4382	0.53308	0.998273	551449	LOC551449	1
MF	GO:0005261	cation channel activity	1/249	13/4382	0.53308	0.998273	410317	LOC410317	1
MF	GO:0016866	intramolecular transferase activity	1/249	13/4382	0.53308	0.998273	413805	LOC413805	1
MF	GO:0005230	extracellular ligand-gated ion channel activity	2/249	31/4382	0.533143	0.998273	406148/412818	nAChRa7/LOC412818	2
MF	GO:0016829	lyase activity	3/249	49/4382	0.533317	0.998273	725646/724603/102653763	LOC725646/LOC724603/LOC102653763	3
MF	GO:0015276	ligand-gated ion channel activity	2/249	32/4382	0.550518	0.998273	406148/412818	nAChRa7/LOC412818	2
MF	GO:0022834	ligand-gated channel activity	2/249	32/4382	0.550518	0.998273	406148/412818	nAChRa7/LOC412818	2
MF	GO:0004970	ionotropic glutamate receptor activity	1/249	14/4382	0.559691	0.998273	412818	LOC412818	1
MF	GO:0008066	glutamate receptor activity	1/249	14/4382	0.559691	0.998273	412818	LOC412818	1
MF	GO:0022824	transmitter-gated ion channel activity	1/249	14/4382	0.559691	0.998273	412818	LOC412818	1
MF	GO:0022835	transmitter-gated channel activity	1/249	14/4382	0.559691	0.998273	412818	LOC412818	1
MF	GO:0030594	neurotransmitter receptor activity	1/249	14/4382	0.559691	0.998273	412818	LOC412818	1
MF	GO:0043565	sequence-specific DNA binding	3/249	52/4382	0.574228	0.998273	406084/408586/410309	Ecr/LOC408586/E75	3
MF	GO:0008146	sulfotransferase activity	1/249	15/4382	0.584791	0.998273	412956	LOC412956	1
MF	GO:0004519	endonuclease activity	1/249	16/4382	0.608465	0.998273	410968	LOC410968	1
MF	GO:0016782	transferase activity, transferring sulfur-containing groups	1/249	16/4382	0.608465	0.998273	412956	LOC412956	1
MF	GO:0016810	hydrolase activity, acting on carbon-nitrogen (but not peptide) bonds	1/249	16/4382	0.608465	0.998273	410408	LOC410408	1
MF	GO:0016772	transferase activity, transferring phosphorus-containing groups	16/249	294/4382	0.611719	0.998273	551685/409111/725503/411678/551964/726405/724603/550969/408976/551691/411297/413633/409952/100576402/413448/726325	LOC551685/LOC409111/LOC725503/LOC411678/LOC551964/LOC726405/LOC724603/LOC550969/LOC408976/Camkii/LOC411297/LOC413633/LOC409952/LOC100576402/LOC413448/LOC726325	16
MF	GO:0008236	serine-type peptidase activity	4/249	75/4382	0.624602	0.998273	412763/113218562/724259/410402	LOC412763/LOC113218562/LOC724259/LOC410402	4
MF	GO:0017171	serine hydrolase activity	4/249	75/4382	0.624602	0.998273	412763/113218562/724259/410402	LOC412763/LOC113218562/LOC724259/LOC410402	4
MF	GO:0042302	structural constituent of cuticle	2/249	37/4382	0.630466	0.998273	100577771/725256	LOC100577771/CPR12	2
MF	GO:0015075	ion transmembrane transporter activity	8/249	151/4382	0.634155	0.998273	410317/408343/406148/410060/412934/412818/100820634/727479	LOC410317/LOC408343/nAChRa7/LOC410060/LOC412934/LOC412818/LOC100820634/LOC727479	8
MF	GO:0005215	transporter activity	15/249	281/4382	0.64095	0.998273	726688/410317/408343/406148/410060/412934/406088/411113/412818/551553/411935/100820634/726182/100577409/727479	LOC726688/LOC410317/LOC408343/nAChRa7/LOC410060/LOC412934/Vg/LOC411113/LOC412818/LOC551553/LOC411935/LOC100820634/Vhdl/LOC100577409/LOC727479	15
MF	GO:0015318	inorganic molecular entity transmembrane transporter activity	7/249	134/4382	0.646945	0.998273	410317/408343/406148/410060/412934/412818/100820634	LOC410317/LOC408343/nAChRa7/LOC410060/LOC412934/LOC412818/LOC100820634	7
MF	GO:0008081	phosphoric diester hydrolase activity	1/249	18/4382	0.651856	0.998273	411288	LOC411288	1
MF	GO:0044877	protein-containing complex binding	1/249	18/4382	0.651856	0.998273	726456	LOC726456	1
MF	GO:0016788	hydrolase activity, acting on ester bonds	7/249	136/4382	0.662418	0.998273	411734/412515/410968/411959/552532/551449/411288	LOC411734/LOC412515/LOC410968/LOC411959/LOC552532/LOC551449/LOC411288	7
MF	GO:0046914	transition metal ion binding	13/249	250/4382	0.673888	0.998273	552550/551447/408319/725494/411536/725061/406084/413590/102653899/408586/413968/410309/412281	LOC552550/LOC551447/LOC408319/LOC725494/LOC411536/LOC725061/Ecr/LOC413590/LOC102653899/LOC408586/LOC413968/E75/LOC412281	13
MF	GO:0008289	lipid binding	2/249	41/4382	0.686136	0.998273	413460/726446	LOC413460/LOC726446	2
MF	GO:0004540	ribonuclease activity	1/249	20/4382	0.690456	0.998273	410968	LOC410968	1
MF	GO:0016627	oxidoreductase activity, acting on the CH-CH group of donors	1/249	20/4382	0.690456	0.998273	409969	LOC409969	1
MF	GO:0008061	chitin binding	2/249	42/4382	0.698935	0.998273	100577331/411273	LOC100577331/LOC411273	2
MF	GO:0098772	molecular function regulator	5/249	106/4382	0.729164	0.998273	100577719/412354/409217/725970/413562	LOC100577719/LOC412354/LOC409217/LOC725970/LOC413562	5
MF	GO:0003677	DNA binding	16/249	319/4382	0.739374	0.998273	724535/408822/408763/408435/552619/406084/412046/113218616/409456/100576405/725302/408586/410309/726999/551398/408752	LOC724535/LOC408822/LOC408763/LOC408435/LOC552619/Ecr/LOC412046/LOC113218616/LOC409456/LOC100576405/LOC725302/LOC408586/E75/LOC726999/LOC551398/LOC408752	16
MF	GO:0009055	electron transfer activity	1/249	23/4382	0.740508	0.998273	724933	LOC724933	1
MF	GO:0051536	iron-sulfur cluster binding	1/249	23/4382	0.740508	0.998273	724933	LOC724933	1
MF	GO:0051540	metal cluster binding	1/249	23/4382	0.740508	0.998273	724933	LOC724933	1
MF	GO:0016747	transferase activity, transferring acyl groups other than amino-acyl groups	1/249	24/4382	0.755331	0.998273	724159	LOC724159	1
MF	GO:0004386	helicase activity	1/249	25/4382	0.769311	0.998273	725837	LOC725837	1
MF	GO:0004842	ubiquitin-protein transferase activity	1/249	27/4382	0.794928	0.998273	411536	LOC411536	1
MF	GO:0019787	ubiquitin-like protein transferase activity	1/249	27/4382	0.794928	0.998273	411536	LOC411536	1
MF	GO:0004721	phosphoprotein phosphatase activity	1/249	28/4382	0.806653	0.998273	551449	LOC551449	1
MF	GO:0046983	protein dimerization activity	4/249	98/4382	0.81729	0.998273	408316/412770/102656766/552711	LOC408316/LOC412770/LOC102656766/LOC552711	4
MF	GO:0008233	peptidase activity	9/249	201/4382	0.817391	0.998273	412763/411038/113218562/410344/726929/724259/410109/726488/410402	LOC412763/LOC411038/LOC113218562/LOC410344/LOC726929/LOC724259/LOC410109/LOC726488/LOC410402	9
MF	GO:0035091	phosphatidylinositol binding	1/249	29/4382	0.81771	0.998273	413460	LOC413460	1
MF	GO:0005506	iron ion binding	2/249	55/4382	0.829036	0.998273	413590/102653899	LOC413590/LOC102653899	2
MF	GO:0005102	signaling receptor binding	1/249	31/4382	0.83797	0.998273	725634	LOC725634	1
MF	GO:0140097	catalytic activity, acting on DNA	1/249	31/4382	0.83797	0.998273	408752	LOC408752	1
MF	GO:0042578	phosphoric ester hydrolase activity	2/249	58/4382	0.850791	0.998273	551449/411288	LOC551449/LOC411288	2
MF	GO:0030170	pyridoxal phosphate binding	1/249	33/4382	0.855987	0.998273	412177	LOC412177	1
MF	GO:0070279	vitamin B6 binding	1/249	33/4382	0.855987	0.998273	412177	LOC412177	1
MF	GO:0022857	transmembrane transporter activity	11/249	252/4382	0.859655	0.998273	726688/410317/408343/406148/410060/412934/412818/551553/411935/100820634/727479	LOC726688/LOC410317/LOC408343/nAChRa7/LOC410060/LOC412934/LOC412818/LOC551553/LOC411935/LOC100820634/LOC727479	11
MF	GO:0005543	phospholipid binding	1/249	34/4382	0.864233	0.998273	413460	LOC413460	1
MF	GO:0070011	peptidase activity, acting on L-amino acid peptides	8/249	194/4382	0.871471	0.998273	412763/411038/113218562/410344/724259/410109/726488/410402	LOC412763/LOC411038/LOC113218562/LOC410344/LOC724259/LOC410109/LOC726488/LOC410402	8
MF	GO:0050662	coenzyme binding	4/249	109/4382	0.875879	0.998273	412177/409969/724933/724718	LOC412177/LOC409969/LOC724933/LOC724718	4
MF	GO:0016791	phosphatase activity	1/249	36/4382	0.879339	0.998273	551449	LOC551449	1
MF	GO:0019842	vitamin binding	1/249	36/4382	0.879339	0.998273	412177	LOC412177	1
MF	GO:0004518	nuclease activity	1/249	38/4382	0.892771	0.998273	410968	LOC410968	1
MF	GO:0046873	metal ion transmembrane transporter activity	1/249	39/4382	0.898917	0.998273	410317	LOC410317	1
MF	GO:0004175	endopeptidase activity	4/249	118/4382	0.911038	0.998273	412763/113218562/724259/410402	LOC412763/LOC113218562/LOC724259/LOC410402	4
MF	GO:0015077	monovalent inorganic cation transmembrane transporter activity	1/249	44/4382	0.924767	0.998273	410317	LOC410317	1
MF	GO:0008324	cation transmembrane transporter activity	2/249	73/4382	0.92623	0.998273	410317/727479	LOC410317/LOC727479	2
MF	GO:0003924	GTPase activity	3/249	100/4382	0.930266	0.998273	408741/724291/408556	LOC408741/LOC724291/LOC408556	3
MF	GO:0016758	transferase activity, transferring hexosyl groups	1/249	48/4382	0.940615	0.998273	412198	LOC412198	1
MF	GO:0016746	transferase activity, transferring acyl groups	1/249	49/4382	0.944026	0.998273	724159	LOC724159	1
MF	GO:0016779	nucleotidyltransferase activity	1/249	49/4382	0.944026	0.998273	551964	LOC551964	1
MF	GO:0016705	oxidoreductase activity, acting on paired donors, with incorporation or reduction of molecular oxygen	1/249	57/4382	0.965151	0.998273	102653899	LOC102653899	1
MF	GO:0005549	odorant binding	4/249	146/4382	0.970846	0.998273	100577671/100576749/102656221/677674	LOC100577671/Or50/LOC102656221/Obp13	4
MF	GO:0016887	ATPase activity	1/249	61/4382	0.972512	0.998273	551016	LOC551016	1
MF	GO:0022890	inorganic cation transmembrane transporter activity	1/249	62/4382	0.974096	0.998273	410317	LOC410317	1
MF	GO:0020037	heme binding	1/249	63/4382	0.975589	0.998273	102653899	LOC102653899	1
MF	GO:0046906	tetrapyrrole binding	1/249	64/4382	0.976996	0.998273	102653899	LOC102653899	1
MF	GO:0004984	olfactory receptor activity	3/249	128/4382	0.979915	0.998273	100577671/100576749/102656221	LOC100577671/Or50/LOC102656221	3
MF	GO:0016757	transferase activity, transferring glycosyl groups	1/249	69/4382	0.982909	0.998273	412198	LOC412198	1
MF	GO:0048037	cofactor binding	5/249	196/4382	0.9894	0.998273	412177/409969/102653899/724933/724718	LOC412177/LOC409969/LOC102653899/LOC724933/LOC724718	5
MF	GO:0004930	G-protein-coupled receptor activity	1/249	80/4382	0.991122	0.998273	412299	LOC412299	1
MF	GO:0004888	transmembrane signaling receptor activity	6/249	229/4382	0.992148	0.998273	100577671/100576749/412299/412818/102656221/411297	LOC100577671/Or50/LOC412299/LOC412818/LOC102656221/LOC411297	6
MF	GO:0038023	signaling receptor activity	6/249	231/4382	0.992761	0.998273	100577671/100576749/412299/412818/102656221/411297	LOC100577671/Or50/LOC412299/LOC412818/LOC102656221/LOC411297	6
MF	GO:0060089	molecular transducer activity	6/249	231/4382	0.992761	0.998273	100577671/100576749/412299/412818/102656221/411297	LOC100577671/Or50/LOC412299/LOC412818/LOC102656221/LOC411297	6
MF	GO:0001883	purine nucleoside binding	2/249	119/4382	0.992804	0.998273	408741/408556	LOC408741/LOC408556	2
MF	GO:0005525	GTP binding	2/249	119/4382	0.992804	0.998273	408741/408556	LOC408741/LOC408556	2
MF	GO:0032549	ribonucleoside binding	2/249	119/4382	0.992804	0.998273	408741/408556	LOC408741/LOC408556	2
MF	GO:0032550	purine ribonucleoside binding	2/249	119/4382	0.992804	0.998273	408741/408556	LOC408741/LOC408556	2
MF	GO:0032561	guanyl ribonucleotide binding	2/249	119/4382	0.992804	0.998273	408741/408556	LOC408741/LOC408556	2
MF	GO:0004871	signal transducer activity	6/249	232/4382	0.99305	0.998273	100577671/100576749/412299/412818/102656221/411297	LOC100577671/Or50/LOC412299/LOC412818/LOC102656221/LOC411297	6
MF	GO:0001882	nucleoside binding	2/249	120/4382	0.993173	0.998273	408741/408556	LOC408741/LOC408556	2
MF	GO:0019001	guanyl nucleotide binding	2/249	124/4382	0.994472	0.998273	408741/408556	LOC408741/LOC408556	2
MF	GO:0005198	structural molecule activity	2/249	142/4382	0.997887	0.998273	100577771/725256	LOC100577771/CPR12	2
MF	GO:0016491	oxidoreductase activity	6/249	265/4382	0.998273	0.998273	726650/413590/409969/102653899/724933/724718	LOC726650/LOC413590/LOC409969/LOC102653899/LOC724933/LOC724718	6
