# Supplementary material for: Comparative Transcriptomic and ceRNA Network Analyses of Non-Coding and Coding RNAs in Heads of Apis mellifera Workers from Queenright and Queenless Colonies
Source: Int J Mol Sci. 2026 Apr 11;27(8):3426. doi: 10.3390/ijms27083426 (PMC13115996; doi:10.3390/ijms27083426)
Supplement: Supplementary file 1 [file ijms-27-03426-s001.zip › Table S5-KEGG enrichment analysis of DEmRNAs.xlsx]

## Sheet: WQLvsWQR.up_KEGGenrich
KEGGID	Description	GeneRatio	BgRatio	pvalue	padj	geneID	geneName	keggID	Count
ame04814	Motor proteins	16/136	109/2887	3.39806e-05	0.00237864	725890/412230/410959/726506/409869/725068/413931/724859/100578990/726456/724291/409285/552299/408444/725479/411639	LOC725890/LOC412230/LOC410959/LOC726506/LOC409869/LOC725068/LOC413931/LOC724859/LOC100578990/LOC726456/LOC724291/LOC409285/LOC552299/LOC408444/LOC725479/LOC411639	ame:102655879/ame:412230/ame:410959/ame:726506/ame:409869/ame:725068/ame:413931/ame:724859/ame:412174/ame:726456/ame:724291/ame:409285/ame:552299/ame:408444/ame:725479/ame:411639	16
ame00310	Lysine degradation	7/136	36/2887	0.00116813	0.0408844	408716/100577280/411466/727238/552235/102655244/411070	LOC408716/LOC100577280/LOC411466/LOC727238/LOC552235/LOC102655244/LOC411070	ame:408716/ame:100577280/ame:411466/ame:727238/ame:552235/ame:102655244/ame:411070	7
ame00970	Aminoacyl-tRNA biosynthesis	7/136	41/2887	0.00258296	0.060269	411734/411923/413011/552532/408392/102655284/725395	LOC411734/LOC411923/LOC413011/LOC552532/LOC408392/LOC102655284/LOC725395	ame:411734/ame:411923/ame:413011/ame:552532/ame:408392/ame:102655284/ame:725395	7
ame03083	Polycomb repressive complex	6/136	38/2887	0.00776989	0.135973	412117/408319/408801/552235/408661/413288	LOC412117/LOC408319/LOC408801/LOC552235/LOC408661/LOC413288	ame:412117/ame:408319/ame:408801/ame:552235/ame:408661/ame:413288	6
ame04711	Circadian rhythm - fly	3/136	11/2887	0.0127707	0.17879	406112/409053/408976	Per/LOC409053/LOC408976	ame:406112/ame:409053/ame:408976	3
ame00230	Purine metabolism	8/136	70/2887	0.0157437	0.183677	552657/724603/102653763/411288/726514/724933/410539/724718	LOC552657/LOC724603/LOC102653763/LOC411288/LOC726514/LOC724933/LOC410539/LOC724718	ame:552657/ame:724603/ame:102653763/ame:411288/ame:726514/ame:724933/ame:410539/ame:724718	8
ame04320	Dorso-ventral axis formation	4/136	23/2887	0.020755	0.20755	413289/409780/408936/413448	LOC413289/LOC409780/LOC408936/LOC413448	ame:413289/ame:409780/ame:408936/ame:413448	4
ame04214	Apoptosis - fly	5/136	46/2887	0.0627642	0.549187	411678/408521/406084/100576402/413448	LOC411678/Mblk-1/Ecr/LOC100576402/LOC413448	ame:411678/ame:408521/ame:406084/ame:100576402/ame:413448	5
ame03015	mRNA surveillance pathway	6/136	65/2887	0.0830354	0.564143	100578236/551123/552303/409795/725155/409961	LOC100578236/LOC551123/LOC552303/LOC409795/LOC725155/LOC409961	ame:100578236/ame:551123/ame:552303/ame:409795/ame:725155/ame:409961	6
ame03082	ATP-dependent chromatin remodeling	6/136	67/2887	0.0930636	0.564143	552031/412046/411756/107963990/551881/413341	LOC552031/LOC412046/LOC411756/LOC107963990/LOC551881/LOC413341	ame:552031/ame:412046/ame:411756/ame:107963990/ame:551881/ame:413341	6
ame04068	FoxO signaling pathway	5/136	53/2887	0.101593	0.564143	413183/550930/410956/411297/413448	LOC413183/LOC550930/LOC410956/LOC411297/LOC413448	ame:413183/ame:550930/ame:410956/ame:411297/ame:413448	5
ame03013	Nucleocytoplasmic transport	7/136	86/2887	0.107816	0.564143	726354/726272/412508/726339/408842/725155/412464	LOC726354/LOC726272/LOC412508/LOC726339/LOC408842/LOC725155/LOC412464	ame:726354/ame:726272/ame:412508/ame:726339/ame:408842/ame:725155/ame:412464	7
ame04330	Notch signaling pathway	3/136	25/2887	0.110566	0.564143	408877/413289/412243	LOC408877/LOC413289/LOC412243	ame:408877/ame:413289/ame:412243	3
ame04350	TGF-beta signaling pathway	4/136	40/2887	0.116615	0.564143	100576392/724535/550930/726999	LOC100576392/LOC724535/LOC550930/LOC726999	ame:100576392/ame:724535/ame:550930/ame:726999	4
ame00250	Alanine, aspartate and glutamate metabolism	3/136	26/2887	0.120888	0.564143	410408/412177/724480	LOC410408/LOC412177/LOC724480	ame:410408/ame:412177/ame:724480	3
ame03250	Viral life cycle - HIV-1	3/136	28/2887	0.142529	0.566702	726272/409928/410174	LOC726272/LOC409928/LOC410174	ame:726272/ame:409928/ame:410174	3
ame04013	MAPK signaling pathway - fly	6/136	76/2887	0.145723	0.566702	551970/552187/410344/410918/100578885/413448	LOC551970/LOC552187/LOC410344/LOC410918/LOC100578885/LOC413448	ame:551970/ame:552187/ame:410344/ame:410918/ame:100578885/ame:413448	6
ame04310	Wnt signaling pathway	6/136	76/2887	0.145723	0.566702	100576392/413183/409001/410956/408976/551691	LOC100576392/LOC413183/LOC409001/LOC410956/LOC408976/Camkii	ame:100576392/ame:413183/ame:409001/ame:410956/ame:408976/ame:551691	6
ame03430	Mismatch repair	2/136	21/2887	0.260041	0.921648	551398/408752	LOC551398/LOC408752	ame:551398/ame:408752	2
ame00052	Galactose metabolism	2/136	22/2887	0.277859	0.921648	726225/411257	LOC726225/Hbg2	ame:726225/ame:411257	2
ame04080	Neuroactive ligand-receptor interaction	4/136	60/2887	0.312426	0.921648	113218562/412299/412818/411220	LOC113218562/LOC412299/LOC412818/LOC411220	ame:113218562/ame:412299/ame:412818/ame:411220	4
ame01232	Nucleotide metabolism	3/136	43/2887	0.330329	0.921648	724933/410539/724718	LOC724933/LOC410539/LOC724718	ame:724933/ame:410539/ame:724718	3
ame00410	beta-Alanine metabolism	2/136	25/2887	0.331019	0.921648	412177/726650	LOC412177/LOC726650	ame:412177/ame:726650	2
ame00520	Amino sugar and nucleotide sugar metabolism	3/136	45/2887	0.356619	0.921648	725646/551447/551964	LOC725646/LOC551447/LOC551964	ame:725646/ame:551447/ame:551964	3
ame04341	Hedgehog signaling pathway - fly	2/136	28/2887	0.38307	0.921648	726929/408976	LOC726929/LOC408976	ame:726929/ame:408976	2
ame00061	Fatty acid biosynthesis	1/136	10/2887	0.383259	0.921648	411959	LOC411959	ame:411959	1
ame00240	Pyrimidine metabolism	2/136	29/2887	0.400052	0.921648	410408/410539	LOC410408/LOC410539	ame:410408/ame:410539	2
ame01250	Biosynthesis of nucleotide sugars	2/136	29/2887	0.400052	0.921648	551447/551964	LOC551447/LOC551964	ame:551447/ame:551964	2
ame03008	Ribosome biogenesis in eukaryotes	4/136	69/2887	0.410558	0.921648	551016/410968/413805/550969	LOC551016/LOC410968/LOC413805/LOC550969	ame:551016/ame:410968/ame:413805/ame:550969	4
ame00534	Glycosaminoglycan biosynthesis - heparan sulfate / heparin	1/136	12/2887	0.440199	0.921648	412956	LOC412956	ame:412956	1
ame00513	Various types of N-glycan biosynthesis	2/136	32/2887	0.449625	0.921648	100576383/726726	LOC100576383/LOC726726	ame:100576383/ame:726726	2
ame00511	Other glycan degradation	1/136	13/2887	0.46668	0.921648	552249	LOC552249	ame:552249	1
ame00650	Butanoate metabolism	1/136	14/2887	0.491917	0.921648	412177	LOC412177	ame:412177	1
ame04145	Phagosome	3/136	57/2887	0.5084	0.921648	725068/724291/411639	LOC725068/LOC724291/LOC411639	ame:725068/ame:724291/ame:411639	3
ame00983	Drug metabolism - other enzymes	2/136	36/2887	0.511999	0.921648	724933/724718	LOC724933/LOC724718	ame:724933/ame:724718	2
ame03410	Base excision repair	2/136	36/2887	0.511999	0.921648	551398/408752	LOC551398/LOC408752	ame:551398/ame:408752	2
ame04392	Hippo signaling pathway - multiple species	1/136	15/2887	0.515969	0.921648	411678	LOC411678	ame:411678	1
ame03018	RNA degradation	3/136	59/2887	0.531984	0.921648	409200/100578925/552206	LOC409200/LOC100578925/LOC552206	ame:409200/ame:100578925/ame:552206	3
ame00510	N-Glycan biosynthesis	2/136	38/2887	0.541419	0.921648	100576383/726726	LOC100576383/LOC726726	ame:100576383/ame:726726	2
ame03030	DNA replication	2/136	39/2887	0.555666	0.921648	551398/408752	LOC551398/LOC408752	ame:551398/ame:408752	2
ame04150	mTOR signaling pathway	4/136	83/2887	0.55571	0.921648	411935/408976/411297/413448	LOC411935/LOC408976/LOC411297/LOC413448	ame:411935/ame:408976/ame:411297/ame:413448	4
ame00760	Nicotinate and nicotinamide metabolism	1/136	17/2887	0.560732	0.921648	410539	LOC410539	ame:410539	1
ame04148	Efferocytosis	3/136	62/2887	0.566155	0.921648	408763/552711/551691	LOC408763/LOC552711/Camkii	ame:408763/ame:552711/ame:551691	3
ame00500	Starch and sucrose metabolism	1/136	19/2887	0.601384	0.923662	411257	Hbg2	ame:411257	1
ame04213	Longevity regulating pathway - multiple species	2/136	43/2887	0.609508	0.923662	411297/726514	LOC411297/LOC726514	ame:411297/ame:726514	2
ame00051	Fructose and mannose metabolism	1/136	21/2887	0.638298	0.923662	551447	LOC551447	ame:551447	1
ame00514	Other types of O-glycan biosynthesis	1/136	21/2887	0.638298	0.923662	411799	LOC411799	ame:411799	1
ame04745	Phototransduction - fly	1/136	21/2887	0.638298	0.923662	551691	Camkii	ame:551691	1
ame04391	Hippo signaling pathway - fly	2/136	46/2887	0.646564	0.923662	100576392/411678	LOC100576392/LOC411678	ame:100576392/ame:411678	2
ame04141	Protein processing in endoplasmic reticulum	5/136	120/2887	0.676964	0.927222	412198/552747/100576383/551353/552435	LOC412198/LOC552747/LOC100576383/LOC551353/LOC552435	ame:412198/ame:552747/ame:100576383/ame:551353/ame:552435	5
ame03420	Nucleotide excision repair	2/136	50/2887	0.691609	0.927222	551398/408752	LOC551398/LOC408752	ame:551398/ame:408752	2
ame00330	Arginine and proline metabolism	1/136	25/2887	0.70225	0.927222	726650	LOC726650	ame:726650	1
ame00640	Propanoate metabolism	1/136	26/2887	0.716399	0.927222	412177	LOC412177	ame:412177	1
ame03060	Protein export	1/136	27/2887	0.72988	0.927222	726435	LOC726435	ame:726435	1
ame00860	Porphyrin metabolism	1/136	29/2887	0.754964	0.927222	725395	LOC725395	ame:725395	1
ame03460	Fanconi anemia pathway	1/136	29/2887	0.754964	0.927222	100576402	LOC100576402	ame:100576402	1
ame04142	Lysosome	3/136	83/2887	0.759646	0.927222	552249/552144/724468	LOC552249/LOC552144/LOC724468	ame:552249/ame:552144/ame:724468	3
ame04146	Peroxisome	2/136	61/2887	0.791632	0.927222	724933/724718	LOC724933/LOC724718	ame:724933/ame:724718	2
ame00280	Valine, leucine and isoleucine degradation	1/136	33/2887	0.798401	0.927222	412177	LOC412177	ame:412177	1
ame03440	Homologous recombination	1/136	33/2887	0.798401	0.927222	551398	LOC551398	ame:551398	1
ame03022	Basal transcription factors	1/136	34/2887	0.808008	0.927222	727574	LOC727574	ame:727574	1
ame04624	Toll and Imd signaling pathway	1/136	46/2887	0.893283	0.954468	551970	LOC551970	ame:551970	1
ame00010	Glycolysis / Gluconeogenesis	1/136	47/2887	0.898391	0.954468	726225	LOC726225	ame:726225	1
ame01230	Biosynthesis of amino acids	1/136	50/2887	0.912306	0.954468	724480	LOC724480	ame:724480	1
ame04144	Endocytosis	3/136	115/2887	0.915994	0.954468	550930/552414/727227	LOC550930/LOC552414/LOC727227	ame:550930/ame:552414/ame:727227	3
ame01240	Biosynthesis of cofactors	3/136	116/2887	0.918894	0.954468	551447/410408/725395	LOC551447/LOC410408/LOC725395	ame:551447/ame:410408/ame:725395	3
ame01212	Fatty acid metabolism	1/136	53/2887	0.924326	0.954468	411959	LOC411959	ame:411959	1
ame04120	Ubiquitin mediated proteolysis	2/136	92/2887	0.937429	0.954468	411536/724799	LOC411536/LOC724799	ame:411536/ame:724799	2
ame00564	Glycerophospholipid metabolism	1/136	58/2887	0.940833	0.954468	406104	AChE-2	ame:406104	1
ame03040	Spliceosome	2/136	110/2887	0.970306	0.970306	411250/552303	LOC411250/LOC552303	ame:411250/ame:552303	2

## Sheet: WQLvsWQR.down_KEGGenrich
KEGGID	Description	GeneRatio	BgRatio	pvalue	padj	geneID	geneName	keggID	Count
ame00190	Oxidative phosphorylation	35/296	94/2887	1.08183e-12	1.15755e-10	100359410/552424/551861/100302106/724264/409586/725566/727026/552809/552410/726146/724719/408909/102653862/100578782/727049/727599/551042/726747/727483/552476/724827/409074/408477/413014/727061/727199/726297/412328/725797/726042/102654169/725527/726222/725881	Cox6c/LOC552424/LOC551861/LOC100302106/LOC724264/LOC409586/LOC725566/LOC727026/LOC552809/LOC552410/Ndufb2/LOC724719/LOC408909/LOC102653862/LOC100578782/LOC727049/LOC727599/LOC551042/LOC726747/LOC727483/LOC552476/LOC724827/LOC409074/LOC408477/LOC413014/Ndufs5/LOC727199/LOC726297/LOC412328/LOC725797/LOC726042/LOC102654169/LOC725527/LOC726222/LOC725881	ame:100359410/ame:552424/ame:551861/ame:100302106/ame:724264/ame:409586/ame:725566/ame:727026/ame:552809/ame:552410/ame:726146/ame:724719/ame:408909/ame:102653862/ame:100578782/ame:727049/ame:727599/ame:551042/ame:726747/ame:727483/ame:552476/ame:724827/ame:409074/ame:408477/ame:413014/ame:727061/ame:727199/ame:726297/ame:412328/ame:725797/ame:726042/ame:102654169/ame:725527/ame:726222/ame:725881	35
ame03050	Proteasome	18/296	41/2887	2.15139e-08	1.151e-06	100578243/113218757/551411/409802/411206/411695/552579/410026/552838/410072/552654/408353/409668/411520/408986/552741/410128/551956	LOC100578243/LOC113218757/LOC551411/LOC409802/LOC411206/LOC411695/LOC552579/LOC410026/LOC552838/LOC410072/LOC552654/LOC408353/LOC409668/LOC411520/LOC408986/LOC552741/LOC410128/LOC551956	ame:113218757/ame:113218757/ame:551411/ame:409802/ame:411206/ame:411695/ame:552579/ame:410026/ame:552838/ame:410072/ame:552654/ame:408353/ame:409668/ame:411520/ame:408986/ame:552741/ame:410128/ame:551956	18
ame00053	Ascorbate and aldarate metabolism	8/296	20/2887	0.000464769	0.0165768	409203/725997/411140/411021/408650/409814/727593/725017	LOC409203/LOC725997/LOC411140/LOC411021/LOC408650/LOC409814/LOC727593/LOC725017	ame:409203/ame:725997/ame:411140/ame:411021/ame:408650/ame:409814/ame:727593/ame:725017	8
ame00982	Drug metabolism - cytochrome P450	8/296	21/2887	0.000684848	0.0183197	409490/409203/725997/552304/411021/410837/727593/725017	GstD1/LOC409203/LOC725997/GstS1/LOC411021/LOC410837/LOC727593/LOC725017	ame:409490/ame:409203/ame:725997/ame:552304/ame:411021/ame:410837/ame:727593/ame:725017	8
ame00980	Metabolism of xenobiotics by cytochrome P450	8/296	23/2887	0.00137353	0.0293936	409490/409203/725997/552304/411021/410837/727593/725017	GstD1/LOC409203/LOC725997/GstS1/LOC411021/LOC410837/LOC727593/LOC725017	ame:409490/ame:409203/ame:725997/ame:552304/ame:411021/ame:410837/ame:727593/ame:725017	8
ame00983	Drug metabolism - other enzymes	10/296	36/2887	0.00247084	0.0321382	409490/409203/725997/411021/726205/410837/409250/409814/727593/725017	GstD1/LOC409203/LOC725997/LOC411021/LOC726205/LOC410837/LOC409250/LOC409814/LOC727593/LOC725017	ame:409490/ame:409203/ame:725997/ame:411021/ame:726205/ame:410837/ame:409250/ame:409814/ame:727593/ame:725017	10
ame00030	Pentose phosphate pathway	8/296	25/2887	0.00252316	0.0321382	550804/552712/410747/413867/100576547/551986/725455/551282	LOC550804/LOC552712/LOC410747/LOC413867/LOC100576547/LOC551986/LOC725455/LOC551282	ame:550804/ame:552712/ame:410747/ame:413867/ame:100576547/ame:551986/ame:725455/ame:551282	8
ame00040	Pentose and glucuronate interconversions	8/296	25/2887	0.00252316	0.0321382	409203/725997/413567/411021/411100/409814/727593/725017	LOC409203/LOC725997/LOC413567/LOC411021/LOC411100/LOC409814/LOC727593/LOC725017	ame:409203/ame:725997/ame:413567/ame:411021/ame:411100/ame:409814/ame:727593/ame:725017	8
ame04146	Peroxisome	14/296	61/2887	0.00270321	0.0321382	725343/551233/724570/551241/551171/552429/410889/113218958/411983/552596/410082/443552/102654488/411685	LOC725343/FAR1/LOC724570/LOC551241/LOC551171/LOC552429/LOC410889/LOC113218958/LOC411983/LOC552596/Sod2/Cat/LOC102654488/LOC411685	ame:725343/ame:551233/ame:724570/ame:551241/ame:551171/ame:552429/ame:410889/ame:113218958/ame:411983/ame:552596/ame:410082/ame:443552/ame:102654488/ame:411685	14
ame00830	Retinol metabolism	7/296	23/2887	0.00639295	0.0684046	409203/725997/411340/413869/411021/727593/725017	LOC409203/LOC725997/LOC411340/LOC413869/LOC411021/LOC727593/LOC725017	ame:409203/ame:725997/ame:411340/ame:413869/ame:411021/ame:727593/ame:725017	7
ame00860	Porphyrin metabolism	7/296	29/2887	0.0238248	0.212438	409203/725997/411021/412445/409814/727593/725017	LOC409203/LOC725997/LOC411021/LOC412445/LOC409814/LOC727593/LOC725017	ame:409203/ame:725997/ame:411021/ame:412445/ame:409814/ame:727593/ame:725017	7
ame01040	Biosynthesis of unsaturated fatty acids	7/296	29/2887	0.0238248	0.212438	725258/724552/725031/725146/551527/412166/100577192	LOC725258/LOC724552/LOC725031/LOC725146/LOC551527/LOC412166/LOC100577192	ame:725258/ame:724552/ame:725031/ame:725146/ame:551527/ame:412166/ame:100577192	7
ame00062	Fatty acid elongation	5/296	22/2887	0.0670917	0.552216	725258/724552/725031/725146/100577192	LOC725258/LOC724552/LOC725031/LOC725146/LOC100577192	ame:725258/ame:724552/ame:725031/ame:725146/ame:100577192	5
ame00531	Glycosaminoglycan degradation	4/296	16/2887	0.0731702	0.559229	552073/412829/409814/725756	LOC552073/LOC412829/LOC409814/LOC725756	ame:552073/ame:412829/ame:409814/ame:725756	4
ame01212	Fatty acid metabolism	9/296	53/2887	0.0866741	0.612892	725258/724552/725031/725146/551837/551527/412166/100577192/409712	LOC725258/LOC724552/LOC725031/LOC725146/LOC551837/LOC551527/LOC412166/LOC100577192/LOC409712	ame:725258/ame:724552/ame:725031/ame:725146/ame:551837/ame:551527/ame:412166/ame:100577192/ame:409712	9
ame00600	Sphingolipid metabolism	5/296	24/2887	0.0916473	0.612892	409709/409628/726784/725756/408892	LOC409709/LOC409628/LOC726784/LOC725756/LOC408892	ame:409709/ame:409628/ame:726784/ame:725756/ame:408892	5
ame00670	One carbon pool by folate	3/296	12/2887	0.117019	0.736533	551401/100577699/100578936	LOC551401/LOC100577699/LOC100578936	ame:551401/ame:100577699/ame:100578936	3
ame04142	Lysosome	12/296	83/2887	0.137217	0.800955	552073/494509/409187/412829/409709/100577582/409341/409074/552588/409814/725756/726167	LOC552073/LOC494509/LOC409187/LOC412829/LOC409709/LOC100577582/LOC409341/LOC409074/LOC552588/LOC409814/LOC725756/LOC726167	ame:552073/ame:494509/ame:409187/ame:412829/ame:409709/ame:100577582/ame:409341/ame:409074/ame:552588/ame:409814/ame:725756/ame:726167	12
ame00480	Glutathione metabolism	6/296	35/2887	0.142226	0.800955	409490/552712/410627/552304/411852/410837	GstD1/LOC552712/LOC410627/GstS1/LOC411852/LOC410837	ame:409490/ame:552712/ame:410627/ame:552304/ame:411852/ame:410837	6
ame00770	Pantothenate and CoA biosynthesis	3/296	14/2887	0.166703	0.887643	409063/409250/411581	LOC409063/LOC409250/LOC411581	ame:409063/ame:409250/ame:411581	3
ame00380	Tryptophan metabolism	4/296	22/2887	0.182506	0.887643	410828/724239/411140/443552	LOC410828/LOC724239/LOC411140/Cat	ame:410828/ame:724239/ame:411140/ame:443552	4
ame00563	Glycosylphosphatidylinositol (GPI)-anchor biosynthesis	4/296	22/2887	0.182506	0.887643	411058/724943/552360/100578188	LOC411058/LOC724943/LOC552360/LOC100578188	ame:411058/ame:724943/ame:552360/ame:100578188	4
ame00562	Inositol phosphate metabolism	7/296	49/2887	0.231798	0.998878	409751/100577002/411408/107963968/409693/408650/726481	LOC409751/LOC100577002/LOC411408/LOC107963968/LOC409693/LOC408650/LOC726481	ame:409751/ame:100577002/ame:411408/ame:107963968/ame:409693/ame:408650/ame:726481	7
ame00280	Valine, leucine and isoleucine degradation	5/296	33/2887	0.245394	0.998878	411140/408288/409494/409712/551208	LOC411140/LOC408288/LOC409494/LOC409712/LOC551208	ame:411140/ame:408288/ame:409494/ame:409712/ame:551208	5
ame00410	beta-Alanine metabolism	4/296	25/2887	0.249992	0.998878	409063/411140/409250/551208	LOC409063/LOC411140/LOC409250/LOC551208	ame:409063/ame:411140/ame:409250/ame:551208	4
ame04080	Neuroactive ligand-receptor interaction	8/296	60/2887	0.268898	0.998878	413997/552301/100578296/409143/409626/726393/412591/406111	LOC413997/LOC552301/LOC100578296/LOC409143/LOC409626/LOC726393/LOC412591/Dop1	ame:413997/ame:552301/ame:100578296/ame:409143/ame:409626/ame:726393/ame:412591/ame:406111	8
ame00260	Glycine, serine and threonine metabolism	4/296	26/2887	0.273593	0.998878	410042/410432/411140/113219111	LOC410042/LOC410432/LOC411140/LOC113219111	ame:410042/ame:410432/ame:411140/ame:113219111	4
ame00500	Starch and sucrose metabolism	3/296	19/2887	0.308065	0.998878	406131/406114/410484	Hbg3/LOC406114/LOC410484	ame:406131/ame:406114/ame:410484	3
ame00910	Nitrogen metabolism	2/296	11/2887	0.313436	0.998878	727237/100576224	LOC727237/LOC100576224	ame:727237/ame:100576224	2
ame00630	Glyoxylate and dicarboxylate metabolism	4/296	28/2887	0.321749	0.998878	410042/410071/443552/113219111	LOC410042/LOC410071/Cat/LOC113219111	ame:410042/ame:410071/ame:443552/ame:113219111	4
ame03020	RNA polymerase	4/296	29/2887	0.346084	0.998878	102655679/551607/100578235/727025	LOC102655679/LOC551607/LOC100578235/LOC727025	ame:102655679/ame:551607/ame:100578235/ame:727025	4
ame00510	N-Glycan biosynthesis	5/296	38/2887	0.349264	0.998878	725266/726253/724234/727186/102655688	LOC725266/LOC726253/LOC724234/LOC727186/LOC102655688	ame:725266/ame:726253/ame:724234/ame:727186/ame:102655688	5
ame04145	Phagosome	7/296	57/2887	0.366687	0.998878	410614/550827/100577582/552410/408388/552476/409074	LOC410614/LOC550827/LOC100577582/LOC552410/LOC408388/LOC552476/LOC409074	ame:410614/ame:550827/ame:100577582/ame:552410/ame:408388/ame:552476/ame:409074	7
ame00590	Arachidonic acid metabolism	3/296	21/2887	0.366782	0.998878	552304/411378/100577149	GstS1/LOC411378/LOC100577149	ame:552304/ame:411378/ame:100577149	3
ame01200	Carbon metabolism	11/296	94/2887	0.36808	0.998878	550804/411813/552712/725566/413867/410071/725455/443552/412193/113219111/551208	LOC550804/LOC411813/LOC552712/LOC725566/LOC413867/LOC410071/LOC725455/Cat/LOC412193/LOC113219111/LOC551208	ame:550804/ame:411813/ame:552712/ame:725566/ame:413867/ame:410071/ame:725455/ame:443552/ame:412193/ame:113219111/ame:551208	11
ame00511	Other glycan degradation	2/296	13/2887	0.391192	0.998878	409709/725756	LOC409709/LOC725756	ame:409709/ame:725756	2
ame03420	Nucleotide excision repair	6/296	50/2887	0.407311	0.998878	113219256/408691/551607/726757/411231/727025	LOC113219256/LOC408691/LOC551607/LOC726757/LOC411231/LOC727025	ame:113219256/ame:408691/ame:551607/ame:726757/ame:411231/ame:727025	6
ame01240	Biosynthesis of cofactors	13/296	116/2887	0.410509	0.998878	409203/725997/410828/411340/413869/411021/725400/409814/412015/727593/411581/409066/725017	LOC409203/LOC725997/LOC410828/LOC411340/LOC413869/LOC411021/LOC725400/LOC409814/LOC412015/LOC727593/LOC411581/LOC409066/LOC725017	ame:409203/ame:725997/ame:410828/ame:411340/ame:413869/ame:411021/ame:725400/ame:409814/ame:412015/ame:727593/ame:411581/ame:409066/ame:725017	13
ame00561	Glycerolipid metabolism	5/296	41/2887	0.413052	0.998878	552342/724951/411609/411140/724995	LOC552342/LOC724951/LOC411609/LOC411140/LOC724995	ame:552342/ame:724951/ame:411609/ame:411140/ame:724995	5
ame00350	Tyrosine metabolism	2/296	14/2887	0.428606	0.998878	552210/725400	LOC552210/LOC725400	ame:552210/ame:725400	2
ame00071	Fatty acid degradation	3/296	24/2887	0.452861	0.998878	411140/551837/409712	LOC411140/LOC551837/LOC409712	ame:411140/ame:551837/ame:409712	3
ame04213	Longevity regulating pathway - multiple species	5/296	43/2887	0.455129	0.998878	113218958/725039/410082/410620/443552	LOC113218958/LOC725039/Sod2/LOC410620/Cat	ame:113218958/ame:725039/ame:410082/ame:410620/ame:443552	5
ame03040	Spliceosome	12/296	110/2887	0.456045	0.998878	113219413/551974/552827/408750/725947/725641/552715/411538/409356/410620/724628/552198	LOC113219413/LOC551974/LOC552827/LOC408750/LOC725947/LOC725641/LOC552715/LOC411538/Smb/LOC410620/LOC724628/LOC552198	ame:113219413/ame:551974/ame:552827/ame:408750/ame:725947/ame:725641/ame:552715/ame:411538/ame:409356/ame:410620/ame:724628/ame:552198	12
ame04068	FoxO signaling pathway	6/296	53/2887	0.464294	0.998878	412843/113219359/410082/409959/443552/725184	LOC412843/LOC113219359/Sod2/LOC409959/Cat/LOC725184	ame:412843/ame:113219359/ame:410082/ame:409959/ame:443552/ame:725184	6
ame03010	Ribosome	13/296	122/2887	0.48612	0.998878	552471/100578551/113218892/413928/724164/409926/551158/113219015/410678/724744/552097/409129/100578560	LOC552471/LOC100578551/LOC113218892/LOC413928/LOC724164/LOC409926/LOC551158/LOC113219015/LOC410678/LOC724744/LOC552097/LOC409129/LOC100578560	ame:413928/ame:100578551/ame:113218892/ame:413928/ame:724164/ame:409926/ame:551158/ame:113219015/ame:410678/ame:724744/ame:552097/ame:409129/ame:100578560	13
ame00620	Pyruvate metabolism	4/296	36/2887	0.512613	0.998878	411813/410042/412843/411140	LOC411813/LOC410042/LOC412843/LOC411140	ame:411813/ame:410042/ame:412843/ame:411140	4
ame04624	Toll and Imd signaling pathway	5/296	46/2887	0.516527	0.998878	725832/413397/412484/727472/725154	LOC725832/Def2/Pgrp-s2/PGRP-S3/LOC725154	ame:725832/ame:413397/ame:412484/ame:727472/ame:725154	5
ame00981	Insect hormone biosynthesis	2/296	17/2887	0.532867	0.998878	551179/724216	LOC551179/LOC724216	ame:551179/ame:724216	2
ame00010	Glycolysis / Gluconeogenesis	5/296	47/2887	0.536362	0.998878	409751/412843/100577002/411140/725455	LOC409751/LOC412843/LOC100577002/LOC411140/LOC725455	ame:409751/ame:412843/ame:100577002/ame:411140/ame:725455	5
ame02010	ABC transporters	3/296	28/2887	0.559204	0.998878	412748/726513/411685	LOC412748/LOC726513/LOC411685	ame:412748/ame:726513/ame:411685	3
ame01250	Biosynthesis of nucleotide sugars	3/296	29/2887	0.583794	0.998878	551581/408650/411696	LOC551581/LOC408650/LOC411696	ame:551581/ame:408650/ame:411696	3
ame01230	Biosynthesis of amino acids	5/296	50/2887	0.59349	0.998878	408859/550804/413867/725455/408622	LOC408859/LOC550804/LOC413867/LOC725455/LOC408622	ame:408859/ame:550804/ame:413867/ame:725455/ame:408622	5
ame00790	Folate biosynthesis	2/296	20/2887	0.623408	0.998878	408622/412015	LOC408622/LOC412015	ame:408622/ame:412015	2
ame04070	Phosphatidylinositol signaling system	5/296	52/2887	0.629335	0.998878	411408/107963968/409693/408301/726481	LOC411408/LOC107963968/LOC409693/LOC408301/LOC726481	ame:411408/ame:107963968/ame:409693/ame:408301/ame:726481	5
ame00051	Fructose and mannose metabolism	2/296	21/2887	0.650422	0.998878	411696/725455	LOC411696/LOC725455	ame:411696/ame:725455	2
ame03430	Mismatch repair	2/296	21/2887	0.650422	0.998878	113219256/726757	LOC113219256/LOC726757	ame:113219256/ame:726757	2
ame00061	Fatty acid biosynthesis	1/296	10/2887	0.661599	0.998878	551837	LOC551837	ame:551837	1
ame03450	Non-homologous end-joining	1/296	10/2887	0.661599	0.998878	102654398	LOC102654398	ame:102654398	1
ame03440	Homologous recombination	3/296	33/2887	0.673086	0.998878	113219256/726757/552741	LOC113219256/LOC726757/LOC552741	ame:113219256/ame:726757/ame:552741	3
ame00052	Galactose metabolism	2/296	22/2887	0.675876	0.998878	406131/725756	Hbg3/LOC725756	ame:406131/ame:725756	2
ame04512	ECM-receptor interaction	2/296	22/2887	0.675876	0.998878	409924/726871	LOC409924/LOC726871	ame:409924/ame:726871	2
ame03022	Basal transcription factors	3/296	34/2887	0.693079	0.998878	408923/410004/411231	LOC408923/LOC410004/LOC411231	ame:408923/ame:410004/ame:411231	3
ame00130	Ubiquinone and other terpenoid-quinone biosynthesis	1/296	11/2887	0.696416	0.998878	725400	LOC725400	ame:725400	1
ame00730	Thiamine metabolism	1/296	11/2887	0.696416	0.998878	727300	LOC727300	ame:727300	1
ame04136	Autophagy - other	2/296	23/2887	0.699806	0.998878	113219359/725184	LOC113219359/LOC725184	ame:113219359/ame:725184	2
ame00564	Glycerophospholipid metabolism	5/296	58/2887	0.724733	0.998878	552342/724951/411408/409698/724995	LOC552342/LOC724951/LOC411408/LOC409698/LOC724995	ame:552342/ame:724951/ame:411408/ame:409698/ame:724995	5
ame00020	Citrate cycle (TCA cycle)	3/296	36/2887	0.730278	0.998878	412843/725566/550686	LOC412843/LOC725566/LOC550686	ame:412843/ame:725566/ame:550686	3
ame00310	Lysine degradation	3/296	36/2887	0.730278	0.998878	725792/724239/411140	LOC725792/LOC724239/LOC411140	ame:725792/ame:724239/ame:411140	3
ame00330	Arginine and proline metabolism	2/296	25/2887	0.743275	0.998878	408859/411140	LOC408859/LOC411140	ame:408859/ame:411140	2
ame04330	Notch signaling pathway	2/296	25/2887	0.743275	0.998878	551695/408814	LOC551695/LOC408814	ame:551695/ame:408814	2
ame00640	Propanoate metabolism	2/296	26/2887	0.762922	0.998878	413942/551208	LOC413942/LOC551208	ame:413942/ame:551208	2
ame03030	DNA replication	3/296	39/2887	0.779331	0.998878	113219256/726711/726757	LOC113219256/LOC726711/LOC726757	ame:113219256/ame:726711/ame:726757	3
ame03060	Protein export	2/296	27/2887	0.781255	0.998878	100577285/552323	LOC100577285/LOC552323	ame:100577285/ame:552323	2
ame03250	Viral life cycle - HIV-1	2/296	28/2887	0.798336	0.998878	408541/412560	LOC408541/LOC412560	ame:408541/ame:412560	2
ame04341	Hedgehog signaling pathway - fly	2/296	28/2887	0.798336	0.998878	408691/725603	LOC408691/LOC725603	ame:408691/ame:725603	2
ame03460	Fanconi anemia pathway	2/296	29/2887	0.814228	0.998878	113219256/726757	LOC113219256/LOC726757	ame:113219256/ame:726757	2
ame04120	Ubiquitin mediated proteolysis	7/296	92/2887	0.848398	0.998878	408691/408750/410992/409100/413293/411982/551511	LOC408691/LOC408750/LOC410992/LOC409100/LOC413293/LOC411982/LOC551511	ame:408691/ame:408750/ame:410992/ame:409100/ame:413293/ame:411982/ame:551511	7
ame00513	Various types of N-glycan biosynthesis	2/296	32/2887	0.8554	0.998878	725266/726253	LOC725266/LOC726253	ame:725266/ame:726253	2
ame00520	Amino sugar and nucleotide sugar metabolism	3/296	45/2887	0.855496	0.998878	551581/100577156/411696	LOC551581/LOC100577156/LOC411696	ame:551581/ame:100577156/ame:411696	3
ame00230	Purine metabolism	5/296	70/2887	0.859962	0.998878	411635/410525/724389/726205/408441	sGCbeta-3/LOC410525/LOC724389/LOC726205/LOC408441	ame:411635/ame:410525/ame:724389/ame:726205/ame:408441	5
ame03018	RNA degradation	4/296	59/2887	0.86979	0.998878	412388/725947/725641/413532	LOC412388/LOC725947/LOC725641/LOC413532	ame:412388/ame:725947/ame:725641/ame:413532	4
ame04215	Apoptosis - multiple species	1/296	19/2887	0.872814	0.998878	726958	LOC726958	ame:726958	1
ame00565	Ether lipid metabolism	1/296	20/2887	0.88594	0.998878	725343	LOC725343	ame:725343	1
ame00514	Other types of O-glycan biosynthesis	1/296	21/2887	0.897716	0.998878	724932	LOC724932	ame:724932	1
ame00785	Lipoic acid metabolism	1/296	22/2887	0.90828	0.998878	113219111	LOC113219111	ame:113219111	1
ame04144	Endocytosis	8/296	115/2887	0.917222	0.998878	725807/725700/724279/410620/551408/408418/411982/724128	LOC725807/LOC725700/LOC724279/LOC410620/LOC551408/LOC408418/LOC411982/LOC724128	ame:725807/ame:725700/ame:724279/ame:410620/ame:551408/ame:408418/ame:411982/ame:724128	8
ame03082	ATP-dependent chromatin remodeling	4/296	67/2887	0.924827	0.998878	413318/408891/408633/726816	LOC413318/LOC408891/LOC408633/LOC726816	ame:413318/ame:408891/ame:408633/ame:726816	4
ame04350	TGF-beta signaling pathway	2/296	40/2887	0.927801	0.998878	724378/408691	LOC724378/LOC408691	ame:724378/ame:408691	2
ame01232	Nucleotide metabolism	2/296	43/2887	0.944808	0.998878	726205/408441	LOC726205/LOC408441	ame:726205/ame:408441	2
ame00900	Terpenoid backbone biosynthesis	1/296	28/2887	0.952353	0.998878	726380	LOC726380	ame:726380	1
ame00240	Pyrimidine metabolism	1/296	29/2887	0.957286	0.998878	409250	LOC409250	ame:409250	1
ame04214	Apoptosis - fly	2/296	46/2887	0.957966	0.998878	413997/726958	LOC413997/LOC726958	ame:413997/ame:726958	2
ame04013	MAPK signaling pathway - fly	4/296	76/2887	0.961068	0.998878	100578699/411173/726958/410082	LOC100578699/LOC411173/LOC726958/Sod2	ame:100578699/ame:411173/ame:726958/ame:410082	4
ame04310	Wnt signaling pathway	4/296	76/2887	0.961068	0.998878	724378/408691/725720/412708	LOC724378/LOC408691/LOC725720/LOC412708	ame:724378/ame:408691/ame:725720/ame:412708	4
ame01210	2-Oxocarboxylic acid metabolism	1/296	32/2887	0.969234	0.998878	724239	LOC724239	ame:724239	1
ame04141	Protein processing in endoplasmic reticulum	7/296	120/2887	0.970843	0.998878	411700/724553/411071/725266/408691/408928/410620	LOC411700/LOC724553/LOC411071/LOC725266/LOC408691/Hsp90/LOC410620	ame:411700/ame:724553/ame:411071/ame:725266/ame:408691/ame:408928/ame:410620	7
ame04814	Motor proteins	6/296	109/2887	0.974635	0.998878	410614/550827/551652/408388/725312/411894	LOC410614/LOC550827/LOC551652/LOC408388/LOC725312/LOC411894	ame:410614/ame:550827/ame:551652/ame:408388/ame:725312/ame:411894	6
ame04150	mTOR signaling pathway	4/296	83/2887	0.977234	0.998878	724365/100578725/725789/552476	LOC724365/LOC100578725/LOC725789/LOC552476	ame:724365/ame:100578725/ame:725789/ame:552476	4
ame03013	Nucleocytoplasmic transport	4/296	86/2887	0.982016	0.998878	100576967/409169/724628/727561	LOC100576967/LOC409169/LOC724628/LOC727561	ame:100576967/ame:409169/ame:724628/ame:727561	4
ame03083	Polycomb repressive complex	1/296	38/2887	0.984056	0.998878	725717	LOC725717	ame:725717	1
ame00270	Cysteine and methionine metabolism	1/296	41/2887	0.988529	0.998878	409023	LOC409023	ame:409023	1
ame04148	Efferocytosis	2/296	62/2887	0.990647	0.998878	552588/725527	LOC552588/LOC725527	ame:552588/ame:725527	2
ame04137	Mitophagy - animal	2/296	63/2887	0.991506	0.998878	727327/725184	Tom7/LOC725184	ame:727327/ame:725184	2
ame03015	mRNA surveillance pathway	2/296	65/2887	0.992998	0.998878	100576967/724628	LOC100576967/LOC724628	ame:100576967/ame:724628	2
ame04391	Hippo signaling pathway - fly	1/296	46/2887	0.993378	0.998878	726958	LOC726958	ame:726958	1
ame03008	Ribosome biogenesis in eukaryotes	2/296	69/2887	0.995255	0.998878	409857/100576850	LOC409857/LOC100576850	ame:409857/ame:100576850	2
ame04140	Autophagy - animal	3/296	102/2887	0.998878	0.998878	113219359/409341/725184	LOC113219359/LOC409341/LOC725184	ame:113219359/ame:409341/ame:725184	3
