# Supplementary material for: Comparative Transcriptomic and ceRNA Network Analyses of Non-Coding and Coding RNAs in Heads of Apis mellifera Workers from Queenright and Queenless Colonies
Source: Int J Mol Sci. 2026 Apr 11;27(8):3426. doi: 10.3390/ijms27083426 (PMC13115996; doi:10.3390/ijms27083426)
Supplement: Supplementary file 1 [file ijms-27-03426-s001.zip › Table S6-CeRNA networks of DElncRNAs, DEmRNAs and DEmiRNAs.xlsx]

## Sheet: Sheet1
ame-miR-3049-5p	down	100578730	gene	down
ame-miR-3049-5p	down	107965368	gene	up
ame-miR-3049-5p	down	113219351	gene	down
ame-miR-3049-5p	down	409490	gene	down
ame-miR-3049-5p	down	412839	gene	down
ame-miR-3049-5p	down	726283	gene	up
ame-miR-3049-5p	down	TCONS_00010012	lnc	down
ame-miR-3049-5p	down	TCONS_00011783	lnc	up
ame-miR-3049-5p	down	TCONS_00034736	lnc	up
ame-miR-3049-5p	down	TCONS_00044185	lnc	down
ame-miR-3049-5p	down	XR_001702219.2	lnc	up
ame-miR-3049-5p	down	XR_001702501.2	lnc	up
ame-miR-3049-5p	down	XR_001702575.2	lnc	down
ame-miR-3049-5p	down	XR_001702576.2	lnc	up
ame-miR-3049-5p	down	XR_001703563.2	lnc	down
ame-miR-3049-5p	down	XR_001704039.2	lnc	up
ame-miR-3049-5p	down	XR_001705583.2	lnc	down
ame-miR-3049-5p	down	XR_003304244.1	lnc	down
ame-miR-3049-5p	down	XR_003304701.1	lnc	down
ame-miR-3049-5p	down	XR_003305156.1	lnc	up
ame-miR-3049-5p	down	XR_003305510.1	lnc	up
ame-miR-3049-5p	down	XR_003305526.1	lnc	down
ame-miR-3049-5p	down	XR_003306207.1	lnc	down
ame-miR-3049-5p	down	XR_003306227.1	lnc	down
ame-miR-3049-5p	down	XR_003306479.1	lnc	up
ame-miR-3049-5p	down	XR_410181.3	lnc	up
ame-miR-3049-5p	down	XR_410389.3	lnc	up
ame-miR-3718a-3p	down	107964061	gene	up
ame-miR-3718a-3p	down	410341	gene	up
ame-miR-3718a-3p	down	412956	gene	up
ame-miR-3718a-3p	down	552608	gene	up
ame-miR-3718a-3p	down	725047	gene	up
ame-miR-3718a-3p	down	725970	gene	up
ame-miR-3718a-3p	down	TCONS_00000374	lnc	up
ame-miR-3718a-3p	down	TCONS_00029604	lnc	up
ame-miR-3718a-3p	down	TCONS_00029609	lnc	up
ame-miR-3718a-3p	down	TCONS_00029610	lnc	up
ame-miR-3718a-3p	down	XR_003304834.1	lnc	up
ame-miR-3718a-3p	down	XR_003305510.1	lnc	up
ame-miR-3718a-3p	down	XR_003305619.1	lnc	down
ame-miR-3718a-3p	down	XR_003305903.1	lnc	up
ame-miR-3718a-3p	down	XR_410188.3	lnc	down
ame-miR-3718a-3p	down	XR_410753.3	lnc	down
ame-miR-3732-3p	up	113218618	gene	up
ame-miR-3732-3p	up	725354	gene	up
ame-miR-3732-3p	up	726958	gene	down
ame-miR-3732-3p	up	TCONS_00010302	lnc	down
ame-miR-3732-3p	up	TCONS_00013189	lnc	up
ame-miR-3732-3p	up	TCONS_00013190	lnc	down
ame-miR-3732-3p	up	TCONS_00013191	lnc	up
ame-miR-3732-3p	up	XR_001702219.2	lnc	up
ame-miR-3732-3p	up	XR_003304244.1	lnc	down
ame-miR-3732-3p	up	XR_003304584.1	lnc	up
ame-miR-3732-3p	up	XR_410753.3	lnc	down
ame-miR-9883-5p	down	100577798	gene	up
ame-miR-9883-5p	down	107963967	gene	down
ame-miR-9883-5p	down	107964911	gene	up
ame-miR-9883-5p	down	408661	gene	up
ame-miR-9883-5p	down	409143	gene	down
ame-miR-9883-5p	down	410307	gene	up
ame-miR-9883-5p	down	410353	gene	up
ame-miR-9883-5p	down	410751	gene	down
ame-miR-9883-5p	down	411297	gene	up
ame-miR-9883-5p	down	551010	gene	up
ame-miR-9883-5p	down	551356	gene	up
ame-miR-9883-5p	down	552124	gene	down
ame-miR-9883-5p	down	552608	gene	up
ame-miR-9883-5p	down	725651	gene	down
ame-miR-9883-5p	down	726283	gene	up
ame-miR-9883-5p	down	726514	gene	up
ame-miR-9883-5p	down	TCONS_00000374	lnc	up
ame-miR-9883-5p	down	TCONS_00043221	lnc	down
ame-miR-9883-5p	down	TCONS_00043222	lnc	down
ame-miR-9883-5p	down	XR_001702501.2	lnc	up
ame-miR-9883-5p	down	XR_001704470.2	lnc	down
ame-miR-9883-5p	down	XR_001704511.2	lnc	down
ame-miR-9883-5p	down	XR_001704512.2	lnc	down
ame-miR-9883-5p	down	XR_001704513.2	lnc	down
ame-miR-9883-5p	down	XR_003304584.1	lnc	up
ame-miR-9883-5p	down	XR_003305101.1	lnc	down
ame-miR-9883-5p	down	XR_003305401.1	lnc	up
ame-miR-9883-5p	down	XR_003305510.1	lnc	up
ame-miR-9883-5p	down	XR_003305526.1	lnc	down
ame-miR-9883-5p	down	XR_003306479.1	lnc	up
ame-miR-9883-5p	down	XR_409590.3	lnc	up
ame-miR-9883-5p	down	XR_410188.3	lnc	down
ame-miR-9883-5p	down	XR_410928.3	lnc	up
novel_84	down	107964997	gene	down
novel_84	down	408696	gene	down
novel_84	down	408872	gene	down
novel_84	down	408944	gene	up
novel_84	down	411173	gene	down
novel_84	down	724299	gene	up
novel_84	down	727037	gene	down
novel_84	down	TCONS_00004346	lnc	up
novel_84	down	TCONS_00005481	lnc	down
novel_84	down	TCONS_00012435	lnc	up
novel_84	down	TCONS_00012436	lnc	up
novel_84	down	TCONS_00012437	lnc	up
novel_84	down	TCONS_00012438	lnc	up
novel_84	down	TCONS_00012439	lnc	up
novel_84	down	TCONS_00014593	lnc	up
novel_84	down	TCONS_00015145	lnc	down
novel_84	down	TCONS_00016584	lnc	up
novel_84	down	TCONS_00021790	lnc	up
novel_84	down	TCONS_00023604	lnc	up
novel_84	down	TCONS_00024857	lnc	up
novel_84	down	TCONS_00032943	lnc	up
novel_84	down	TCONS_00033675	lnc	up
novel_84	down	TCONS_00034736	lnc	up
novel_84	down	TCONS_00034906	lnc	up
novel_84	down	TCONS_00038431	lnc	down
novel_84	down	TCONS_00043221	lnc	down
novel_84	down	TCONS_00043222	lnc	down
novel_84	down	XR_001702219.2	lnc	up
novel_84	down	XR_001702348.2	lnc	up
novel_84	down	XR_001702364.2	lnc	up
novel_84	down	XR_001702365.2	lnc	up
novel_84	down	XR_001702501.2	lnc	up
novel_84	down	XR_001703163.2	lnc	down
novel_84	down	XR_001703563.2	lnc	down
novel_84	down	XR_001703718.2	lnc	down
novel_84	down	XR_001704039.2	lnc	up
novel_84	down	XR_001704208.2	lnc	up
novel_84	down	XR_001705583.2	lnc	down
novel_84	down	XR_003304357.1	lnc	up
novel_84	down	XR_003304933.1	lnc	up
novel_84	down	XR_003305101.1	lnc	down
novel_84	down	XR_003305156.1	lnc	up
novel_84	down	XR_003305401.1	lnc	up
novel_84	down	XR_003305510.1	lnc	up
novel_84	down	XR_003305619.1	lnc	down
novel_84	down	XR_003305714.1	lnc	up
novel_84	down	XR_003306479.1	lnc	up
novel_84	down	XR_407834.3	lnc	up
novel_84	down	XR_410188.3	lnc	down
novel_84	down	XR_410555.3	lnc	down
novel_84	down	XR_410928.3	lnc	up
novel_84	down	XR_411683.3	lnc	up
