# Supplementary material for: Comparative Transcriptomic and ceRNA Network Analyses of Non-Coding and Coding RNAs in Heads of Apis mellifera Workers from Queenright and Queenless Colonies
Source: Int J Mol Sci. 2026 Apr 11;27(8):3426. doi: 10.3390/ijms27083426 (PMC13115996; doi:10.3390/ijms27083426)
Supplement: Supplementary file 1 [file ijms-27-03426-s001.zip › Table S7-Gene primers for qPCR detection.xlsx]

## Sheet: Sheet1
transcript_type	transcript_name	gene_id	Forward primer	Reverse primer
lncRNAs	113219351-AS2	113219351	CGTGAGGGAAAGTTGAAAAG	GAATCTCCCCATTCGATCTT
	LINC59	XLOC_005641	CGTGAACGATGAGGTAATCT	AATCTAGCAGGAAACTAGCG
	LOC725885-IT4	725885	GTTGGGTGGTAAGAGTTCAA	GAACCAGCTCAAACAACATC
	LINC156	XLOC_010180	CGTAAGAGTGAAGAGGGATG	TCTCTCCTGTTCTCGATCTT
	LINC12	XLOC_001183	GATACGATAGCACTGAAGCA	CATTCAGGGTTTCGTTTGTT
	LINC121	LINC121	TGTGTGTAGTCGCAATGTAA	CGCATAAATACAACGAGGTG
	113219351-AS4	113219351-AS4	TACTACCACGAGACCGATAG	TCTTTTGGGTTTCTCAGGTT
	LOC724495-OT2	LOC724495-OT2	GTGATCGTGTTTGTTCCTTC	TGATTGCCATATTGAAGGCT
	LINC39	LINC39	AGATTCTCTGCAGGTCTTTG	AAAACGATCTTTCTCACCCA
	LINC242	LINC242	TGGGTGGTAAACTCCATCTA	TCTTTTGGGTTTCTCAGGTT
mRNAs	LOC551163	551163	TGTGAAGCAGAAGAAACAGT	TGATGGTGTATCTGTTGGTG
	LOC725646	725646	ATCATACCACAATACGCCAA	GCACCTCCTACTTGAATCAT
	Per	406112	CTCCTCCATCTGCTCAAAAT	GTTGCATTGGTTGAGATGAG
	LOC410021	410021	AAAGGATTGGAGGGAAGAAC	GTGTTCGGGATCATTTTGTC
	Obp4	406101	GCGAGGAACAAATGAAGAAG	CACATCCTCTGTAAAGTCGT
	chitinase 10	100577725	TTGCTGTGCATCATTCTTTG	TACTACAGTCTCCCCGATTT
	LOC409751	409751	AAAGTGACGAATTAACGCAC	ACGTCTTCGATTTGAGTGAA
	CPR6	100577189	GGGAGAATATACGTACAGCG	TAATCCGTGTAAGAGATGCC
	CSP1	725382	GTGGACATATGCTGAGGAAC	CCTGCATCGATGAAACAATC
	Obp12	677678	AACTATGGCTGTTTCCTAGC	ATCTTCGTCATCGTGGTATC
